# Supplementary material for: Combined Analysis of BSA-Seq and RNA-Seq Reveals Candidate Genes for qGS1 Related to Sorghum Grain Size
Source: Plants (Basel). 2025 Jun 11;14(12):1791. doi: 10.3390/plants14121791 (PMC12196917; doi:10.3390/plants14121791)
Supplement: Supplementary file 1 [file plants-14-01791-s001.zip › Supplementary Files/Table S1.xlsx]

## Sheet: Sheet1
Primers uesd in the article
	Name	Sequence-F	Sequence-R
SSR Marksers	Gssr1689	AGTGGTATTACATTAGAA	CATGAGTTGGTAGACTGC
	Gssr1809	TACAGTAGTTGCAATTCAA	ATTGAGCAGATTTCCAGT
	Gssr1850	GAGATAAGAGTGGTCGCT	AGGAGGCTGTGAAGATAG
	Gssr2010	CTTGTAAGCCAAACGAGC	GTGTCCAAACGTTCGATG
	Gssr2200	ATGTCCGAGGGCTGTCTT	GATTGGCCTTTTCGATTC
	Gssr2304	TAATTTAGGTACGGGTAA	ATTCTGTCTCGGTAGGAC
	Gssr2325	TGACGATTTAGAAAGCGCAGTT	GCTTCATGTGGCGTTGGC
	Gssr2447	CAACCCGAATCAGAGGAG	AGAGCTTCATGCAACCAC
qPCR	Sobic.001G229100	CTCATCCCGAGGTTTGTGTACG	CGACTGCAATGTCGAAAGCATCC
	Sobic.001G229401	CAGCGACGAGACAACAGAT	TCTTCTGCACGCTTACGCACAG
	Sobic.001G229850	TTTCGGAAAGACGAAAGCAA	CATCTGTGGTTCACTGTGCATGG
	Sobic.001G230700	GCAACAGAACTGCTCCAACTGTG	TTATCGACGCCACCAGTTCTGC
	Sobic.001G233200	TGCTGCTGGAGCTGTGTTCATC	AAGCGGCAACAGGTTACAGGTC
	Sobic.001G233300	CCTGGTATTGCTACTTTGGT	GTTTGCAGCGATAACACTCT
	SbUbiquitin	ACACACGGGACACAAGACAC	GCTGTACCTGCGTTTGTCTG
