# Supplementary material for: Combined Analysis of BSA-Seq and RNA-Seq Reveals Candidate Genes for qGS1 Related to Sorghum Grain Size
Source: Plants (Basel). 2025 Jun 11;14(12):1791. doi: 10.3390/plants14121791 (PMC12196917; doi:10.3390/plants14121791)
Supplement: Supplementary file 1 [file plants-14-01791-s001.zip › Supplementary Files/Table S7.xlsx]

## Sheet: Heading_0D_Up
KEGG of Heading_0D_Up
Description	Count	p.adjust	geneID
Phenylpropanoid biosynthesis	40	0.00196584	Sobic.010G162500/Sobic.003G082800/Sobic.003G116800/Sobic.008G163200/Sobic.002G171001/Sobic.002G416700/Sobic.002G175600/Sobic.009G033300/Sobic.010G245400/Sobic.009G055300/Sobic.006G117300/Sobic.004G105300/Sobic.005G011300/Sobic.002G416500/Sobic.002G247600/Sobic.003G004900/Sobic.002G121100/Sobic.002G400600/Sobic.002G146000/Sobic.010G161600/Sobic.010G161800/Sobic.003G069000/Sobic.002G195700/Sobic.00…
Steroid hormone biosynthesis	19	0.0022251	Sobic.007G003900/Sobic.006G043800/Sobic.002G110200/Sobic.002G090900/Sobic.003G009502/Sobic.002G348900/Sobic.004G108800/Sobic.001G369500/Sobic.002G110100/Sobic.006G001000/Sobic.005G127000/Sobic.001G012200/Sobic.003G010200/Sobic.004G006100/Sobic.009G196800/Sobic.001G370000/Sobic.007G178500/Sobic.001G195100/Sobic.010G124600
Chemical carcinogenesis - DNA adducts	18	0.0491758	Sobic.003G187100/Sobic.003G164800/Sobic.003G009502/Sobic.002G348900/Sobic.003G264600/Sobic.001G310200/Sobic.002G173200/Sobic.001G012500/Sobic.006G001000/Sobic.003G010200/Sobic.002G379100/Sobic.003G425850/Sobic.002G283500/Sobic.009G196800/Sobic.003G426400/Sobic.006G134100/Sobic.001G195100/Sobic.003G187000
Ovarian steroidogenesis	17	0.00650498	Sobic.007G003900/Sobic.006G043800/Sobic.002G110200/Sobic.002G090900/Sobic.003G009502/Sobic.002G348900/Sobic.004G108800/Sobic.001G369500/Sobic.002G110100/Sobic.006G001000/Sobic.005G127000/Sobic.001G012200/Sobic.003G010200/Sobic.004G006100/Sobic.009G196800/Sobic.007G178500/Sobic.001G195100
Cortisol synthesis and secretion	16	0.0022251	Sobic.007G003900/Sobic.006G043800/Sobic.002G110200/Sobic.002G090900/Sobic.003G009502/Sobic.002G348900/Sobic.004G108800/Sobic.001G369500/Sobic.002G110100/Sobic.006G001000/Sobic.005G127000/Sobic.001G012200/Sobic.004G006100/Sobic.009G196800/Sobic.007G178500/Sobic.001G195100
Prolactin signaling pathway	16	0.0035486	Sobic.007G003900/Sobic.006G043800/Sobic.002G110200/Sobic.002G090900/Sobic.003G009502/Sobic.002G348900/Sobic.004G108800/Sobic.001G369500/Sobic.002G110100/Sobic.006G001000/Sobic.005G127000/Sobic.001G012200/Sobic.004G006100/Sobic.009G196800/Sobic.007G178500/Sobic.001G195100
Cyanoamino acid metabolism	16	0.0193548	Sobic.001G012300/Sobic.005G186800/Sobic.006G117300/Sobic.004G335500/Sobic.002G247600/Sobic.002G400600/Sobic.006G145500/Sobic.001G123202/Sobic.010G170300/Sobic.006G145600/Sobic.002G110100/Sobic.001G012400/Sobic.001G012200/Sobic.003G306700/Sobic.006G145901/Sobic.001G458400
Cushing syndrome	16	0.0365043	Sobic.007G003900/Sobic.006G043800/Sobic.002G110200/Sobic.002G090900/Sobic.003G009502/Sobic.002G348900/Sobic.004G108800/Sobic.001G369500/Sobic.002G110100/Sobic.006G001000/Sobic.005G127000/Sobic.001G012200/Sobic.004G006100/Sobic.009G196800/Sobic.007G178500/Sobic.001G195100
Indole alkaloid biosynthesis	12	0.0188524	Sobic.008G048501/Sobic.010G044600/Sobic.004G170600/Sobic.009G079000/Sobic.002G393600/Sobic.005G127200/Sobic.003G020200/Sobic.003G020300/Sobic.010G202400/Sobic.001G258600/Sobic.004G207500/Sobic.009G078500
Styrene degradation	7	0.00582906	Sobic.002G301600/Sobic.002G301500/Sobic.008G074400/Sobic.006G028000/Sobic.002G301700/Sobic.008G074300/Sobic.004G080100
Other glycan degradation	6	0.0384589	Sobic.002G086500/Sobic.007G011700/Sobic.001G268700/Sobic.009G213100/Sobic.002G268200/Sobic.006G177300
Novobiocin biosynthesis	5	0.00771871	Sobic.005G134501/Sobic.005G152200/Sobic.002G041100/Sobic.005G152100/Sobic.008G005300

## Sheet: Heading_0D_Down
KEGG of Heading_0D_Down
Description	Count	p.adjust	geneID
Plant-pathogen interaction	52	0.031502	Sobic.008G080700/Sobic.008G015600/Sobic.008G002201/Sobic.005G002100/Sobic.003G329600/Sobic.004G080800/Sobic.007G103000/Sobic.008G097800/Sobic.003G400700/Sobic.007G185801/Sobic.002G000200/Sobic.008G079200/Sobic.005G025400/Sobic.007G167000/Sobic.004G024000/Sobic.005G095000/Sobic.004G358000/Sobic.001G155100/Sobic.009G019100/Sobic.003G151400/Sobic.005G095680/Sobic.005G095600/Sobic.001G063300/Sobic.00…
Starch and sucrose metabolism	50	0.000259282	Sobic.010G177600/Sobic.001G226600/Sobic.004G318300/Sobic.010G240300/Sobic.006G070032/Sobic.002G381500/Sobic.001G508800/Sobic.010G022600/Sobic.002G303875/Sobic.010G089600/Sobic.006G265100/Sobic.004G013500/Sobic.010G132400/Sobic.002G088600/Sobic.001G089300/Sobic.006G145400/Sobic.002G383700/Sobic.006G146200/Sobic.007G124200/Sobic.003G358600/Sobic.002G407000/Sobic.002G116000/Sobic.007G119300/Sobic.00…
Insulin signaling pathway	31	0.0410404	Sobic.003G302600/Sobic.005G049200/Sobic.003G024400/Sobic.009G096433/Sobic.009G096700/Sobic.008G048200/Sobic.007G148600/Sobic.010G161000/Sobic.005G024300/Sobic.003G158400/Sobic.001G321900/Sobic.002G424200/Sobic.003G358600/Sobic.001G393500/Sobic.008G055500/Sobic.005G044300/Sobic.002G199500/Sobic.009G203500/Sobic.009G119100/Sobic.001G390300/Sobic.003G291800/Sobic.001G523200/Sobic.009G050000/Sobic.00…
Pentose and glucuronate interconversions	30	0.00100139	Sobic.010G190001/Sobic.010G190100/Sobic.010G034300/Sobic.002G427500/Sobic.010G034200/Sobic.006G105500/Sobic.006G236300/Sobic.010G161400/Sobic.001G400400/Sobic.007G112400/Sobic.002G210700/Sobic.003G173800/Sobic.004G350400/Sobic.004G080000/Sobic.010G176400/Sobic.007G146300/Sobic.004G091000/Sobic.008G131300/Sobic.005G217101/Sobic.001G345300/Sobic.010G040400/Sobic.001G171300/Sobic.004G013500/Sobic.00…
Regulation of actin cytoskeleton	23	0.00222237	Sobic.009G203790/Sobic.006G173400/Sobic.009G203766/Sobic.007G148600/Sobic.009G203900/Sobic.002G303500/Sobic.004G336800/Sobic.004G290500/Sobic.003G290500/Sobic.001G367233/Sobic.006G205400/Sobic.001G367366/Sobic.003G158400/Sobic.001G366700/Sobic.006G150300/Sobic.001G322400/Sobic.009G050000/Sobic.001G136800/Sobic.001G345100/Sobic.001G034900/Sobic.004G017900/Sobic.001G425000/Sobic.003G035200
cGMP-PKG signaling pathway	23	0.0324152	Sobic.007G148600/Sobic.003G073700/Sobic.003G021800/Sobic.005G204600/Sobic.005G024300/Sobic.003G158400/Sobic.010G090200/Sobic.007G142600/Sobic.006G150300/Sobic.001G393500/Sobic.002G199500/Sobic.004G107900/Sobic.001G390300/Sobic.004G102800/Sobic.009G050000/Sobic.003G275000/Sobic.003G201500/Sobic.004G259200/Sobic.002G424275/Sobic.007G192900/Sobic.001G425000/Sobic.010G241300/Sobic.004G056000
p53 signaling pathway	19	0.0213955	Sobic.006G282000/Sobic.004G011201/Sobic.001G154800/Sobic.001G230700/Sobic.003G005100/Sobic.004G180800/Sobic.003G092600/Sobic.003G090900/Sobic.001G154700/Sobic.009G047066/Sobic.002G404300/Sobic.003G380300/Sobic.003G278500/Sobic.001G373100/Sobic.001G014200/Sobic.003G077600/Sobic.009G047700/Sobic.009G087800/Sobic.008G075900
Photosynthesis - antenna proteins	13	1.04167e-06	Sobic.003G209800/Sobic.003G209900/Sobic.001G177000/Sobic.002G339200/Sobic.002G352100/Sobic.005G087000/Sobic.009G234600/Sobic.002G289100/Sobic.006G264201/Sobic.002G288300/Sobic.010G189300/Sobic.002G338000/Sobic.004G056900
Axon guidance	13	0.0447019	Sobic.006G173400/Sobic.002G303500/Sobic.004G290500/Sobic.001G321900/Sobic.007G142600/Sobic.006G150300/Sobic.001G322400/Sobic.009G032300/Sobic.001G136800/Sobic.003G275000/Sobic.001G034900/Sobic.006G148300/Sobic.004G017900

## Sheet: Heading_14D_Down
KEGG of Heading_0D_Down
Description	Count	p.adjust	geneID
Ribosome	116	3.55384e-06	Sobic.009G203733/Sobic.008G017700/Sobic.003G168425/Sobic.003G169108/Sobic.001G208800/Sobic.K016705/Sobic.K029701/Sobic.003G168500/Sobic.006G019600/Sobic.K022340/Sobic.006G019501/Sobic.003G169106/Sobic.K030901/Sobic.K021638/Sobic.001G508900/Sobic.K022140/Sobic.009G206600/Sobic.K029801/Sobic.K029501/Sobic.007G184400/Sobic.001G016500/Sobic.K022044/Sobic.007G169600/Sobic.K021447/Sobic.K021889/Sobic.0…
Metabolism of xenobiotics by cytochrome P450	41	0.00732261	Sobic.010G175800/Sobic.008G144600/Sobic.007G022200/Sobic.001G319300/Sobic.008G014201/Sobic.005G064900/Sobic.004G209400/Sobic.003G426000/Sobic.005G115800/Sobic.001G318600/Sobic.001G249500/Sobic.001G065800/Sobic.001G319200/Sobic.006G216300/Sobic.001G412800/Sobic.002G177300/Sobic.001G195300/Sobic.001G318700/Sobic.001G318000/Sobic.002G361100/Sobic.003G426400/Sobic.001G264000/Sobic.001G065901/Sobic.00…
Chemical carcinogenesis - DNA adducts	40	0.00769467	Sobic.010G175800/Sobic.008G144600/Sobic.007G022200/Sobic.001G319300/Sobic.008G014201/Sobic.005G064900/Sobic.004G209400/Sobic.003G426000/Sobic.005G115800/Sobic.001G318600/Sobic.001G249500/Sobic.001G065800/Sobic.001G319200/Sobic.006G216300/Sobic.001G412800/Sobic.002G177300/Sobic.001G195300/Sobic.001G318700/Sobic.001G318000/Sobic.002G361100/Sobic.003G426400/Sobic.001G065901/Sobic.002G190300/Sobic.00…
Drug metabolism - cytochrome P450	33	0.0122378	Sobic.002G051300/Sobic.010G175800/Sobic.007G022200/Sobic.001G319300/Sobic.003G426000/Sobic.005G115800/Sobic.001G318600/Sobic.002G287100/Sobic.001G249500/Sobic.001G065800/Sobic.001G319200/Sobic.006G216300/Sobic.001G412800/Sobic.001G195300/Sobic.001G318700/Sobic.001G318000/Sobic.002G361100/Sobic.003G426400/Sobic.001G264000/Sobic.001G065901/Sobic.006G021000/Sobic.002G283300/Sobic.003G426500/Sobic.00…
Ribosome biogenesis in eukaryotes	32	0.0332679	Sobic.001G177100/Sobic.010G073200/Sobic.008G163500/Sobic.001G371000/Sobic.003G407800/Sobic.001G382500/Sobic.004G349700/Sobic.005G098800/Sobic.010G046300/Sobic.003G059400/Sobic.004G252100/Sobic.002G116200/Sobic.001G401400/Sobic.007G065100/Sobic.008G174300/Sobic.004G011000/Sobic.010G115200/Sobic.002G244201/Sobic.002G425700/Sobic.001G501400/Sobic.003G382500/Sobic.001G372800/Sobic.007G043900/Sobic.01…
Galactose metabolism	25	0.0332679	Sobic.005G210100/Sobic.001G052500/Sobic.003G211500/Sobic.006G160700/Sobic.001G099700/Sobic.003G052300/Sobic.002G423600/Sobic.003G035500/Sobic.001G391300/Sobic.006G105200/Sobic.009G204633/Sobic.004G021300/Sobic.001G372500/Sobic.006G114700/Sobic.006G104900/Sobic.004G190200/Sobic.002G075800/Sobic.003G222500/Sobic.002G152100/Sobic.009G069800/Sobic.010G057400/Sobic.002G271200/Sobic.007G219900/Sobic.K0…
Thiamine metabolism	11	0.0332679	Sobic.001G138000/Sobic.003G191000/Sobic.002G384400/Sobic.002G064500/Sobic.006G047300/Sobic.001G518200/Sobic.003G162000/Sobic.002G174900/Sobic.001G396200/Sobic.008G067100/Sobic.003G414600

## Sheet: Heading_14D_Up
KEGG of Heading_0D_Down
Description	Count	p.adjust	geneID
Tuberculosis	113	0.00226294	Sobic.005G175600/Sobic.005G175500/Sobic.003G193200/Sobic.006G228788/Sobic.008G184400/Sobic.003G096400/Sobic.008G007400/Sobic.007G070100/Sobic.009G186300/Sobic.003G044800/Sobic.003G265900/Sobic.005G052000/Sobic.003G417800/Sobic.004G254400/Sobic.010G221400/Sobic.002G188000/Sobic.005G096600/Sobic.006G144700/Sobic.003G080600/Sobic.001G534532/Sobic.010G061300/Sobic.003G096900/Sobic.006G274200/Sobic.00…
Neurotrophin signaling pathway	102	9.0069e-05	Sobic.005G175600/Sobic.005G175500/Sobic.003G193200/Sobic.006G228788/Sobic.003G096400/Sobic.008G007400/Sobic.009G186300/Sobic.003G265900/Sobic.003G300100/Sobic.005G052000/Sobic.009G098400/Sobic.002G188000/Sobic.005G096600/Sobic.006G144700/Sobic.003G080600/Sobic.001G534532/Sobic.010G061300/Sobic.003G096900/Sobic.004G205300/Sobic.004G288200/Sobic.002G174801/Sobic.003G021800/Sobic.002G424350/Sobic.00…
Phenylpropanoid biosynthesis	98	0.00116707	Sobic.004G105100/Sobic.010G115700/Sobic.006G145700/Sobic.006G117000/Sobic.004G340300/Sobic.001G528100/Sobic.010G232500/Sobic.006G145600/Sobic.001G444500/Sobic.002G146000/Sobic.002G416700/Sobic.010G162500/Sobic.010G240300/Sobic.004G328700/Sobic.003G069200/Sobic.010G162700/Sobic.007G076000/Sobic.001G458600/Sobic.009G186600/Sobic.003G068800/Sobic.001G123300/Sobic.001G080300/Sobic.005G104100/Sobic.00…
Pertussis	94	0.000169961	Sobic.005G175600/Sobic.005G175500/Sobic.003G193200/Sobic.006G228788/Sobic.003G096400/Sobic.008G007400/Sobic.009G186300/Sobic.003G265900/Sobic.005G052000/Sobic.002G188000/Sobic.005G096600/Sobic.006G144700/Sobic.003G080600/Sobic.001G534532/Sobic.010G061300/Sobic.003G096900/Sobic.004G205300/Sobic.004G288200/Sobic.002G174801/Sobic.002G424350/Sobic.002G328800/Sobic.004G300600/Sobic.002G187400/Sobic.00…
MAPK signaling pathway	92	0.0101259	Sobic.005G175600/Sobic.005G175500/Sobic.003G193200/Sobic.006G228788/Sobic.003G096400/Sobic.008G007400/Sobic.009G186300/Sobic.003G265900/Sobic.003G300100/Sobic.005G052000/Sobic.002G188000/Sobic.005G096600/Sobic.001G419900/Sobic.006G144700/Sobic.003G080600/Sobic.001G534532/Sobic.010G061300/Sobic.003G096900/Sobic.004G288200/Sobic.002G174801/Sobic.003G021800/Sobic.002G328800/Sobic.004G300600/Sobic.00…
Toxoplasmosis	91	0.00734447	Sobic.005G175600/Sobic.005G175500/Sobic.003G193200/Sobic.006G228788/Sobic.003G096400/Sobic.008G007400/Sobic.009G186300/Sobic.003G265900/Sobic.005G052000/Sobic.002G188000/Sobic.005G096600/Sobic.001G419900/Sobic.006G144700/Sobic.003G080600/Sobic.001G534532/Sobic.010G061300/Sobic.003G096900/Sobic.009G180600/Sobic.004G288200/Sobic.002G174801/Sobic.002G328800/Sobic.004G300600/Sobic.002G187400/Sobic.00…
Measles	86	0.0160021	Sobic.005G175600/Sobic.005G175500/Sobic.003G193200/Sobic.006G228788/Sobic.003G096400/Sobic.008G007400/Sobic.001G430500/Sobic.009G186300/Sobic.003G265900/Sobic.005G052000/Sobic.002G188000/Sobic.005G096600/Sobic.001G419900/Sobic.006G144700/Sobic.003G080600/Sobic.001G534532/Sobic.010G061300/Sobic.003G096900/Sobic.004G288200/Sobic.002G174801/Sobic.002G328800/Sobic.004G300600/Sobic.002G187400/Sobic.00…
Carbon metabolism	86	0.0272152	Sobic.001G348100/Sobic.010G160700/Sobic.009G119100/Sobic.006G005300/Sobic.003G100600/Sobic.003G301800/Sobic.002G374700/Sobic.002G385700/Sobic.006G016900/Sobic.009G069600/Sobic.005G056400/Sobic.002G201700/Sobic.001G475800/Sobic.007G106500/Sobic.008G053200/Sobic.003G352300/Sobic.006G213900/Sobic.010G024000/Sobic.004G182500/Sobic.002G368000/Sobic.007G140700/Sobic.009G004100/Sobic.001G155500/Sobic.00…
Toll and Imd signaling pathway	84	0.00217697	Sobic.005G175600/Sobic.005G175500/Sobic.003G193200/Sobic.006G228788/Sobic.003G096400/Sobic.008G007400/Sobic.009G186300/Sobic.003G265900/Sobic.005G052000/Sobic.002G188000/Sobic.005G096600/Sobic.006G144700/Sobic.003G080600/Sobic.001G534532/Sobic.010G061300/Sobic.003G096900/Sobic.004G288200/Sobic.002G174801/Sobic.004G257500/Sobic.002G328800/Sobic.004G300600/Sobic.002G187400/Sobic.006G028800/Sobic.00…
Chagas disease	83	0.00249187	Sobic.005G175600/Sobic.005G175500/Sobic.003G193200/Sobic.006G228788/Sobic.003G096400/Sobic.008G007400/Sobic.009G186300/Sobic.003G265900/Sobic.005G052000/Sobic.002G188000/Sobic.005G096600/Sobic.006G144700/Sobic.003G080600/Sobic.001G534532/Sobic.010G061300/Sobic.003G096900/Sobic.004G288200/Sobic.002G174801/Sobic.001G025500/Sobic.002G328800/Sobic.004G300600/Sobic.002G187400/Sobic.006G028800/Sobic.00…
NOD-like receptor signaling pathway	83	0.0156133	Sobic.002G058100/Sobic.007G195500/Sobic.002G058000/Sobic.005G175600/Sobic.005G175500/Sobic.003G193200/Sobic.006G228788/Sobic.008G021400/Sobic.003G096400/Sobic.008G007400/Sobic.001G430500/Sobic.009G186300/Sobic.003G265900/Sobic.005G052000/Sobic.005G096600/Sobic.003G080600/Sobic.001G534532/Sobic.010G061300/Sobic.003G096900/Sobic.002G174801/Sobic.009G174800/Sobic.002G328800/Sobic.004G300600/Sobic.00…
Toll-like receptor signaling pathway	82	0.00217697	Sobic.005G175600/Sobic.005G175500/Sobic.003G193200/Sobic.006G228788/Sobic.003G096400/Sobic.008G007400/Sobic.009G186300/Sobic.003G265900/Sobic.005G052000/Sobic.002G188000/Sobic.005G096600/Sobic.006G144700/Sobic.003G080600/Sobic.001G534532/Sobic.010G061300/Sobic.003G096900/Sobic.004G288200/Sobic.002G174801/Sobic.002G328800/Sobic.004G300600/Sobic.002G187400/Sobic.006G028800/Sobic.004G034200/Sobic.00…
NF-kappa B signaling pathway	82	0.00258793	Sobic.005G175600/Sobic.005G175500/Sobic.003G193200/Sobic.006G228788/Sobic.003G096400/Sobic.008G007400/Sobic.009G186300/Sobic.003G265900/Sobic.005G052000/Sobic.002G188000/Sobic.005G096600/Sobic.006G144700/Sobic.003G080600/Sobic.001G534532/Sobic.010G061300/Sobic.003G096900/Sobic.004G288200/Sobic.002G174801/Sobic.002G328800/Sobic.004G300600/Sobic.002G187400/Sobic.006G028800/Sobic.004G034200/Sobic.00…
Leishmaniasis	80	0.00198768	Sobic.005G175600/Sobic.005G175500/Sobic.003G193200/Sobic.006G228788/Sobic.003G096400/Sobic.008G007400/Sobic.009G186300/Sobic.003G265900/Sobic.005G052000/Sobic.002G188000/Sobic.005G096600/Sobic.006G144700/Sobic.003G080600/Sobic.001G534532/Sobic.010G061300/Sobic.003G096900/Sobic.004G288200/Sobic.002G174801/Sobic.002G328800/Sobic.004G300600/Sobic.002G187400/Sobic.006G028800/Sobic.004G034200/Sobic.00…
Influenza A	79	0.0272152	Sobic.005G175600/Sobic.005G175500/Sobic.003G193200/Sobic.006G228788/Sobic.003G096400/Sobic.008G007400/Sobic.001G430500/Sobic.009G186300/Sobic.003G265900/Sobic.005G052000/Sobic.005G096600/Sobic.001G419900/Sobic.003G080600/Sobic.001G534532/Sobic.010G061300/Sobic.003G096900/Sobic.002G174801/Sobic.002G328800/Sobic.004G300600/Sobic.002G187400/Sobic.006G028800/Sobic.004G034200/Sobic.001G451800/Sobic.00…
Starch and sucrose metabolism	70	0.00154257	Sobic.004G309200/Sobic.006G070032/Sobic.004G232900/Sobic.006G145700/Sobic.002G329400/Sobic.006G117000/Sobic.007G119300/Sobic.002G381600/Sobic.006G145600/Sobic.010G240300/Sobic.006G070564/Sobic.001G458600/Sobic.006G070830/Sobic.001G123300/Sobic.009G119100/Sobic.007G017300/Sobic.004G042700/Sobic.007G078800/Sobic.009G113800/Sobic.002G381400/Sobic.001G089300/Sobic.004G238600/Sobic.003G085900/Sobic.00…
Alcoholism	52	1.57351e-05	Sobic.003G116500/Sobic.003G300100/Sobic.005G168500/Sobic.003G065002/Sobic.001G009700/Sobic.006G076400/Sobic.001G416800/Sobic.004G205300/Sobic.001G495700/Sobic.006G081800/Sobic.007G221800/Sobic.003G021800/Sobic.004G265400/Sobic.006G191800/Sobic.007G148600/Sobic.002G424350/Sobic.001G040400/Sobic.008G114500/Sobic.003G092200/Sobic.003G309700/Sobic.009G167500/Sobic.002G376800/Sobic.003G367402/Sobic.00…
Cell cycle	46	0.0221471	Sobic.005G189100/Sobic.003G003750/Sobic.008G104000/Sobic.007G097000/Sobic.009G087000/Sobic.008G129200/Sobic.004G331600/Sobic.004G077100/Sobic.003G361200/Sobic.001G462300/Sobic.008G020500/Sobic.003G183700/Sobic.005G110535/Sobic.010G218900/Sobic.001G169800/Sobic.003G005750/Sobic.003G128825/Sobic.004G312400/Sobic.001G083300/Sobic.004G032900/Sobic.009G172950/Sobic.003G444100/Sobic.002G385400/Sobic.00…
Viral carcinogenesis	46	0.0487284	Sobic.010G183800/Sobic.003G300100/Sobic.003G003750/Sobic.003G377300/Sobic.008G104000/Sobic.001G194800/Sobic.001G462300/Sobic.001G169800/Sobic.003G005750/Sobic.007G221800/Sobic.003G021800/Sobic.006G205400/Sobic.004G265400/Sobic.003G128825/Sobic.006G191800/Sobic.001G366700/Sobic.006G062600/Sobic.003G092200/Sobic.009G167500/Sobic.007G149600/Sobic.003G057100/Sobic.004G279601/Sobic.009G087100/Sobic.01…
Flavonoid biosynthesis	41	6.18046e-05	Sobic.006G227100/Sobic.009G162500/Sobic.006G227200/Sobic.007G058900/Sobic.005G137200/Sobic.004G328700/Sobic.003G069200/Sobic.003G068800/Sobic.006G227250/Sobic.010G066800/Sobic.004G200788/Sobic.003G082800/Sobic.003G069000/Sobic.004G200744/Sobic.001G360700/Sobic.003G327800/Sobic.005G136766/Sobic.004G000700/Sobic.006G253900/Sobic.005G102100/Sobic.010G052200/Sobic.001G360800/Sobic.005G136450/Sobic.00…
Pentose and glucuronate interconversions	40	0.00343575	Sobic.010G017600/Sobic.004G350500/Sobic.002G399700/Sobic.005G082100/Sobic.001G202000/Sobic.004G028700/Sobic.008G135901/Sobic.004G091000/Sobic.004G350400/Sobic.006G178900/Sobic.010G190001/Sobic.010G190100/Sobic.001G171300/Sobic.002G251600/Sobic.003G116100/Sobic.009G161100/Sobic.004G129400/Sobic.009G160800/Sobic.007G146200/Sobic.007G112400/Sobic.004G013500/Sobic.008G131300/Sobic.005G217101/Sobic.00…
Stilbenoid, diarylheptanoid and gingerol biosynthesis	37	0.00734447	Sobic.007G170500/Sobic.001G354400/Sobic.010G231000/Sobic.007G058900/Sobic.005G137200/Sobic.004G328700/Sobic.003G069200/Sobic.003G068800/Sobic.010G066800/Sobic.003G082800/Sobic.003G069000/Sobic.007G074800/Sobic.005G216200/Sobic.003G327800/Sobic.005G216100/Sobic.005G136766/Sobic.010G052200/Sobic.005G136450/Sobic.010G230800/Sobic.003G337400/Sobic.009G043900/Sobic.007G142200/Sobic.009G198000/Sobic.00…
Cell cycle - yeast	37	0.0272152	Sobic.007G097000/Sobic.009G087000/Sobic.008G129200/Sobic.004G331600/Sobic.004G077100/Sobic.002G403833/Sobic.003G361200/Sobic.008G020500/Sobic.003G183700/Sobic.005G110535/Sobic.010G218900/Sobic.003G179500/Sobic.004G312400/Sobic.001G083300/Sobic.002G403966/Sobic.009G172950/Sobic.003G444100/Sobic.002G403700/Sobic.002G385400/Sobic.005G020100/Sobic.004G215800/Sobic.009G245400/Sobic.009G184200/Sobic.00…
Carbon fixation by Calvin cycle	36	0.00701342	Sobic.010G160700/Sobic.003G100600/Sobic.003G301800/Sobic.002G385700/Sobic.009G069600/Sobic.005G056400/Sobic.007G106500/Sobic.008G053200/Sobic.003G352300/Sobic.010G024000/Sobic.001G519800/Sobic.003G036200/Sobic.009G183700/Sobic.004G272100/Sobic.001G425400/Sobic.005G042000/Sobic.009G132900/Sobic.001G260701/Sobic.006G105900/Sobic.003G359100/Sobic.006G170800/Sobic.K022604/Sobic.004G205100/Sobic.K0218…
Systemic lupus erythematosus	35	1.57351e-05	Sobic.005G168500/Sobic.003G065002/Sobic.001G009700/Sobic.006G076400/Sobic.001G416800/Sobic.004G205300/Sobic.001G495700/Sobic.006G081800/Sobic.007G221800/Sobic.004G265400/Sobic.006G191800/Sobic.008G114500/Sobic.003G092200/Sobic.009G167500/Sobic.003G367402/Sobic.009G152902/Sobic.007G149600/Sobic.002G059200/Sobic.010G047100/Sobic.003G057100/Sobic.004G279601/Sobic.004G170500/Sobic.002G403400/Sobic.00…
Fatty acid metabolism	34	0.0177036	Sobic.001G348100/Sobic.003G071100/Sobic.001G370000/Sobic.001G265300/Sobic.003G071300/Sobic.002G171600/Sobic.006G125600/Sobic.002G258500/Sobic.003G377100/Sobic.004G328601/Sobic.008G087300/Sobic.002G374600/Sobic.002G111500/Sobic.010G124500/Sobic.007G112100/Sobic.005G156100/Sobic.008G051300/Sobic.010G124600/Sobic.010G001900/Sobic.009G150900/Sobic.010G073500/Sobic.008G114300/Sobic.006G030100/Sobic.00…
Pyruvate metabolism	34	0.0177036	Sobic.001G348100/Sobic.001G072200/Sobic.010G160700/Sobic.004G004500/Sobic.004G127600/Sobic.003G100600/Sobic.003G301800/Sobic.002G385700/Sobic.009G069600/Sobic.007G106500/Sobic.004G004400/Sobic.006G163300/Sobic.001G155500/Sobic.002G197500/Sobic.003G036200/Sobic.009G132900/Sobic.006G011200/Sobic.006G170800/Sobic.008G059900/Sobic.005G168800/Sobic.008G114300/Sobic.006G030100/Sobic.004G300800/Sobic.00…
DNA replication	31	0.0256541	Sobic.001G208000/Sobic.009G070250/Sobic.004G355500/Sobic.001G456500/Sobic.006G119300/Sobic.009G087000/Sobic.008G129200/Sobic.004G331600/Sobic.010G243100/Sobic.003G183700/Sobic.005G110535/Sobic.002G031900/Sobic.007G152900/Sobic.006G051000/Sobic.010G103700/Sobic.009G172950/Sobic.008G087000/Sobic.006G087500/Sobic.001G027100/Sobic.009G109300/Sobic.006G195500/Sobic.007G053600/Sobic.001G521100/Sobic.00…
Fatty acid elongation	30	1.57351e-05	Sobic.003G071100/Sobic.010G108100/Sobic.001G495500/Sobic.010G108600/Sobic.001G370000/Sobic.010G108001/Sobic.010G108301/Sobic.003G071300/Sobic.010G107400/Sobic.010G108200/Sobic.006G125600/Sobic.010G181500/Sobic.001G221900/Sobic.002G268300/Sobic.010G124500/Sobic.010G273200/Sobic.004G341300/Sobic.010G124600/Sobic.001G438100/Sobic.003G178700/Sobic.001G354700/Sobic.004G249400/Sobic.005G168700/Sobic.00…
Indole alkaloid biosynthesis	28	0.00226294	Sobic.008G135800/Sobic.003G238900/Sobic.005G027200/Sobic.009G078600/Sobic.005G027100/Sobic.004G121200/Sobic.003G116500/Sobic.010G044500/Sobic.004G170600/Sobic.003G020300/Sobic.003G013100/Sobic.004G215400/Sobic.009G078500/Sobic.010G156100/Sobic.010G202400/Sobic.005G127200/Sobic.010G244100/Sobic.008G048501/Sobic.003G019900/Sobic.003G238800/Sobic.010G044900/Sobic.003G309700/Sobic.009G079000/Sobic.00…
Ras signaling pathway	28	0.0145412	Sobic.004G332800/Sobic.005G127800/Sobic.001G349800/Sobic.002G204500/Sobic.005G145100/Sobic.004G205300/Sobic.001G429900/Sobic.010G237500/Sobic.009G043400/Sobic.004G016900/Sobic.001G182800/Sobic.002G424350/Sobic.001G040400/Sobic.001G529800/Sobic.002G376800/Sobic.010G185600/Sobic.003G330300/Sobic.009G195600/Sobic.010G241300/Sobic.004G357800/Sobic.001G393500/Sobic.010G242800/Sobic.009G179900/Sobic.00…
Cutin, suberine and wax biosynthesis	27	0.000419189	Sobic.003G411100/Sobic.005G063300/Sobic.007G170700/Sobic.004G203000/Sobic.007G095000/Sobic.004G144150/Sobic.004G144200/Sobic.005G122800/Sobic.010G104800/Sobic.006G177000/Sobic.007G170100/Sobic.004G288500/Sobic.002G134100/Sobic.003G360600/Sobic.003G309600/Sobic.005G063400/Sobic.004G342000/Sobic.003G368100/Sobic.006G066400/Sobic.007G094600/Sobic.010G105000/Sobic.001G222700/Sobic.001G510300/Sobic.01…
Fatty acid biosynthesis	22	0.0402468	Sobic.001G265300/Sobic.002G171600/Sobic.002G258500/Sobic.003G377100/Sobic.004G328601/Sobic.008G087300/Sobic.002G374600/Sobic.002G111500/Sobic.007G112100/Sobic.005G156100/Sobic.008G051300/Sobic.009G150900/Sobic.010G073500/Sobic.008G114300/Sobic.006G030100/Sobic.004G088100/Sobic.002G256900/Sobic.007G079600/Sobic.009G031400/Sobic.010G180400/Sobic.001G403400/Sobic.005G033100
Amphetamine addiction	22	0.0487284	Sobic.003G116500/Sobic.003G300100/Sobic.004G205300/Sobic.003G021800/Sobic.007G148600/Sobic.002G424350/Sobic.001G040400/Sobic.003G309700/Sobic.002G376800/Sobic.003G330300/Sobic.004G130600/Sobic.008G152800/Sobic.010G241300/Sobic.004G107900/Sobic.002G120700/Sobic.001G393500/Sobic.009G179900/Sobic.001G094400/Sobic.001G390300/Sobic.004G020402/Sobic.001G002700/Sobic.004G338000
GnRH signaling pathway	21	0.0239391	Sobic.003G300100/Sobic.001G349800/Sobic.002G204500/Sobic.004G205300/Sobic.004G016900/Sobic.003G021800/Sobic.002G424350/Sobic.001G040400/Sobic.001G529800/Sobic.002G376800/Sobic.010G185600/Sobic.003G330300/Sobic.010G241300/Sobic.004G107900/Sobic.001G393500/Sobic.009G179900/Sobic.001G094400/Sobic.001G390300/Sobic.004G020402/Sobic.001G315700/Sobic.004G338000
Vascular smooth muscle contraction	17	0.0221471	Sobic.005G145100/Sobic.004G205300/Sobic.001G429900/Sobic.007G148600/Sobic.002G424350/Sobic.006G150300/Sobic.001G040400/Sobic.002G376800/Sobic.003G330300/Sobic.010G241300/Sobic.004G357800/Sobic.001G393500/Sobic.009G179900/Sobic.001G094400/Sobic.001G390300/Sobic.004G020402/Sobic.001G002700
Salivary secretion	16	0.0177036	Sobic.001G324500/Sobic.002G352401/Sobic.001G461600/Sobic.001G324600/Sobic.004G205300/Sobic.002G424350/Sobic.001G040400/Sobic.002G376800/Sobic.003G330300/Sobic.001G324800/Sobic.010G241300/Sobic.001G393500/Sobic.009G179900/Sobic.001G094400/Sobic.001G390300/Sobic.004G020402
Aldosterone synthesis and secretion	16	0.0272152	Sobic.003G300100/Sobic.004G205300/Sobic.003G021800/Sobic.002G424350/Sobic.001G040400/Sobic.002G376800/Sobic.003G330300/Sobic.010G241300/Sobic.004G107900/Sobic.003G390800/Sobic.001G393500/Sobic.009G179900/Sobic.001G094400/Sobic.001G390300/Sobic.004G020402/Sobic.004G338000
Other carbon fixation pathways	13	0.0272152	Sobic.001G348100/Sobic.010G160700/Sobic.003G100600/Sobic.003G301800/Sobic.007G106500/Sobic.005G222200/Sobic.009G132900/Sobic.001G040100/Sobic.003G143700/Sobic.004G106900/Sobic.009G238900/Sobic.006G000100/Sobic.001G378800
Photosynthesis - antenna proteins	11	0.00440294	Sobic.009G234600/Sobic.002G339200/Sobic.002G289100/Sobic.002G288300/Sobic.006G264201/Sobic.005G087000/Sobic.001G177000/Sobic.002G338000/Sobic.010G189300/Sobic.002G352100/Sobic.004G056900
