# Supplementary material for: Combined Analysis of BSA-Seq and RNA-Seq Reveals Candidate Genes for qGS1 Related to Sorghum Grain Size
Source: Plants (Basel). 2025 Jun 11;14(12):1791. doi: 10.3390/plants14121791 (PMC12196917; doi:10.3390/plants14121791)
Supplement: Supplementary file 1 [file plants-14-01791-s001.zip › Supplementary Files/Table S2.xlsx]

## Sheet: Sheet1
Table S2 Statistics of grain - related traits of Sg and Lg
Name	1000-grain-weight/g	Length/mm	Width/mm
PI302232(Sg)	10.07±0.03	3.56±0.01	2.39±0.01
PI563512(Lg)	36.56±0.14	4.30±0.03	3.94±0.03
