# Supplementary material for: Combined Analysis of BSA-Seq and RNA-Seq Reveals Candidate Genes for qGS1 Related to Sorghum Grain Size
Source: Plants (Basel). 2025 Jun 11;14(12):1791. doi: 10.3390/plants14121791 (PMC12196917; doi:10.3390/plants14121791)
Supplement: Supplementary file 1 [file plants-14-01791-s001.zip › Supplementary Files/Table S3.xlsx]

## Sheet: Sheet1
Table S3 Annotation table of grain size candidate genes
Gene Number	Location	Description
Sobic.001G227800	Chr01:22,008,805-22,030,828	similar to Uncharacterized conserved protein, putative%252C expressed
Sobic.001G227900	Chr01:22,048,598-22,055,625	similar to B-type response regulator
Sobic.001G228000	Chr01:22,068,574-22,069,938	similar to Putative uncharacterized protein
Sobic.001G228100	Chr01:22,073,400-22,075,270	similar to GDSL-like Lipase/Acylhydrolase family protein, expressed
Sobic.001G228200	Chr01:22,077,808-22,084,735	similar to Chaperonin CPN60-1, mitochondrial precursor
Sobic.001G228300	Chr01:22,088,371-22,105,242	-
Sobic.001G228400	Chr01:22,108,444-22,113,080	-
Sobic.001G228600	Chr01:22,126,049-22,126,878	-
Sobic.001G228700	Chr01:22,127,082-22,130,680	-
Sobic.001G228900	Chr01:22,134,646-22,136,042	similar to Xyloglucan galactosyltransferase KATAMARI 1, putative%252C expressed
Sobic.001G229000	Chr01:22,139,693-22,141,785	similar to Xyloglucan galactosyltransferase KATAMARI 1, putative%252C expressed
Sobic.001G229100	Chr01:22,212,463-22,214,140	similar to Putative uncharacterized protein
Sobic.001G229200	Chr01:22,222,661-22,226,248	-
Sobic.001G229401	Chr01:22,286,190-22,287,167	-
Sobic.001G229500	Chr01:22,348,636-22,352,056	Cytochrome P450 CYP2 subfamily
Sobic.001G229850	Chr01:22,375,134-22,381,551	similar to AT hook motif-containing protein, putative
Sobic.001G230000	Chr01:22,407,710-22,423,183	transcriptional regulator ATRX
Sobic.001G230050	Chr01:22,424,497-22,426,169	NAD(P)H-quinone oxidoreductase subunit I (ndhI)
Sobic.001G230100	Chr01:22,429,969-22,434,096	similar to Putative uncharacterized protein
Sobic.001G230200	Chr01:22,436,836-22,439,980	similar to Inosine triphosphate pyrophosphatase, putative%252C expressed
Sobic.001G230300	Chr01:22,439,962-22,442,262	weakly similar to Expressed protein
Sobic.001G230400	Chr01:22,447,201-22,451,127	similar to Putative uncharacterized protein
Sobic.001G230500	Chr01:22,451,633-22,455,108	similar to Splicing factor 3B subunit 4, putative%252C expressed
Sobic.001G230600	Chr01:22,455,910-22,458,675	similar to Putative uncharacterized protein
Sobic.001G230700	Chr01:22,460,974-22,464,834	similar to CHY zinc finger family protein, expressed
Sobic.001G230801	Chr01:22,467,560-22,469,081	-
Sobic.001G230900	Chr01:22,471,924-22,476,454	similar to Ras-related protein Rab-18, putative%252C expressed
Sobic.001G231000	Chr01:22,478,286-22,487,440	similar to Os10g0456500 protein
Sobic.001G231100	Chr01:22,519,950-22,520,625	similar to Putative uncharacterized protein
Sobic.001G231200	Chr01:22,525,647-22,528,055	similar to Expressed protein
Sobic.001G231300	Chr01:22,528,701-22,528,908	PsbN protein
Sobic.001G231400	Chr01:22,530,739-22,531,796	similar to Os10g0456100 protein
Sobic.001G231500	Chr01:22,531,796-22,536,577	similar to Ubiquitin family protein, putative%252C expressed
Sobic.001G231600	Chr01:22,541,052-22,542,278	similar to Os10g0456100 protein
Sobic.001G231700	Chr01:22,546,967-22,548,230	similar to Os10g0456100 protein
Sobic.001G231800	Chr01:22,587,120-22,587,928	similar to Expressed protein
Sobic.001G231900	Chr01:22,623,763-22,624,664	similar to Expressed protein
Sobic.001G232000	Chr01:22,650,898-22,652,081	similar to Glycine rich protein 3
Sobic.001G232200	Chr01:22,667,566-22,668,501	weakly similar to Putative glycine rich protein
Sobic.001G232400	Chr01:22,716,813-22,717,665	-
Sobic.001G232500	Chr01:22,761,468-22,762,389	weakly similar to Transposon protein, putative%252C CACTA, En/Spm sub-class%252C expressed
Sobic.001G232600	Chr01:22,764,481-22,767,645	-
Sobic.001G232700	Chr01:22,816,152-22,816,988	weakly similar to Transposon protein, putative%252C CACTA, En/Spm sub-class%252C expressed
Sobic.001G232951	Chr01:22,900,073-22,903,710	PF00098 - Zinc knuckle
Sobic.001G233100	Chr01:22,920,167-22,921,140	weakly similar to Transposon protein, putative%252C CACTA, En/Spm sub-class%252C expressed
Sobic.001G233200	Chr01:22,987,418-22,988,410	IPR000817 - Prion protein
Sobic.001G233300	Chr01:22,989,390-22,990,975	-
Sobic.001G233400	Chr01:23,003,190-23,013,001	PTHR10283:SF88 - SOLUTE CARRIER FAMILY 13 MEMBER
Sobic.001G233532	Chr01:23,035,801-23,039,816	K10576 - ubiquitin-conjugating enzyme E2 H
