# Supplementary material for: Combined Analysis of BSA-Seq and RNA-Seq Reveals Candidate Genes for qGS1 Related to Sorghum Grain Size
Source: Plants (Basel). 2025 Jun 11;14(12):1791. doi: 10.3390/plants14121791 (PMC12196917; doi:10.3390/plants14121791)
Supplement: Supplementary file 1 [file plants-14-01791-s001.zip › Supplementary Files/Table S4.xlsx]

## Sheet: Sheet1
Table S4 Statistical Table of Transcriptome Sequencing Results
Sample	Clean reads	Clean bases	GC content(%)	Mapped Rate (%)	Q20(%)
Sg_H_0D_1	22183544	3327532000	54.67	94.84	97.12
Sg_H_0D_2	22017393	3302609000	52.75	95.79	98.07
Sg_H_0D_3	22096868	3314530000	52.68	95.75	97.92
Sg_H_14D_1	22095940	3314391000	56.3	91.85	97.8
Sg_H_14D_2	19609294	2941394000	45.71	36.49	98.17
Sg_H_14D_3	22051936	3307790000	54.53	93.68	97.83
Lg_H_0D_1	21820034	3273005000	51.88	97.33	97.95
Lg_H_0D_2	22124292	3318644000	52.54	97.38	97.95
Lg_H_0D_3	22077646	3311647000	52.21	97.32	97.88
Lg_H_14D_1	21537464	3230620000	52.49	94.09	97.7
Lg_H_14D_2	22114404	3317161000	51.87	97.02	98.05
Lg_H_14D_3	22058404	3308761000	52.54	97.02	98
