# Supplementary material for: Combined Analysis of BSA-Seq and RNA-Seq Reveals Candidate Genes for qGS1 Related to Sorghum Grain Size
Source: Plants (Basel). 2025 Jun 11;14(12):1791. doi: 10.3390/plants14121791 (PMC12196917; doi:10.3390/plants14121791)
Supplement: Supplementary file 1 [file plants-14-01791-s001.zip › Supplementary Files/Table S5.xlsx]

## Sheet: DEGs_at_0D_of_Heading
Table S5 Analysis of DEGs at 0 DAH and 14 DAH
Analysis of DEGs at 0D of heading
id	baseMean	log2FoldChange	lfcSE	stat	pvalue	padj	direction	transcriptName	peptideName	Pfam	KOG	KO	GO	Best.hit.clamy.defline	Best.hit.rice.name	Best.hit.rice.defline	Sg_H_0D_1	Sg_H_0D_2	Sg_H_0D_3	Sg_H_14D_1	Sg_H_14D_3	Lg_H_0D_1	Lg_H_0D_2	Lg_H_0D_3	Lg_H_14D_1	Lg_H_14D_2	Lg_H_14D_3
Sobic.001G000900	140.231	-5.27092	0.760295	-6.93273	4.12791e-12	6.31497e-11	down	Sobic.001G000900.1	Sobic.001G000900.1.p						LOC_Os03g64390	expressed protein	21.075	0.759	7.246	0.108	1.195	0.309	0.34	0.17	0.32	0.579	0.459
Sobic.001G001000	18.4406	-2.14686	0.661119	-3.24731	0.00116502	0.00419027	down	Sobic.001G001000.2	Sobic.001G001000.2.p						LOC_Os03g64380	expressed protein	3.451	0.468	1.317	0	0.928	0.601	0.55	0.11	0	0.296	0.159
Sobic.001G001300	156.204	-1.75419	0.323304	-5.42584	5.76829e-08	5.11463e-07	down	Sobic.001G001300.1	Sobic.001G001300.1.p	PF00581 PF12368				(1 of 1) PTHR22778//PTHR22778:SF18 - OVARIAN CANCER GENE-2 PROTEIN-RELATED // RHODANESE-LIKE DOMAIN-CONTAINING PROTEIN 8, CHLOROPLASTIC	LOC_Os03g64350	rhodanese-like domain containing protein, putative, expressed	17.016	6.447	10.525	9.994	12.795	4.802	2.855	3.038	3.585	3.981	2.331
Sobic.001G001300	156.204	-1.75419	0.323304	-5.42584	5.76829e-08	5.11463e-07	down	Sobic.001G001300.2	Sobic.001G001300.2.p	PF00581 PF12368				(1 of 1) PTHR22778//PTHR22778:SF18 - OVARIAN CANCER GENE-2 PROTEIN-RELATED // RHODANESE-LIKE DOMAIN-CONTAINING PROTEIN 8, CHLOROPLASTIC	LOC_Os03g64350	rhodanese-like domain containing protein, putative, expressed	17.016	6.447	10.525	9.994	12.795	4.802	2.855	3.038	3.585	3.981	2.331
Sobic.001G001800	3128.33	-13.4493	2.04495	-6.57682	4.80602e-11	6.54194e-10	down	Sobic.001G001800.2	Sobic.001G001800.2.p						LOC_Os03g64310	expressed protein	1901.59	0.424	0.114	0.317	0.28	0.091	0.1	0	0.209	0.268	0
Sobic.001G002200	799.964	-11.4747	1.67252	-6.86075	6.84978e-12	1.02379e-10	down	Sobic.001G002200.1	Sobic.001G002200.1.p	PF00063 PF00612 PF01843 PF02736		K10357	GO:0003774 GO:0005515 GO:0005524 GO:0016459	Myosin heavy chain, class XI	LOC_Os03g64290	myosin, putative, expressed	56.984	0	19.943	0	0.087	0.014	0	0.015	0.016	0.124	0
Sobic.001G002200	799.964	-11.4747	1.67252	-6.86075	6.84978e-12	1.02379e-10	down	Sobic.001G002200.2	Sobic.001G002200.2.p	PF00063 PF00612 PF01843 PF02736		K10357	GO:0003774 GO:0005515 GO:0005524 GO:0016459	Myosin heavy chain, class XI	LOC_Os03g64290	myosin, putative, expressed	56.984	0	19.943	0	0.087	0.014	0	0.015	0.016	0.124	0
Sobic.001G002300	26.0022	1.97385	0.576421	3.42432	0.000616333	0.00239751	up	Sobic.001G002300.1	Sobic.001G002300.1.p	PF02458			GO:0016747				0.429	1.171	0.055	0	5.997	2.574	2.394	1.824	0.1	0.043	0.092
Sobic.001G002400	1615.14	-6.28711	1.18523	-5.30454	1.12957e-07	9.5562e-07	down	Sobic.001G002400.1	Sobic.001G002400.1.p	PF00082 PF02225 PF05922			GO:0004252 GO:0006508	Subtilisin-like protease	LOC_Os08g23740	OsSub55 - Putative Subtilisin homologue, expressed	2.469	0.915	303.983	0	0	1.803	1.663	0.546	2.251	1.416	0.692
Sobic.001G003200	612.275	-1.01618	0.22198	-4.57779	4.69906e-06	3.00908e-05	down	Sobic.001G003200.4	Sobic.001G003200.4.p	PF04539 PF04542 PF04545		K03086	GO:0003677 GO:0003700 GO:0006352 GO:0006355 GO:0016987		LOC_Os08g14450	RNA polymerase sigma factor, putative, expressed	26.531	17.046	18.181	10.489	22.522	14.39	8.339	9.528	27.348	33.197	22.564
Sobic.001G003200	612.275	-1.01618	0.22198	-4.57779	4.69906e-06	3.00908e-05	down	Sobic.001G003200.6	Sobic.001G003200.6.p	PF04539 PF04542 PF04545		K03086	GO:0003677 GO:0003700 GO:0006352 GO:0006355 GO:0016987		LOC_Os08g14450	RNA polymerase sigma factor, putative, expressed	26.531	17.046	18.181	10.489	22.522	14.39	8.339	9.528	27.348	33.197	22.564
Sobic.001G003300	176.343	1.39907	0.220751	6.33779	2.33077e-10	2.8967e-09	up	Sobic.001G003300.1	Sobic.001G003300.1.p	PF00005 PF01061	KOG0061		GO:0005524 GO:0016020 GO:0016887		LOC_Os03g64200	ABC-2 type transporter, putative, expressed	2.046	2.52	4.739	2.467	2.634	9.194	8.159	8.21	2.816	6.509	5.531
Sobic.001G003400	276.945	-3.58642	0.810483	-4.42504	9.64229e-06	5.80353e-05	down	Sobic.001G003400.2	Sobic.001G003400.2.p	PF00403	KOG1603		GO:0030001 GO:0046872				6.303	7.107	60.648	0	0.061	4.428	0.304	1.653	0.136	0.273	0.46
Sobic.001G003600	67.6819	4.46037	0.835992	5.33543	9.53203e-08	8.16791e-07	up	Sobic.001G003600.1	Sobic.001G003600.1.p	PF00657			GO:0016788	(1 of 11) 3.1.1.5 - Lysophospholipase / Phospholipase B	LOC_Os03g64170	GDSL-like lipase/acylhydrolase, putative, expressed	0	0.728	0.046	0	0	6.708	2.414	8.672	0.295	0.867	0.116
Sobic.001G003766	7.76377	-3.70095	0.762073	-4.85642	1.19528e-06	8.61342e-06	down	Sobic.001G003766.1	Sobic.001G003766.1.p								0.36	0.641	2.216	0.852	1.131	0.122	0.067	0.067	0	0	0.065
Sobic.001G003766	7.76377	-3.70095	0.762073	-4.85642	1.19528e-06	8.61342e-06	down	Sobic.001G003766.2	Sobic.001G003766.2.p								0.36	0.641	2.216	0.852	1.131	0.122	0.067	0.067	0	0	0.065
Sobic.001G003832	110.346	1.65806	0.278053	5.96312	2.47466e-09	2.67268e-08	up	Sobic.001G003832.1	Sobic.001G003832.1.p	PF07386				Conserved in the Plant Lineage and Diatoms	LOC_Os03g64140	expressed protein	1.676	3.777	5.402	13.778	5.436	13.793	13.019	8.993	6.127	11.573	12.862
Sobic.001G004500	14.0009	-2.50828	0.537971	-4.66248	3.12417e-06	2.08014e-05	down	Sobic.001G004500.1	Sobic.001G004500.1.p	PF03641		K06966					1.335	0.72	3.242	0.108	0	0.493	0.271	0.203	0.354	0.304	0
Sobic.001G004600	39.1947	1.88851	0.333091	5.66964	1.43096e-08	1.3908e-07	up	Sobic.001G004600.1	Sobic.001G004600.1.p	PF05266 PF05641					LOC_Os01g37600	agenet domain containing protein, expressed	0.158	0.352	0.68	12.569	7.732	1.95	1.125	1.615	0.554	0.832	0.234
Sobic.001G004600	39.1947	1.88851	0.333091	5.66964	1.43096e-08	1.3908e-07	up	Sobic.001G004600.2	Sobic.001G004600.2.p	PF05266 PF05641					LOC_Os01g37600	agenet domain containing protein, expressed	0.158	0.352	0.68	12.569	7.732	1.95	1.125	1.615	0.554	0.832	0.234
Sobic.001G004600	39.1947	1.88851	0.333091	5.66964	1.43096e-08	1.3908e-07	up	Sobic.001G004600.3	Sobic.001G004600.3.p	PF05266 PF05641					LOC_Os01g37600	agenet domain containing protein, expressed	0.158	0.352	0.68	12.569	7.732	1.95	1.125	1.615	0.554	0.832	0.234
Sobic.001G004800	81.6965	2.20804	0.375924	5.87363	4.26354e-09	4.44803e-08	up	Sobic.001G004800.1	Sobic.001G004800.1.p	PF03629				(1 of 1) PTHR31988:SF1 - 9-O-ACETYL-N-ACETYLNEURAMINIC ACID DEACETYLASE-RELATED	LOC_Os03g64050	receptor protein kinase, putative, expressed	1.515	3.337	0.895	0.48	0.085	6.652	12.488	8.408	6.755	18.952	5.356
Sobic.001G005000	119.135	1.18907	0.479753	2.4785	0.0131935	0.0341467	up	Sobic.001G005000.1	Sobic.001G005000.1.p	PF03629				(1 of 1) PTHR31988:SF1 - 9-O-ACETYL-N-ACETYLNEURAMINIC ACID DEACETYLASE-RELATED	LOC_Os03g64030	receptor protein kinase, putative, expressed	0.642	5.076	1.531	1.044	0.252	6.141	5.547	5.203	1.404	2.061	2.561
Sobic.001G005000	119.135	1.18907	0.479753	2.4785	0.0131935	0.0341467	up	Sobic.001G005000.2	Sobic.001G005000.2.p	PF03629				(1 of 1) PTHR31988:SF1 - 9-O-ACETYL-N-ACETYLNEURAMINIC ACID DEACETYLASE-RELATED	LOC_Os03g64030	receptor protein kinase, putative, expressed	0.642	5.076	1.531	1.044	0.252	6.141	5.547	5.203	1.404	2.061	2.561
Sobic.001G005300	354.328	-1.55852	0.56953	-2.7365	0.00620962	0.0179698	down	Sobic.001G005300.1	Sobic.001G005300.1.p	PF03171 PF14226	KOG0143	K05282	GO:0005506 GO:0016491 GO:0055114		LOC_Os03g63970	gibberellin 20 oxidase 1, putative, expressed	52.023	7.947	9.531	1.269	2.245	9.982	6.128	9.594	51.475	62.116	12.149
Sobic.001G005400	7.09866	-6.48113	0.998628	-6.49003	8.58165e-11	1.12927e-09	down	Sobic.001G005400.2	Sobic.001G005400.2.p								1.898	0.675	2.294	0	0	0	0	0	0	0	0
Sobic.001G005400	7.09866	-6.48113	0.998628	-6.49003	8.58165e-11	1.12927e-09	down	Sobic.001G005400.3	Sobic.001G005400.3.p								1.898	0.675	2.294	0	0	0	0	0	0	0	0
Sobic.001G005700	22.8394	1.0259	0.264801	3.87422	0.000106968	0.000510381	up	Sobic.001G005700.1	Sobic.001G005700.1.p	PF00550	KOG1748		GO:0006633	Acyl-carrier protein 2	LOC_Os03g63930	acyl carrier protein, putative, expressed	1.308	1.551	0.749	0.58	1.437	2.392	3.063	2.12	2.823	1.113	2.111
Sobic.001G006201	30.1129	1.3706	0.291552	4.70106	2.58813e-06	1.75273e-05	up	Sobic.001G006201.1	Sobic.001G006201.1.p	PF03171 PF14226	KOG0143		GO:0016491 GO:0055114		LOC_Os03g63900	1-aminocyclopropane-1-carboxylate oxidase 2, putative, expressed	1.041	1.297	0.861	1.94	0.817	3.439	3.483	1.688	5.043	3.491	4.033
Sobic.001G006300	2.1694	-2.64771	0.966477	-2.73955	0.00615241	0.0178269	down	Sobic.001G006300.1	Sobic.001G006300.1.p				GO:0003677				0.506	0.2	0.429	0	0	0	0.188	0	0	0	0
Sobic.001G006500	205.224	-1.38993	0.380772	-3.65029	0.000261945	0.00112388	down	Sobic.001G006500.1	Sobic.001G006500.1.p	PF00646			GO:0005515		LOC_Os03g63850	OsFBDUF19 - F-box and DUF domain containing protein, expressed	23.913	5.945	13.592	8.31	9.478	5.719	6.184	5.741	6.663	6.003	3.625
Sobic.001G008400	16.545	1.53351	0.431529	3.55368	0.000379887	0.00156891	up	Sobic.001G008400.1	Sobic.001G008400.1.p	PF08381 PF13713					LOC_Os03g63650	brevis radix, putative, expressed	0.275	0.652	0.131	0.183	0.27	1.083	1.418	0.73	0.361	0.413	0.111
Sobic.001G008700	230.89	-1.02324	0.152391	-6.71459	1.88593e-11	2.67381e-10	down	Sobic.001G008700.1	Sobic.001G008700.1.p	PF04483					LOC_Os03g63554	DUF565 domain containing protein, putative, expressed	35.619	24.305	31.352	20.488	16.718	15.78	14.507	16.545	14.896	15.543	19.422
Sobic.001G008700	230.89	-1.02324	0.152391	-6.71459	1.88593e-11	2.67381e-10	down	Sobic.001G008700.2	Sobic.001G008700.2.p	PF04483					LOC_Os03g63554	DUF565 domain containing protein, putative, expressed	35.619	24.305	31.352	20.488	16.718	15.78	14.507	16.545	14.896	15.543	19.422
Sobic.001G009600	1210.36	-1.52869	0.0859485	-17.7861	9.05469e-71	3.20936e-68	down	Sobic.001G009600.1	Sobic.001G009600.1.p	PF03969	KOG2383		GO:0005524	(1 of 1) K18798 - protein AFG1 (AFG1, LACE1)	LOC_Os03g63500	ATPase, AFG1 family domain containing protein, expressed	71.116	67.004	61.398	21.986	27.972	25.768	22.358	24.055	49.963	70.768	81.072
Sobic.001G009900	94.8638	1.13029	0.269265	4.19771	2.69633e-05	0.000147887	up	Sobic.001G009900.2	Sobic.001G009900.2.p	PF02569	KOG3042	K01918	GO:0004592 GO:0015940	Pantothenate synthetase	LOC_Os03g63490	pantoate--beta-alanine ligase, putative, expressed	1.92	4.617	5.089	21.953	21.593	8.669	11.298	6.558	44.678	9.606	3.729
Sobic.001G010200	1075.02	-1.4769	0.577258	-2.55847	0.0105134	0.0281141	down	Sobic.001G010200.1	Sobic.001G010200.1.p						LOC_Os05g19030	expressed protein	157.829	23.376	28.709	0.608	0.836	25.629	20.151	36.197	5.105	10.89	27.221
Sobic.001G010200	1075.02	-1.4769	0.577258	-2.55847	0.0105134	0.0281141	down	Sobic.001G010200.2	Sobic.001G010200.2.p						LOC_Os05g19030	expressed protein	157.829	23.376	28.709	0.608	0.836	25.629	20.151	36.197	5.105	10.89	27.221
Sobic.001G010500	67.0288	-1.50483	0.582811	-2.58203	0.00982214	0.0265228	down	Sobic.001G010500.1	Sobic.001G010500.1.p	PF07899					LOC_Os03g63440	frigida, putative, expressed	0.954	1.131	6.272	5.763	7.628	1.546	0.962	0.533	0.583	0.932	0.782
Sobic.001G011700	247.64	-1.125	0.388077	-2.89891	0.00374458	0.0116411	down	Sobic.001G011700.1	Sobic.001G011700.1.p	PF00696		K00928	GO:0004072 GO:0008152 GO:0008652 GO:0016597	Aspartate kinase	LOC_Os03g63330	aspartokinase, chloroplast precursor, putative, expressed	24.119	8.59	7.886	3.048	7.718	8.761	5.859	5.347	36.67	8.529	16.707
Sobic.001G012000	13.8747	-3.2668	0.995408	-3.28187	0.00103121	0.00376757	down	Sobic.001G012000.1	Sobic.001G012000.1.p	PF00067		K13029	GO:0004497 GO:0005506 GO:0016705 GO:0020037 GO:0055114				0.457	2.031	0.182	10.078	26.249	0.029	0.255	0	0.233	0	0.798
Sobic.001G012200	1094.89	1.89703	0.373093	5.08459	3.68413e-07	2.86868e-06	up	Sobic.001G012200.1	Sobic.001G012200.1.p	PF00067		K13029	GO:0004497 GO:0005506 GO:0016705 GO:0020037 GO:0055114		LOC_Os03g63310	cytochrome P450 71E1, putative, expressed	19.76	19.246	13.606	31.454	19.822	68.994	26.738	109.051	194.439	196.832	398.968
Sobic.001G012300	91.723	9.71284	1.07354	9.04745	1.46348e-19	4.35565e-18	up	Sobic.001G012300.1	Sobic.001G012300.1.p	PF00067	KOG0156	K13027	GO:0005506 GO:0016705 GO:0020037 GO:0055114				0	0	0	1.625	4.133	12.913	1.628	5.664	16.499	18.734	42.961
Sobic.001G012400	1333.18	1.92807	0.634031	3.04097	0.00235819	0.00776072	up	Sobic.001G012400.1	Sobic.001G012400.1.p	PF00201	KOG1192	K13030	GO:0008152 GO:0016758	(1 of 1) PTHR11926//PTHR11926:SF16 - GLUCOSYL/GLUCURONOSYL TRANSFERASES // PROTEIN UGT-61-RELATED			12.343	7.06	36.238	27.034	37.066	56.372	16.532	145.027	126.357	86.512	194.945
Sobic.001G012500	2711.4	2.22416	0.590444	3.76694	0.000165262	0.00074551	up	Sobic.001G012500.2	Sobic.001G012500.2.p	PF00043 PF02798	KOG0867	K00799	GO:0005515	(1 of 15) 2.5.1.18 - Glutathione transferase / S-(hydroxyalkyl)glutathione lyase	LOC_Os01g55830	glutathione S-transferase, putative, expressed	53.604	58.392	21.997	157.963	288.653	264.479	33.117	359.627	333.699	225.557	481.071
Sobic.001G013600	494.828	-2.30036	0.599163	-3.83928	0.000123393	0.000577681	down	Sobic.001G013600.1	Sobic.001G013600.1.p						LOC_Os03g11480	expressed protein	102.688	12.65	16.802	10.24	12.97	10.273	10.245	8.775	10.667	12.66	10.233
Sobic.001G014200	3938.93	-1.45744	0.337081	-4.3237	1.53435e-05	8.86251e-05	down	Sobic.001G014200.6	Sobic.001G014200.6.p	PF00069	KOG0661	K08829	GO:0004672 GO:0004713 GO:0005524 GO:0006468		LOC_Os03g63020	protein kinase domain containing protein, expressed	345.418	148.316	133.729	99.544	43.041	62.022	91.264	89.526	75.677	83.621	71.749
Sobic.001G014200	3938.93	-1.45744	0.337081	-4.3237	1.53435e-05	8.86251e-05	down	Sobic.001G014200.7	Sobic.001G014200.7.p	PF00069	KOG0661	K08829	GO:0004672 GO:0004713 GO:0005524 GO:0006468		LOC_Os03g63020	protein kinase domain containing protein, expressed	345.418	148.316	133.729	99.544	43.041	62.022	91.264	89.526	75.677	83.621	71.749
Sobic.001G014200	3938.93	-1.45744	0.337081	-4.3237	1.53435e-05	8.86251e-05	down	Sobic.001G014200.8	Sobic.001G014200.8.p	PF00069	KOG0661	K08829	GO:0004672 GO:0004713 GO:0005524 GO:0006468		LOC_Os03g63020	protein kinase domain containing protein, expressed	345.418	148.316	133.729	99.544	43.041	62.022	91.264	89.526	75.677	83.621	71.749
Sobic.001G014200	3938.93	-1.45744	0.337081	-4.3237	1.53435e-05	8.86251e-05	down	Sobic.001G014200.9	Sobic.001G014200.9.p	PF00069	KOG0661	K08829	GO:0004672 GO:0004713 GO:0005524 GO:0006468		LOC_Os03g63020	protein kinase domain containing protein, expressed	345.418	148.316	133.729	99.544	43.041	62.022	91.264	89.526	75.677	83.621	71.749
Sobic.001G014700	2.46931	-1.73612	0.737335	-2.35458	0.0185435	0.0454584	down	Sobic.001G014700.1	Sobic.001G014700.1.p	PF00332 PF07983			GO:0004553 GO:0005975		LOC_Os03g62860	glucan endo-1,3-beta-glucosidase precursor, putative, expressed	0.157	0.186	0.199	0	0.123	0.04	0	0.131	0.137	0	0.042
Sobic.001G015600	598.256	-11.0605	1.80401	-6.13105	8.73006e-10	1.00236e-08	down	Sobic.001G015600.1	Sobic.001G015600.1.p						LOC_Os03g62760	expressed protein	482.189	0	9.985	0.214	0.189	0.123	0.135	0	0.704	1.691	0.649
Sobic.001G016100	43.1493	-1.53087	0.209498	-7.30735	2.72463e-13	4.73458e-12	down	Sobic.001G016100.1	Sobic.001G016100.1.p	PF01535 PF13041					LOC_Os03g62690	pentatricopeptide, putative, expressed	2.348	1.814	2.224	0.533	0.943	1.026	0.609	0.641	0.159	0.273	0.441
Sobic.001G016300	17.6845	-1.73067	0.277388	-6.23915	4.3995e-10	5.25706e-09	down	Sobic.001G016300.2	Sobic.001G016300.2.p	PF01535 PF13041							1.314	1.364	1.411	0.583	0.773	0.626	0.366	0.275	0.24	0.247	0.221
Sobic.001G016700	749.662	1.01516	0.167474	6.06161	1.34766e-09	1.50901e-08	up	Sobic.001G016700.1	Sobic.001G016700.1.p	PF06241			GO:0006813 GO:0008324	(1 of 4) PTHR31563:SF1 - ION CHANNEL POLLUX-RELATED	LOC_Os03g62650	ion channel DMI1-like, chloroplast precursor, putative, expressed	12.339	8.652	14.022	18.279	21.434	27.872	21.005	25.116	45.953	42.267	27.406
Sobic.001G016700	749.662	1.01516	0.167474	6.06161	1.34766e-09	1.50901e-08	up	Sobic.001G016700.2	Sobic.001G016700.2.p	PF06241			GO:0006813 GO:0008324	(1 of 4) PTHR31563:SF1 - ION CHANNEL POLLUX-RELATED	LOC_Os03g62650	ion channel DMI1-like, chloroplast precursor, putative, expressed	12.339	8.652	14.022	18.279	21.434	27.872	21.005	25.116	45.953	42.267	27.406
Sobic.001G016800	90.5743	-1.90259	0.362792	-5.2443	1.56873e-07	1.29386e-06	down	Sobic.001G016800.1	Sobic.001G016800.1.p	PF09724	KOG0798	K11271		(1 of 1) K11271 - sister chromatid cohesion protein DCC1 (DSCC1, DCC1)	LOC_Os05g02810	protein binding protein, putative, expressed	12.06	3.576	6.302	0.382	0.27	2.232	2.065	1.926	1.508	4.267	3.243
Sobic.001G018000	270.51	-1.15028	0.117764	-9.76765	1.55008e-22	5.83516e-21	down	Sobic.001G018000.1	Sobic.001G018000.1.p	PF01593			GO:0016491 GO:0055114	Putative all-trans-retinol 13,14-reductase	LOC_Os03g62510	amine oxidase, flavin-containing, domain containing protein, expressed	13.347	12.972	15.725	6.304	7.224	6.749	7.544	5.423	9.697	10.636	16.054
Sobic.001G018500	1679.1	-1.49121	0.477739	-3.12139	0.00179997	0.0061291	down	Sobic.001G018500.1	Sobic.001G018500.1.p	PF04418		K17784		(1 of 1) K17784 - mitochondrial inner membrane organizing system protein 1 (MINOS1, MOS1)	LOC_Os03g62420	expressed protein	464.506	80.782	149.278	26.321	53.819	93.266	92.927	80.868	78.913	72.31	89.065
Sobic.001G019100	11.4381	6.70825	1.45726	4.60333	4.15797e-06	2.69848e-05	up	Sobic.001G019100.1	Sobic.001G019100.1.p								0	0	0	0	0	0.921	8.594	0.253	0.397	0.567	0.976
Sobic.001G019500	9.3701	3.93157	0.720004	5.46049	4.74818e-08	4.2754e-07	up	Sobic.001G019500.2	Sobic.001G019500.2.p						LOC_Os03g62330	expressed protein	0.262	0.31	0	1.16	0.205	4.386	1.458	2.925	4.121	4.451	4.644
Sobic.001G020301	1203.77	-12.1331	1.62642	-7.45996	8.6546e-14	1.57889e-12	down	Sobic.001G020301.1	Sobic.001G020301.1.p	PF05922					LOC_Os03g62210	subtilisin N-terminal Region family protein, expressed	823.597	0.508	57.446	0.19	0	0.217	0	0	0.874	0.107	0.115
Sobic.001G020401	31.3857	1.60162	0.59096	2.7102	0.00672416	0.0192344	up	Sobic.001G020401.1	Sobic.001G020401.1.p	PF00909	KOG0682	K03320	GO:0008519 GO:0015696 GO:0016020 GO:0072488		LOC_Os03g62200	ammonium transporter protein, putative, expressed	1.042	0.397	0.663	25.019	3.27	4.271	0.456	1.996	58.647	0.633	1.041
Sobic.001G020600	490.995	-2.3151	0.491891	-4.70653	2.51969e-06	1.70936e-05	down	Sobic.001G020600.1	Sobic.001G020600.1.p	PF03364					LOC_Os03g62170	cyclase/dehydrase family protein, expressed	37.854	23.041	5.233	6.974	9.342	4.017	4.535	5.588	23.303	37.085	31.436
Sobic.001G020700	54.8326	-2.25554	0.686112	-3.28742	0.00101109	0.00370251	down	Sobic.001G020700.1	Sobic.001G020700.1.p						LOC_Os03g62160	expressed protein	1.243	4.02	13.873	0.902	0.089	2.812	0.567	0.758	4.548	3.562	2.188
Sobic.001G020700	54.8326	-2.25554	0.686112	-3.28742	0.00101109	0.00370251	down	Sobic.001G020700.2	Sobic.001G020700.2.p						LOC_Os03g62160	expressed protein	1.243	4.02	13.873	0.902	0.089	2.812	0.567	0.758	4.548	3.562	2.188
Sobic.001G020700	54.8326	-2.25554	0.686112	-3.28742	0.00101109	0.00370251	down	Sobic.001G020700.3	Sobic.001G020700.3.p						LOC_Os03g62160	expressed protein	1.243	4.02	13.873	0.902	0.089	2.812	0.567	0.758	4.548	3.562	2.188
Sobic.001G021200	92.0091	-4.09714	0.83712	-4.89433	9.864e-07	7.20579e-06	down	Sobic.001G021200.5	Sobic.001G021200.5.p			K03234					0.327	13.462	21.941	0	0	1.275	0.487	0.366	0	0.109	0.117
Sobic.001G021900	332.409	-2.36809	0.299517	-7.90638	2.64984e-15	5.60182e-14	down	Sobic.001G021900.1	Sobic.001G021900.1.p	PF01546 PF07687		K14664	GO:0008152 GO:0016787	(1 of 2) K14664 - IAA-amino acid hydrolase [EC:3.5.1.-] (ILR1)	LOC_Os03g62060	hydrolase, putative, expressed	35.855	13.251	23.693	2.203	2.12	5.119	5.374	4.449	0.767	2.338	1.296
Sobic.001G022000	476.803	2.27565	0.225814	10.0775	6.94504e-24	3.10219e-22	up	Sobic.001G022000.1	Sobic.001G022000.1.p	PF01546 PF07687		K14664	GO:0008152 GO:0016787	(1 of 2) K14664 - IAA-amino acid hydrolase [EC:3.5.1.-] (ILR1)	LOC_Os03g62060	hydrolase, putative, expressed	7.043	9.977	6.322	2.707	1.167	29.535	34.114	53.361	4.063	5.912	20.078
Sobic.001G022200	9.26752	2.8744	0.490519	5.85991	4.63114e-09	4.81131e-08	up	Sobic.001G022200.1	Sobic.001G022200.1.p	PF03168					LOC_Os03g62020	harpin-induced protein 1 domain containing protein, expressed	0	0.317	0.17	0	0	1.221	1.34	1.642	0.078	0.134	0.359
Sobic.001G023700	10.7365	-3.3399	0.811794	-4.11421	3.88501e-05	0.000205325	down	Sobic.001G023700.2	Sobic.001G023700.2.p	PF12023					LOC_Os03g61590	expressed protein	3.811	0.753	1.732	1.127	0.285	0.553	0.101	0	0	0.091	0.098
Sobic.001G024250	1188.73	-11.975	2.46526	-4.85749	1.1888e-06	8.57196e-06	down	Sobic.001G024250.1	Sobic.001G024250.1.p								841.645	0	10.31	0.747	0.495	0	0.235	0	0.246	0.948	0
Sobic.001G024300	2363.13	-12.9674	2.3418	-5.53737	3.07052e-08	2.85717e-07	down	Sobic.001G024300.1	Sobic.001G024300.1.p	PF04043			GO:0004857		LOC_Os03g61530	invertase/pectin methylesterase inhibitor family protein, putative, expressed	1221.23	0	179.527	0	0	0	0.192	0	0	0.086	0
Sobic.001G024400	2681.67	-11.9488	1.30531	-9.15398	5.48749e-20	1.69034e-18	down	Sobic.001G024400.1	Sobic.001G024400.1.p	PF04043			GO:0004857		LOC_Os03g61510	pectinesterase inhibitor domain containing protein, expressed	759.856	0.905	439.889	2.594	1.796	0.258	0	0.071	0	2.354	0.137
Sobic.001G024700	4134.84	-30	2.56733	-11.6853	1.51529e-31	1.12378e-29	down	Sobic.001G024700.1	Sobic.001G024700.1.p	PF04749				Aggregation 4			1945.51	0.164	1.233	1.596	3.366	0	0	0	1.292	1.246	0.447
Sobic.001G024800	3959.82	-30	3.00319	-9.98939	1.69617e-23	6.96152e-22	down	Sobic.001G024800.1	Sobic.001G024800.1.p	PF04749				Aggregation 4			1479.95	0	4.696	0.195	0	0	0	0	0.064	0.11	0
Sobic.001G024900	2968.18	-11.6283	1.47989	-7.85757	3.91653e-15	8.1347e-14	down	Sobic.001G024900.1	Sobic.001G024900.1.p				GO:0004857		LOC_Os03g61410	expressed protein	1.598	9.357	1100.08	0	0	0.304	0	0.056	0	0.1	0.698
Sobic.001G025500	2272.92	-1.26762	0.478131	-2.65119	0.00802087	0.0223327	down	Sobic.001G025500.1	Sobic.001G025500.1.p	PF00262	KOG0674	K08057	GO:0005509 GO:0005515 GO:0005783 GO:0006457 GO:0051082	Calreticulin 2, calcium-binding protein	LOC_Os03g61670	calreticulin precursor, putative, expressed	33.28	180.705	233.414	2.708	2.103	84.565	39.222	65.709	21.499	21.122	89.388
Sobic.001G025500	2272.92	-1.26762	0.478131	-2.65119	0.00802087	0.0223327	down	Sobic.001G025500.2	Sobic.001G025500.2.p	PF00262	KOG0674	K08057	GO:0005509 GO:0005515 GO:0005783 GO:0006457 GO:0051082	Calreticulin 2, calcium-binding protein	LOC_Os03g61670	calreticulin precursor, putative, expressed	33.28	180.705	233.414	2.708	2.103	84.565	39.222	65.709	21.499	21.122	89.388
Sobic.001G025700	1117.96	-1.64975	0.454131	-3.63277	0.000280398	0.0011961	down	Sobic.001G025700.1	Sobic.001G025700.1.p	PF00481	KOG0700	K01102	GO:0003824 GO:0004722 GO:0006470		LOC_Os03g61690	protein phosphatase 2C, putative, expressed	133.268	24.265	55.046	17.645	17.892	21.146	26.019	25.571	26.191	27.866	25.717
Sobic.001G025800	356.969	-1.25196	0.412946	-3.03178	0.0024312	0.00797215	down	Sobic.001G025800.1	Sobic.001G025800.1.p	PF01535 PF13041 PF14432					LOC_Os06g02200	pentatricopeptide, putative, expressed	24.436	6.726	7.745	8.042	10.892	6.54	5.981	5.042	5.876	6.026	6.808
Sobic.001G026600	365.176	-12.1849	0.841931	-14.4725	1.80689e-47	3.08194e-45	down	Sobic.001G026600.1	Sobic.001G026600.1.p								62.024	78.946	88.401	43.319	93.165	0	0	0	0	0	0
Sobic.001G026600	365.176	-12.1849	0.841931	-14.4725	1.80689e-47	3.08194e-45	down	Sobic.001G026600.2	Sobic.001G026600.2.p								62.024	78.946	88.401	43.319	93.165	0	0	0	0	0	0
Sobic.001G027100	169.533	2.74461	0.199377	13.766	4.08344e-43	5.89657e-41	up	Sobic.001G027100.3	Sobic.001G027100.3.p	PF00752 PF00867	KOG2519	K04799	GO:0003677 GO:0003824 GO:0004518 GO:0006281	DNA repair protein, XPGC/Rad2 homolog			1.708	2.533	1.976	1.309	1.036	17.395	10.346	15.928	5.617	11.889	7.727
Sobic.001G027200	7.4383	-1.93887	0.807505	-2.40107	0.0163474	0.040793	down	Sobic.001G027200.1	Sobic.001G027200.1.p								2.702	0.146	2.344	0	0.193	0.874	0.411	0.137	7.882	2.95	0.396
Sobic.001G027300	33.7505	1.29061	0.355259	3.63286	0.000280292	0.00119583	up	Sobic.001G027300.1	Sobic.001G027300.1.p	PF13419	KOG3109		GO:0008152 GO:0016787	Haloacid dehalogenase-like hydrolase	LOC_Os03g61829	haloacid dehalogenase-like hydrolase family protein, putative, expressed	1.059	1.319	1.415	0.094	1.247	5.489	2.481	1.776	32.262	0.848	1.767
Sobic.001G027800	47.5434	-1.49459	0.335198	-4.45883	8.24089e-06	5.03268e-05	down	Sobic.001G027800.3	Sobic.001G027800.3.p			K19355		conserved protein with glycosyl hydrolase family 5 domain	LOC_Os03g61280	OsMan05 - Endo-Beta-Mannanase, expressed	5.08	2.693	1.91	47.32	25.064	1.017	1.159	1.42	24.697	9.166	22.813
Sobic.001G027900	81.7648	-6.14561	1.19791	-5.13029	2.89292e-07	2.28851e-06	down	Sobic.001G027900.1	Sobic.001G027900.1.p	PF00999			GO:0006812 GO:0015299 GO:0016021 GO:0055085		LOC_Os03g61290	ATCHX, putative, expressed	7.062	0.023	3.925	0	0	0.059	0	0.108	0.272	0.019	0.146
Sobic.001G027900	81.7648	-6.14561	1.19791	-5.13029	2.89292e-07	2.28851e-06	down	Sobic.001G027900.2	Sobic.001G027900.2.p	PF00999			GO:0006812 GO:0015299 GO:0016021 GO:0055085		LOC_Os03g61290	ATCHX, putative, expressed	7.062	0.023	3.925	0	0	0.059	0	0.108	0.272	0.019	0.146
Sobic.001G028200	84.214	2.71911	0.332963	8.1664	3.17727e-16	7.21415e-15	up	Sobic.001G028200.1	Sobic.001G028200.1.p	PF00270 PF00271 PF02889			GO:0003676 GO:0005524 GO:0008565 GO:0031204	(1 of 1) K12854 - pre-mRNA-splicing helicase BRR2 (SNRNP200, BRR2)			0.184	0.497	0.143	0.2	0.241	2.057	1.528	2.115	1.503	2.456	1.573
Sobic.001G029100	190.672	-1.44785	0.221322	-6.54183	6.0771e-11	8.17429e-10	down	Sobic.001G029100.2	Sobic.001G029100.2.p	PF01329			GO:0006729 GO:0008124	Conserved in the Green Lineage	ChrSy.fgenesh.gene.86	expressed protein	31.828	19.038	18.664	7.611	6.515	8.927	9.952	7.889	26.237	27.28	45.332
Sobic.001G029300	1454.05	-5.04015	0.638269	-7.89659	2.86631e-15	6.03606e-14	down	Sobic.001G029300.1	Sobic.001G029300.1.p	PF00425 PF04715		K01657	GO:0000162 GO:0004049 GO:0009058 GO:0016833	Anthranilate synthase, alpha subunit	LOC_Os03g61120	anthranilate synthase component I-1, chloroplast precursor, putative, expressed	188.351	14.815	134.135	0.538	0.423	6.26	1.952	2.861	0.196	7.783	6.085
Sobic.001G029300	1454.05	-5.04015	0.638269	-7.89659	2.86631e-15	6.03606e-14	down	Sobic.001G029300.4	Sobic.001G029300.4.p	PF00425 PF04715			GO:0000162 GO:0004049 GO:0009058 GO:0016833	Anthranilate synthase, alpha subunit	LOC_Os03g61120	anthranilate synthase component I-1, chloroplast precursor, putative, expressed	188.351	14.815	134.135	0.538	0.423	6.26	1.952	2.861	0.196	7.783	6.085
Sobic.001G029700	15.4519	1.9455	0.487056	3.99441	6.48565e-05	0.000325979	up	Sobic.001G029700.1	Sobic.001G029700.1.p								0.594	0.05	0.378	0.226	0.399	1.723	1.182	0.995	0.297	0.594	15.189
Sobic.001G029800	96.2121	1.3238	0.457935	2.89079	0.0038427	0.0118975	up	Sobic.001G029800.1	Sobic.001G029800.1.p								0.599	1.358	1.614	0	0.415	5.872	1.238	2.226	0.658	3.721	2.635
Sobic.001G029800	96.2121	1.3238	0.457935	2.89079	0.0038427	0.0118975	up	Sobic.001G029800.4	Sobic.001G029800.4.p								0.599	1.358	1.614	0	0.415	5.872	1.238	2.226	0.658	3.721	2.635
Sobic.001G029800	96.2121	1.3238	0.457935	2.89079	0.0038427	0.0118975	up	Sobic.001G029800.6	Sobic.001G029800.6.p								0.599	1.358	1.614	0	0.415	5.872	1.238	2.226	0.658	3.721	2.635
Sobic.001G029800	96.2121	1.3238	0.457935	2.89079	0.0038427	0.0118975	up	Sobic.001G029800.7	Sobic.001G029800.7.p								0.599	1.358	1.614	0	0.415	5.872	1.238	2.226	0.658	3.721	2.635
Sobic.001G029900	33.2926	1.623	0.32193	5.04147	4.61973e-07	3.54162e-06	up	Sobic.001G029900.1	Sobic.001G029900.1.p	PF07714	KOG1187		GO:0004672 GO:0004713 GO:0005524 GO:0006468		LOC_Os03g61060	protein kinase domain containing protein, expressed	0.797	0.52	1.064	1.484	2.688	2.509	1.599	3.473	12.781	6.458	4.114
Sobic.001G030600	210.043	-5.10148	0.802327	-6.35836	2.03921e-10	2.55294e-09	down	Sobic.001G030600.1	Sobic.001G030600.1.p	PF00201			GO:0008152 GO:0016758	(1 of 1) PTHR11926//PTHR11926:SF16 - GLUCOSYL/GLUCURONOSYL TRANSFERASES // PROTEIN UGT-61-RELATED	LOC_Os03g60960	cytokinin-N-glucosyltransferase 1, putative, expressed	18.543	0.972	44.608	50.42	27.474	0.745	0.288	0.916	40.704	40.865	3.572
Sobic.001G031800	487.08	-1.13476	0.271626	-4.17765	2.94542e-05	0.000160005	down	Sobic.001G031800.1	Sobic.001G031800.1.p	PF00327		K02907	GO:0003735 GO:0006412 GO:0015934		LOC_Os08g01859	ribosomal protein L30 containing protein, expressed	58.063	26.904	67.242	24.305	56.8	27.963	23.051	21.847	24.855	26.474	27.988
Sobic.001G031800	487.08	-1.13476	0.271626	-4.17765	2.94542e-05	0.000160005	down	Sobic.001G031800.2	Sobic.001G031800.2.p	PF00327		K02907	GO:0003735 GO:0006412 GO:0015934		LOC_Os08g01859	ribosomal protein L30 containing protein, expressed	58.063	26.904	67.242	24.305	56.8	27.963	23.051	21.847	24.855	26.474	27.988
Sobic.001G031900	1404.66	-1.11633	0.246822	-4.5228	6.10262e-06	3.8244e-05	down	Sobic.001G031900.2	Sobic.001G031900.2.p	PF00025	KOG0087	K07904	GO:0003924 GO:0005525 GO:0005622 GO:0006886 GO:0006913 GO:0007165 GO:0007264 GO:0015031 GO:0016020		LOC_Os03g60870	ras-related protein, putative, expressed	194.231	89.256	126.212	50.375	44.462	64.268	71.524	64.076	69.372	55.219	66.522
Sobic.001G032200	1825.41	-1.29339	0.44612	-2.8992	0.00374121	0.0116333	down	Sobic.001G032200.1	Sobic.001G032200.1.p	PF07690	KOG0254		GO:0016020 GO:0016021 GO:0022891 GO:0055085		LOC_Os03g60820	transporter, major facilitator superfamily domain containing protein, expressed	174.679	34.717	63.991	21.433	12.857	37.699	38.272	44.021	27.84	36.713	30.27
Sobic.001G032200	1825.41	-1.29339	0.44612	-2.8992	0.00374121	0.0116333	down	Sobic.001G032200.2	Sobic.001G032200.2.p	PF07690	KOG0254		GO:0016020 GO:0016021 GO:0022891 GO:0055085		LOC_Os03g60820	transporter, major facilitator superfamily domain containing protein, expressed	174.679	34.717	63.991	21.433	12.857	37.699	38.272	44.021	27.84	36.713	30.27
Sobic.001G032400	46.2475	1.80178	0.379541	4.74725	2.06203e-06	1.42185e-05	up	Sobic.001G032400.1	Sobic.001G032400.1.p	PF00069 PF00139	KOG1187		GO:0004672 GO:0004713 GO:0005524 GO:0006468 GO:0030246	(1 of 1) PTHR24362//PTHR24362:SF160 - SERINE/THREONINE-PROTEIN KINASE NEK // SUBFAMILY NOT NAMED	LOC_Os03g60810	lectin-like receptor kinase, putative, expressed	0.441	0.842	0.561	0.174	0.038	3.931	1.365	1.478	6.486	0.956	1.607
Sobic.001G033100	1174.12	-1.218	0.222755	-5.46788	4.55446e-08	4.1159e-07	down	Sobic.001G033100.1	Sobic.001G033100.1.p	PF13460				Putative dehydrogenase	LOC_Os03g60740	expressed protein	113.345	108.712	62.668	61.061	88.784	35.451	41.413	51.1	74.779	79.415	137.49
Sobic.001G034050	2.25879	-4.78029	1.35923	-3.5169	0.000436613	0.00177338	down	Sobic.001G034050.1	Sobic.001G034050.1.p								1.919	0.19	0.407	0	0	0	0	0	0	0	0
Sobic.001G034500	1679.83	-1.28862	0.135186	-9.53219	1.54001e-21	5.30013e-20	down	Sobic.001G034500.1	Sobic.001G034500.1.p	PF00650	KOG1471				LOC_Os03g60610	SEC14 cytosolic factor family protein, putative, expressed	117.993	130.531	92.358	203.913	406.633	42.659	53.035	49.617	55.453	49.486	67.653
Sobic.001G034900	23.2226	-1.42003	0.231034	-6.1464	7.92634e-10	9.13537e-09	down	Sobic.001G034900.2	Sobic.001G034900.2.p	PF00241	KOG1735	K05765	GO:0003779 GO:0005622 GO:0015629 GO:0030042		LOC_Os03g60580	actin-depolymerizing factor, putative, expressed	3	3.872	4.042	27.398	25.48	1.703	0.984	1.578	9.884	9.184	28.67
Sobic.001G035450	1.13335	3.37524	1.16771	2.89048	0.00384653	0.0119052	up	Sobic.001G035450.1	Sobic.001G035450.1.p	PF05553							0	0	0	0	0	0.208	0.305	0.076	0.319	0.137	0.221
Sobic.001G035500	1425.18	-1.28744	0.528932	-2.43403	0.0149317	0.0378451	down	Sobic.001G035500.2	Sobic.001G035500.2.p	PF14309					LOC_Os03g60520	expressed protein	119.346	19.86	28.228	60.47	52.036	27.513	17.615	29.348	28.699	20.283	20.178
Sobic.001G035500	1425.18	-1.28744	0.528932	-2.43403	0.0149317	0.0378451	down	Sobic.001G035500.3	Sobic.001G035500.3.p	PF14309					LOC_Os03g60520	expressed protein	119.346	19.86	28.228	60.47	52.036	27.513	17.615	29.348	28.699	20.283	20.178
Sobic.001G036200	7785	-10.352	1.29862	-7.97155	1.56696e-15	3.37001e-14	down	Sobic.001G036200.1	Sobic.001G036200.1.p								2492.56	2.034	30.125	0.169	0.822	1.549	0.372	0.266	0.778	2.384	0.666
Sobic.001G037066	4568.84	-11.7277	1.31065	-8.94804	3.61863e-19	1.05287e-17	down	Sobic.001G037066.1	Sobic.001G037066.1.p								1898.6	0.359	1367.1	1.792	1.268	0.821	0.113	0.113	0.471	1.213	1.413
Sobic.001G037400	2065.51	-2.40996	0.838931	-2.87266	0.00407031	0.0125154	down	Sobic.001G037400.1	Sobic.001G037400.1.p	PF00560 PF07714 PF08263 PF13855	KOG1187		GO:0004672 GO:0004713 GO:0005515 GO:0005524 GO:0006468	(1 of 46) PTHR23257//PTHR23257:SF394 - SERINE-THREONINE PROTEIN KINASE // SUBFAMILY NOT NAMED			235.684	17.013	6.83	0.964	1.33	19.299	19.604	15.161	1.293	2.958	6.29
Sobic.001G038602	21.8163	-3.82164	0.484779	-7.88327	3.18922e-15	6.6851e-14	down	Sobic.001G038602.1	Sobic.001G038602.1.p								5.406	2.315	3.248	10.924	8.719	0.305	0.419	0.084	1.927	1.052	0.162
Sobic.001G039100	91.3722	-1.34543	0.486944	-2.76301	0.00572703	0.0167868	down	Sobic.001G039100.1	Sobic.001G039100.1.p	PF13532			GO:0016491 GO:0055114		LOC_Os03g60190	oxidoreductase, 2OG-Fe oxygenase family protein, putative, expressed	2.633	7.969	11.553	8.216	4.987	5.627	1.62	1.776	0.477	0.863	0.781
Sobic.001G039700	1503.16	-1.06578	0.0930389	-11.4552	2.21443e-30	1.49966e-28	down	Sobic.001G039700.1	Sobic.001G039700.1.p	PF01096 PF07500 PF08711	KOG1105	K03145	GO:0003676 GO:0003677 GO:0005634 GO:0006351 GO:0006355 GO:0006357 GO:0008270 GO:0032784	(1 of 2) K03145 - transcription elongation factor S-II (TFIIS)	LOC_Os03g60130	transcription elongation factor protein, putative, expressed	112.049	102.196	97.928	253.558	278.659	48.898	51.403	55.266	86.893	84.285	97.744
Sobic.001G040200	183.947	-1.08066	0.317962	-3.39871	0.00067705	0.00260438	down	Sobic.001G040200.1	Sobic.001G040200.1.p	PF02365			GO:0003677 GO:0006355		LOC_Os03g60080	NAC domain-containing protein 67, putative, expressed	12.353	12.986	6.475	374.347	976.834	7.416	2.856	5.532	165.631	48.324	116.741
Sobic.001G041300	6.75946	-3.53882	1.18263	-2.99234	0.00276849	0.00892377	down	Sobic.001G041300.1	Sobic.001G041300.1.p	PF04759					LOC_Os03g59690	DUF617 domain containing protein, expressed	0.955	0.071	1.671	0	0	0.243	0	0	0.07	0.418	0.321
Sobic.001G041600	521.479	-7.3172	0.990532	-7.38714	1.50018e-13	2.68478e-12	down	Sobic.001G041600.1	Sobic.001G041600.1.p	PF01217	KOG0934	K12394	GO:0006810 GO:0008565 GO:0015031	Sigma1-Adaptin	LOC_Os03g59660	clathrin adaptor complex small chain domain containing protein, expressed	145.454	1.845	125.706	0	0	1.354	0.083	0.414	0	0.519	0
Sobic.001G042400	95.041	-2.80763	0.538687	-5.21199	1.86821e-07	1.5211e-06	down	Sobic.001G042400.1	Sobic.001G042400.1.p								6.685	3.78	13.155	2.138	1.83	2.33	0.347	0.869	0.363	0.272	0.209
Sobic.001G042400	95.041	-2.80763	0.538687	-5.21199	1.86821e-07	1.5211e-06	down	Sobic.001G042400.2	Sobic.001G042400.2.p								6.685	3.78	13.155	2.138	1.83	2.33	0.347	0.869	0.363	0.272	0.209
Sobic.001G042500	1336.13	-2.00929	0.5791	-3.46968	0.000521084	0.00207219	down	Sobic.001G042500.1	Sobic.001G042500.1.p						LOC_Os10g37230	expressed protein	291.764	45.793	44.887	14.192	7.001	39.071	37.676	26.998	31.29	47.618	76.017
Sobic.001G042700	5.21422	4.55826	0.901783	5.05472	4.31025e-07	3.32022e-06	up	Sobic.001G042700.1	Sobic.001G042700.1.p	PF04195							0	0	0.025	0.07	0.218	0.182	0.31	0.266	0.324	0.079	0.876
Sobic.001G042700	5.21422	4.55826	0.901783	5.05472	4.31025e-07	3.32022e-06	up	Sobic.001G042700.2	Sobic.001G042700.2.p	PF04195							0	0	0.025	0.07	0.218	0.182	0.31	0.266	0.324	0.079	0.876
Sobic.001G042800	831.754	-2.57228	0.720426	-3.5705	0.000356305	0.00148326	down	Sobic.001G042800.1	Sobic.001G042800.1.p	PF00293	KOG2839	K07766	GO:0016787	Inositol-phosphate phosphatase	LOC_Os03g59580	hydrolase, NUDIX family, domain containing protein, expressed	249.736	17.315	24.617	15.9	16.205	18.269	19.983	15.724	23.959	32.842	24.007
Sobic.001G042901	74.9691	2.2873	0.902846	2.53343	0.0112952	0.0299007	up	Sobic.001G042901.1	Sobic.001G042901.1.p	PF01715	KOG1384	K10760	GO:0008033		LOC_Os03g59570	IPP transferase, putative, expressed	0.303	2.917	0.385	3.894	0.713	0.615	14.684	2.411	3.842	1.023	1.059
Sobic.001G043000	36.2882	-3.95278	0.704561	-5.61027	2.02015e-08	1.92776e-07	down	Sobic.001G043000.1	Sobic.001G043000.1.p	PF00106	KOG1208	K15095	GO:0008152 GO:0016491				8.04	1.5	1.207	0	0.071	0.092	0.252	0.404	5.955	4.158	7.823
Sobic.001G043000	36.2882	-3.95278	0.704561	-5.61027	2.02015e-08	1.92776e-07	down	Sobic.001G043000.2	Sobic.001G043000.2.p	PF00106	KOG1208	K15095	GO:0008152 GO:0016491				8.04	1.5	1.207	0	0.071	0.092	0.252	0.404	5.955	4.158	7.823
Sobic.001G044400	23.6312	1.29493	0.305774	4.23494	2.28609e-05	0.000127383	up	Sobic.001G044400.1	Sobic.001G044400.1.p	PF00201			GO:0008152 GO:0016758	(1 of 1) PTHR11926//PTHR11926:SF16 - GLUCOSYL/GLUCURONOSYL TRANSFERASES // PROTEIN UGT-61-RELATED	LOC_Os10g17489	UDP-glucoronosyl and UDP-glucosyl transferase domain containing protein, expressed	0.417	0.791	0.848	1.7	0.392	1.778	1.161	2.422	3.987	1.793	2.421
Sobic.001G044500	328.346	-1.39072	0.340194	-4.08803	4.3505e-05	0.000227416	down	Sobic.001G044500.2	Sobic.001G044500.2.p	PF07690	KOG1330		GO:0016021 GO:0055085	Major facilitator superfamily transporter	LOC_Os03g59450	transporter-related, putative, expressed	23.887	7.245	20.726	10.245	5.961	6.885	6.878	7.134	15.956	8.029	7.095
Sobic.001G044800	5503.86	1.40534	0.205449	6.84032	7.90142e-12	1.17326e-10	up	Sobic.001G044800.1	Sobic.001G044800.1.p	PF05691		K06617		putative raffinose synthase			78.102	85.659	75.694	95.587	23.297	166.106	181.151	310.693	601.236	158.339	287.902
Sobic.001G044800	5503.86	1.40534	0.205449	6.84032	7.90142e-12	1.17326e-10	up	Sobic.001G044800.3	Sobic.001G044800.3.p	PF05691		K06617		putative raffinose synthase			78.102	85.659	75.694	95.587	23.297	166.106	181.151	310.693	601.236	158.339	287.902
Sobic.001G044800	5503.86	1.40534	0.205449	6.84032	7.90142e-12	1.17326e-10	up	Sobic.001G044800.4	Sobic.001G044800.4.p	PF05691				putative raffinose synthase			78.102	85.659	75.694	95.587	23.297	166.106	181.151	310.693	601.236	158.339	287.902
Sobic.001G045100	29.1513	2.21568	0.48472	4.57105	4.85282e-06	3.10099e-05	up	Sobic.001G045100.1	Sobic.001G045100.1.p	PF00141		K00430	GO:0004601 GO:0006979 GO:0020037 GO:0055114				1.408	0.193	0.482	0.384	1.02	3.961	2.355	3.451	5.181	2.222	2.389
Sobic.001G045300	7.28429	1.56928	0.532756	2.94559	0.00322334	0.010202	up	Sobic.001G045300.1	Sobic.001G045300.1.p	PF00240 PF12776	KOG0005		GO:0005515	Ubiquitin-fusion protein	LOC_Os03g59370	ubiquitin family protein, putative, expressed	0.08	0.189	0.254	0.283	0.814	0.608	0.846	0.223	0.186	0.24	0.215
Sobic.001G045400	82.1673	-4.93155	1.7424	-2.83032	0.00465013	0.0140295	down	Sobic.001G045400.1	Sobic.001G045400.1.p	PF00295			GO:0004650 GO:0005975		LOC_Os03g59330	polygalacturonase, putative, expressed	21.402	0.048	0.462	0	0.317	0.821	0	0	0	0.081	0.087
Sobic.001G046000	120.706	-2.00081	0.619146	-3.23156	0.00123117	0.00439921	down	Sobic.001G046000.1	Sobic.001G046000.1.p	PF02341					LOC_Os03g59320	expressed protein	24.027	7.358	1.942	19.655	33.996	2.151	3.074	3.743	70.946	54.689	42.799
Sobic.001G046400	684.798	1.10271	0.43244	2.54997	0.0107733	0.0287107	up	Sobic.001G046400.1	Sobic.001G046400.1.p	PF04862					LOC_Os03g59300	expressed protein	13.831	37.952	14.058	58.445	44.886	35.628	83.811	25.434	3.294	34.724	4.402
Sobic.001G046600	16.1214	-3.95904	0.450084	-8.79622	1.41497e-18	3.93251e-17	down	Sobic.001G046600.2	Sobic.001G046600.2.p	PF08241			GO:0008152 GO:0008168				1.024	1.915	1.453	0.629	0.309	0.12	0.088	0.088	0.046	0.039	0.042
Sobic.001G046600	16.1214	-3.95904	0.450084	-8.79622	1.41497e-18	3.93251e-17	down	Sobic.001G046600.3	Sobic.001G046600.3.p	PF08241			GO:0008152 GO:0008168				1.024	1.915	1.453	0.629	0.309	0.12	0.088	0.088	0.046	0.039	0.042
Sobic.001G046701	28.7442	-6.03219	0.724325	-8.32801	8.22094e-17	1.97679e-15	down	Sobic.001G046701.1	Sobic.001G046701.1.p	PF08498		K00559	GO:0006694 GO:0008168				1.833	0.842	2.012	0.691	0.539	0	0.077	0	0.027	0.023	0
Sobic.001G046900	4578.54	-1.16662	0.22293	-5.23312	1.66671e-07	1.36847e-06	down	Sobic.001G046900.1	Sobic.001G046900.1.p	PF02531		K02692	GO:0009522 GO:0009538 GO:0015979	Photosystem I reaction center subunit II, 20 kDa	LOC_Os08g44680	photosystem I reaction center subunit II, chloroplast precursor, putative, expressed	587.192	541.352	297.314	67.791	74.803	252.319	225.076	190.886	109.49	191.549	383.072
Sobic.001G047700	263.451	-2.26134	0.645219	-3.50477	0.000457	0.00184804	down	Sobic.001G047700.1	Sobic.001G047700.1.p						LOC_Os03g59225	expressed protein	106.16	9.114	20.125	34.405	27.065	7.354	10.86	12.487	9.279	11.178	7.883
Sobic.001G048200	171.259	1.35083	0.360496	3.74714	0.000178864	0.000799469	up	Sobic.001G048200.2	Sobic.001G048200.2.p	PF01132 PF08207 PF09285			GO:0003746 GO:0005737 GO:0006414 GO:0043043	Mitochondrial elongation factor P	LOC_Os03g59160	elongation factor P, putative, expressed	9.814	3.01	6.746	23.718	36.025	21.948	11.571	19.231	45.146	22.972	22.088
Sobic.001G048400	318.988	-2.57482	0.280894	-9.16651	4.88572e-20	1.51352e-18	down	Sobic.001G048400.1	Sobic.001G048400.1.p	PF00355 PF08417			GO:0010277 GO:0016491 GO:0051537 GO:0055114		LOC_Os03g59110	pheophorbide a oxygenase, chloroplast precursor, putative, expressed	29.457	19.367	14.055	4.147	2.914	5.14	3.034	3.007	18.866	28.581	27.488
Sobic.001G048900	77.1368	-1.14667	0.149394	-7.6755	1.64773e-14	3.22133e-13	down	Sobic.001G048900.1	Sobic.001G048900.1.p				GO:0005509		LOC_Os10g09850	EF hand family protein, putative, expressed	4.281	4.194	3.552	367.741	711.848	2.017	2.11	1.491	68.872	3.508	8.209
Sobic.001G049000	220.999	-11.4541	0.865694	-13.2311	5.80534e-40	7.04175e-38	down	Sobic.001G049000.2	Sobic.001G049000.2.p	PF08387							30.019	21.077	19.948	66.379	82.824	0	0	0	0	0	0
Sobic.001G049300	1073.48	-1.36343	0.460574	-2.96028	0.00307355	0.00979832	down	Sobic.001G049300.1	Sobic.001G049300.1.p	PF01569	KOG2822	K04716			LOC_Os03g59070	phosphatase, putative, expressed	133.165	28.482	37.74	24.85	15.592	26.633	26.49	30.453	55.355	29.609	34.04
Sobic.001G050500	1961.62	-1.76695	0.529194	-3.33894	0.000840989	0.00315409	down	Sobic.001G050500.1	Sobic.001G050500.1.p	PF00337 PF01762	KOG2287		GO:0006486 GO:0008378 GO:0016020 GO:0030246		LOC_Os03g58920	galactosyltransferase family protein, putative, expressed	182.891	24.57	56.99	49.243	43.203	24.13	25.177	34.641	21.298	29.64	36.173
Sobic.001G051800	107.907	1.48414	0.424806	3.4937	0.000476384	0.00191762	up	Sobic.001G051800.1	Sobic.001G051800.1.p	PF12734							4.268	10.63	2.932	10.753	14.467	9.799	15.608	25.859	21.213	16.742	33.518
Sobic.001G052000	4339.43	2.21567	0.307174	7.21306	5.47064e-13	9.19364e-12	up	Sobic.001G052000.2	Sobic.001G052000.2.p	PF14541							42.236	91.046	40.578	0	0.145	388.527	279.328	169.815	51.857	58.575	100.387
Sobic.001G052050	19.7825	7.50174	1.02519	7.3174	2.52828e-13	4.40626e-12	up	Sobic.001G052050.1	Sobic.001G052050.1.p								0	0	0	0	0	5.826	2.154	1.215	1.197	0.604	1.169
Sobic.001G052100	127.235	-1.91454	0.548196	-3.49245	0.000478617	0.00192519	down	Sobic.001G052100.1	Sobic.001G052100.1.p	PF01535 PF12854 PF13041					LOC_Os04g01990	pentatricopeptide domain containing protein, putative, expressed	5.813	0.711	2.514	0.905	1.36	1.269	0.654	0.67	0.491	0.625	0.549
Sobic.001G052100	127.235	-1.91454	0.548196	-3.49245	0.000478617	0.00192519	down	Sobic.001G052100.3	Sobic.001G052100.3.p	PF01535 PF12854 PF13041					LOC_Os04g01990	pentatricopeptide domain containing protein, putative, expressed	5.813	0.711	2.514	0.905	1.36	1.269	0.654	0.67	0.491	0.625	0.549
Sobic.001G052100	127.235	-1.91454	0.548196	-3.49245	0.000478617	0.00192519	down	Sobic.001G052100.4	Sobic.001G052100.4.p	PF01535 PF12854 PF13041					LOC_Os04g01990	pentatricopeptide domain containing protein, putative, expressed	5.813	0.711	2.514	0.905	1.36	1.269	0.654	0.67	0.491	0.625	0.549
Sobic.001G053200	1618.01	-14.3307	0.837158	-17.1183	1.08409e-65	3.1814e-63	down	Sobic.001G053200.5	Sobic.001G053200.5.p	PF07762					LOC_Os03g23900	expressed protein	63.906	83.642	77.186	70.454	88.293	0	0	0	0	0	0.02
Sobic.001G053250	1609.5	-14.323	0.838415	-17.0835	1.97005e-65	5.71986e-63	down	Sobic.001G053250.1	Sobic.001G053250.1.p	PF07762					LOC_Os03g23900	expressed protein	35.885	48.407	44.369	39.963	49.416	0	0	0	0	0	0.012
Sobic.001G053301	603.293	-12.9089	0.835194	-15.4562	6.85712e-54	1.48527e-51	down	Sobic.001G053301.1	Sobic.001G053301.1.p								122.937	149.824	142.648	125.762	148.606	0	0	0	0	0	0.101
Sobic.001G053350	90.9534	-1.11341	0.282742	-3.93791	8.2196e-05	0.00040289	down	Sobic.001G053350.1	Sobic.001G053350.1.p	PF02170 PF08699 PF16487 PF16488			GO:0003676 GO:0005515				2.328	2.159	2.962	2.356	1.698	1.899	0.676	1.026	0.287	1.526	0.176
Sobic.001G055300	12.3389	3.43267	1.38964	2.4702	0.0135039	0.0347883	up	Sobic.001G055300.1	Sobic.001G055300.1.p				GO:0005515		LOC_Os10g39600	expressed protein	0.185	0.11	0.059	0.164	1.309	0.047	3.874	0	0	0	0
Sobic.001G055400	3.3307	-2.15649	0.764798	-2.81968	0.00480711	0.0144346	down	Sobic.001G055400.1	Sobic.001G055400.1.p	PF03106 PF10533			GO:0003700 GO:0006355 GO:0043565		LOC_Os03g58420	WRKY6, expressed	0.452	0.089	0.192	0	0	0.038	0.084	0.042	0.703	0.188	1.903
Sobic.001G055600	151.745	-1.15227	0.327255	-3.52102	0.000429891	0.00174945	down	Sobic.001G055600.1	Sobic.001G055600.1.p	PF03208	KOG3142				LOC_Os03g58410	prenylated rab acceptor, putative, expressed	23.617	8.54	10.847	6.234	3.525	7.491	6.744	6.311	7.595	6.341	7.498
Sobic.001G055700	98.4206	1.52996	0.160398	9.53856	1.44828e-21	5.00968e-20	up	Sobic.001G055700.1	Sobic.001G055700.1.p	PF00145 PF01426 PF12047		K00558	GO:0003682 GO:0008168	Putative DNA methylase			0.616	0.873	0.971	0.071	0.084	2.897	2.597	1.99	1.093	5.479	1.728
Sobic.001G056100	797.948	-2.52401	0.355271	-7.10446	1.20793e-12	1.95881e-11	down	Sobic.001G056100.1	Sobic.001G056100.1.p	PF02309		K14484	GO:0005634 GO:0006355		LOC_Os03g58350	OsIAA14 - Auxin-responsive Aux/IAA gene family member, expressed	79.276	49.942	110.425	49.951	108.437	24.074	7.672	12.134	6.898	6.643	8.81
Sobic.001G057400	444.991	-2.54822	0.708991	-3.59415	0.000325451	0.00136987	down	Sobic.001G057400.1	Sobic.001G057400.1.p	PF03735					LOC_Os03g58190	expressed protein	94.959	4.657	17.942	9.026	9.454	9.702	5.871	6.535	4.946	5.269	4.369
Sobic.001G057500	83.2064	-6.21739	1.50695	-4.12581	3.69426e-05	0.000196346	down	Sobic.001G057500.1	Sobic.001G057500.1.p						LOC_Os03g58180	basic proline-rich protein precursor, putative, expressed	37.352	0	3.408	214.098	315.001	0.368	0	0.243	0.591	0.435	0.701
Sobic.001G057600	1300.57	-5.16351	0.668706	-7.72165	1.14833e-14	2.29766e-13	down	Sobic.001G057600.1	Sobic.001G057600.1.p	PF13537				(1 of 4) PTHR11772//PTHR11772:SF2 - ASPARAGINE SYNTHETASE // ASPARAGINE SYNTHETASE [GLUTAMINE-HYDROLYZING]	LOC_Os03g58170	stem-specific protein TSJT1, putative, expressed	364.049	28.322	137.336	101.579	83.567	9.644	2.33	4.204	26.399	20.551	14.194
Sobic.001G057900	1554.23	-11.8264	2.0638	-5.73041	1.00189e-08	9.92869e-08	down	Sobic.001G057900.1	Sobic.001G057900.1.p	PF01027	KOG2322	K06890		(1 of 1) PTHR23291:SF36 - PROTEIN XBX-6, ISOFORM B	LOC_Os03g58140	transmembrane BAX inhibitor motif-containing protein, putative, expressed	637.079	0	0.077	0	0.095	0.061	0.067	0.067	0.211	0.362	0.778
Sobic.001G058200	154.159	3.37255	0.205954	16.3753	2.87119e-60	7.05951e-58	up	Sobic.001G058200.7	Sobic.001G058200.7.p	PF01535 PF13041	KOG1840				LOC_Os03g58120	PPR repeat domain containing protein, putative, expressed	0.403	0.771	0.998	0.914	0.984	6.692	8.918	8.34	9.724	9.214	9.352
Sobic.001G058200	154.159	3.37255	0.205954	16.3753	2.87119e-60	7.05951e-58	up	Sobic.001G058200.8	Sobic.001G058200.8.p	PF01535 PF13041	KOG1840				LOC_Os03g58120	PPR repeat domain containing protein, putative, expressed	0.403	0.771	0.998	0.914	0.984	6.692	8.918	8.34	9.724	9.214	9.352
Sobic.001G059001	3.59322	-1.76762	0.755799	-2.33874	0.0193488	0.0471277	down	Sobic.001G059001.1	Sobic.001G059001.1.p								0.294	0.523	0.187	0	0.615	0.249	0	0.055	0.057	0.294	0.843
Sobic.001G059001	3.59322	-1.76762	0.755799	-2.33874	0.0193488	0.0471277	down	Sobic.001G059001.2	Sobic.001G059001.2.p								0.294	0.523	0.187	0	0.615	0.249	0	0.055	0.057	0.294	0.843
Sobic.001G059001	3.59322	-1.76762	0.755799	-2.33874	0.0193488	0.0471277	down	Sobic.001G059001.3	Sobic.001G059001.3.p								0.294	0.523	0.187	0	0.615	0.249	0	0.055	0.057	0.294	0.843
Sobic.001G059300	16.449	-2.90567	0.428109	-6.78722	1.14312e-11	1.66389e-10	down	Sobic.001G059300.1	Sobic.001G059300.1.p	PF13302			GO:0008080				1.179	3.356	1.8	1.569	0.555	0.419	0.263	0.198	1.513	0.354	0.317
Sobic.001G059400	5.02135	-1.56163	0.529942	-2.94679	0.00321091	0.0101688	down	Sobic.001G059400.1	Sobic.001G059400.1.p	PF13302			GO:0008080		LOC_Os03g58020	acetyltransferase, GNAT family, putative, expressed	0.616	1.005	0.49	7.793	2.418	0.235	0.43	0.086	46.84	0.463	0.083
Sobic.001G059800	5.62898	5.68438	1.54194	3.68652	0.000227345	0.00099006	up	Sobic.001G059800.1	Sobic.001G059800.1.p	PF00190			GO:0045735		LOC_Os03g57960	cupin domain containing protein, expressed	0	0	0	37325.6	8080.84	0.036	1.35	0.119	0.208	0	0.038
Sobic.001G059800	5.62898	5.68438	1.54194	3.68652	0.000227345	0.00099006	up	Sobic.001G059800.2	Sobic.001G059800.2.p	PF00190			GO:0045735		LOC_Os03g57960	cupin domain containing protein, expressed	0	0	0	37325.6	8080.84	0.036	1.35	0.119	0.208	0	0.038
Sobic.001G060001	8.91091	-6.80239	1.22822	-5.5384	3.05256e-08	2.84142e-07	down	Sobic.001G060001.1	Sobic.001G060001.1.p								4.784	0.493	1.191	0	0	0	0	0	0	0	0
Sobic.001G060100	762.448	-1.08678	0.151557	-7.17073	7.45994e-13	1.23617e-11	down	Sobic.001G060100.1	Sobic.001G060100.1.p	PF00069	KOG1164		GO:0004672 GO:0005524 GO:0006468		LOC_Os03g57940	CK1_CaseinKinase_1a.4 - CK1 includes the casein kinase 1 kinases, expressed	23.534	24.127	26.407	13.687	7.282	15.814	11.679	8.952	4.318	8.033	7.688
Sobic.001G060100	762.448	-1.08678	0.151557	-7.17073	7.45994e-13	1.23617e-11	down	Sobic.001G060100.2	Sobic.001G060100.2.p	PF00069	KOG1164		GO:0004672 GO:0005524 GO:0006468		LOC_Os03g57940	CK1_CaseinKinase_1a.4 - CK1 includes the casein kinase 1 kinases, expressed	23.534	24.127	26.407	13.687	7.282	15.814	11.679	8.952	4.318	8.033	7.688
Sobic.001G061000	21.5536	2.08201	0.528678	3.93815	8.21126e-05	0.000402591	up	Sobic.001G061000.1	Sobic.001G061000.1.p	PF02298			GO:0009055	(1 of 1) PF02298 - Plastocyanin-like domain (Cu_bind_like)	LOC_Os03g57740	plastocyanin-like domain containing protein, putative, expressed	0.081	0.917	0.207	1.733	0.064	1.241	1.952	2.23	1.14	1.018	0.307
Sobic.001G062500	64.9503	4.29246	0.35239	12.181	3.92498e-34	3.35801e-32	up	Sobic.001G062500.1	Sobic.001G062500.1.p	PF00111 PF00941 PF01315 PF01799 PF02738 PF03450		K11817	GO:0003824 GO:0005506 GO:0009055 GO:0016491 GO:0016614 GO:0046872 GO:0050660 GO:0051536 GO:0055114		LOC_Os03g57690	aldehyde oxidase, putative, expressed	0.031	0.129	0.177	2.198	7.434	1.699	2.814	2.752	16.167	1.611	1.516
Sobic.001G062500	64.9503	4.29246	0.35239	12.181	3.92498e-34	3.35801e-32	up	Sobic.001G062500.2	Sobic.001G062500.2.p	PF00941 PF01315 PF01799 PF02738 PF03450		K11817	GO:0003824 GO:0005506 GO:0009055 GO:0016491 GO:0016614 GO:0046872 GO:0050660 GO:0051536 GO:0055114		LOC_Os03g57690	aldehyde oxidase, putative, expressed	0.031	0.129	0.177	2.198	7.434	1.699	2.814	2.752	16.167	1.611	1.516
Sobic.001G063000	3.75702	1.56758	0.613831	2.55377	0.0106563	0.0284516	up	Sobic.001G063000.1	Sobic.001G063000.1.p	PF12695	KOG1515				LOC_Os03g57640	gibberellin receptor GID1L2, putative, expressed	0.11	0.131	0.14	2.637	4.059	0.503	0.184	0.492	14.77	0.606	0.651
Sobic.001G063200	4.45292	4.28666	1.23332	3.47572	0.000509483	0.00202901	up	Sobic.001G063200.1	Sobic.001G063200.1.p	PF05678					LOC_Os03g57520	VQ domain containing protein, putative, expressed	0.154	0	0	3.148	1.332	0.627	1.72	0.086	2.25	0.618	0.664
Sobic.001G063300	1042.9	-5.11122	0.795683	-6.42368	1.33015e-10	1.70916e-09	down	Sobic.001G063300.1	Sobic.001G063300.1.p	PF07714 PF13499	KOG0032	K13412	GO:0004672 GO:0004713 GO:0005509 GO:0005524 GO:0006468	Conserved Serine/Threonine Protein Kinase	LOC_Os03g57510	CAMK_CAMK_like.23 - CAMK includes calcium/calmodulin depedent protein kinases, expressed	136.952	10.56	68.862	0.86	0.285	4.923	0.304	1.625	0.071	2.273	1.434
Sobic.001G063400	3295.89	-5.57543	1.02535	-5.43761	5.4e-08	4.82096e-07	down	Sobic.001G063400.1	Sobic.001G063400.1.p	PF13639	KOG1493	K19043	GO:0005515 GO:0008270		LOC_Os03g57500	zinc finger, C3HC4 type domain containing protein, expressed	467.941	4.091	12.161	18.244	19.17	4.487	3.601	3.242	3.794	5.607	2.411
Sobic.001G063400	3295.89	-5.57543	1.02535	-5.43761	5.4e-08	4.82096e-07	down	Sobic.001G063400.2	Sobic.001G063400.2.p	PF13639	KOG1493	K19043	GO:0005515 GO:0008270		LOC_Os03g57500	zinc finger, C3HC4 type domain containing protein, expressed	467.941	4.091	12.161	18.244	19.17	4.487	3.601	3.242	3.794	5.607	2.411
Sobic.001G063400	3295.89	-5.57543	1.02535	-5.43761	5.4e-08	4.82096e-07	down	Sobic.001G063400.3	Sobic.001G063400.3.p	PF12861			GO:0004842 GO:0005680		LOC_Os03g57500	zinc finger, C3HC4 type domain containing protein, expressed	467.941	4.091	12.161	18.244	19.17	4.487	3.601	3.242	3.794	5.607	2.411
Sobic.001G063900	45.9554	1.56427	0.405046	3.86196	0.000112481	0.000532859	up	Sobic.001G063900.1	Sobic.001G063900.1.p	PF13639			GO:0005515 GO:0008270		LOC_Os03g57410	RING-H2 finger protein ATL5D, putative, expressed	0.527	1.797	3.27	0.234	0.31	4.82	4.628	7.808	1.153	1.055	0.496
Sobic.001G064300	660.724	1.65956	0.169552	9.78796	1.26831e-22	4.8143e-21	up	Sobic.001G064300.2	Sobic.001G064300.2.p	PF07762					LOC_Os12g07440	expressed protein	13.476	9.624	9.96	12.107	13.858	30.353	40.28	38.271	29.673	28.434	24.585
Sobic.001G064500	3794.6	-1.26234	0.357347	-3.53253	0.000411611	0.00168446	down	Sobic.001G064500.1	Sobic.001G064500.1.p	PF00226 PF00684 PF01556	KOG0712	K09503	GO:0006457 GO:0031072 GO:0051082	DnaJ-like protein	LOC_Os03g57340	chaperone protein dnaJ, putative, expressed	153.993	196.339	123.115	234.244	313.606	27.018	84.821	91.759	250.179	159.916	335.142
Sobic.001G064500	3794.6	-1.26234	0.357347	-3.53253	0.000411611	0.00168446	down	Sobic.001G064500.3	Sobic.001G064500.3.p	PF00684 PF01556	KOG0712		GO:0006457 GO:0031072 GO:0051082	DnaJ-like protein	LOC_Os03g57340	chaperone protein dnaJ, putative, expressed	153.993	196.339	123.115	234.244	313.606	27.018	84.821	91.759	250.179	159.916	335.142
Sobic.001G065300	50.206	-1.49889	0.393026	-3.81371	0.000136898	0.000633148	down	Sobic.001G065300.1	Sobic.001G065300.1.p	PF00098 PF06839	KOG4400		GO:0003676 GO:0003677 GO:0003917 GO:0006265 GO:0008270	(1 of 2) PF00098//PF06839 - Zinc knuckle (zf-CCHC) // GRF zinc finger (zf-GRF)	LOC_Os03g57260	GRF zinc finger family protein, expressed	4.469	2.019	2.978	9.502	7.959	1.874	1.147	0.515	0.91	2.484	1.183
Sobic.001G065300	50.206	-1.49889	0.393026	-3.81371	0.000136898	0.000633148	down	Sobic.001G065300.3	Sobic.001G065300.3.p	PF00098 PF06839	KOG4400		GO:0003676 GO:0003677 GO:0003917 GO:0006265 GO:0008270	(1 of 2) PF00098//PF06839 - Zinc knuckle (zf-CCHC) // GRF zinc finger (zf-GRF)	LOC_Os03g57260	GRF zinc finger family protein, expressed	4.469	2.019	2.978	9.502	7.959	1.874	1.147	0.515	0.91	2.484	1.183
Sobic.001G065600	927.39	-1.76299	0.478939	-3.68104	0.000232287	0.00101013	down	Sobic.001G065600.1	Sobic.001G065600.1.p	PF01070		K11517	GO:0010181 GO:0016491 GO:0055114	Glycolate oxidase	LOC_Os03g57220	hydroxyacid oxidase 1, putative, expressed	148.825	36.584	43.987	41.671	39.21	35.954	23.046	14.321	41.82	30.186	47.309
Sobic.001G065700	1289.57	-1.06261	0.383713	-2.76929	0.00561788	0.0165272	down	Sobic.001G065700.4	Sobic.001G065700.4.p					predicted protein	LOC_Os03g57210	glycine-rich protein, putative, expressed	178.497	52.867	68.764	154.127	143.256	45.139	47.264	61.23	72.348	59.67	60.859
Sobic.001G065700	1289.57	-1.06261	0.383713	-2.76929	0.00561788	0.0165272	down	Sobic.001G065700.5	Sobic.001G065700.5.p			K13344		predicted protein	LOC_Os03g57210	glycine-rich protein, putative, expressed	178.497	52.867	68.764	154.127	143.256	45.139	47.264	61.23	72.348	59.67	60.859
Sobic.001G065700	1289.57	-1.06261	0.383713	-2.76929	0.00561788	0.0165272	down	Sobic.001G065700.6	Sobic.001G065700.6.p			K13344		predicted protein	LOC_Os03g57210	glycine-rich protein, putative, expressed	178.497	52.867	68.764	154.127	143.256	45.139	47.264	61.23	72.348	59.67	60.859
Sobic.001G065700	1289.57	-1.06261	0.383713	-2.76929	0.00561788	0.0165272	down	Sobic.001G065700.7	Sobic.001G065700.7.p					predicted protein	LOC_Os03g57210	glycine-rich protein, putative, expressed	178.497	52.867	68.764	154.127	143.256	45.139	47.264	61.23	72.348	59.67	60.859
Sobic.001G065800	377.648	-2.97112	0.38595	-7.69821	1.37985e-14	2.72827e-13	down	Sobic.001G065800.1	Sobic.001G065800.1.p	PF13410 PF13417	KOG0406	K00799	GO:0005515	Glutathione S-transferase	LOC_Os03g57200	glutathione S-transferase, putative, expressed	67.158	19.784	42.107	1218.56	410.545	8.501	4.996	4.104	39.494	15.775	50.471
Sobic.001G065901	18.1062	-1.47465	0.408936	-3.60608	0.000310859	0.00131444	down	Sobic.001G065901.1	Sobic.001G065901.1.p	PF13417			GO:0005515				1.055	0.299	0.846	21.032	9.031	0.256	0.256	0.308	2.247	1.147	2.491
Sobic.001G066500	2167.11	1.09934	0.159279	6.90201	5.12704e-12	7.79972e-11	up	Sobic.001G066500.5	Sobic.001G066500.5.p	PF07967	KOG4765		GO:0005634 GO:0008270		LOC_Os03g57160	zinc ion binding protein, putative, expressed	14.922	10.855	9.959	7.528	8.121	29.549	26.028	24.942	45.977	26.38	27.073
Sobic.001G066500	2167.11	1.09934	0.159279	6.90201	5.12704e-12	7.79972e-11	up	Sobic.001G066500.8	Sobic.001G066500.8.p	PF07967	KOG4765		GO:0005634 GO:0008270		LOC_Os03g57160	zinc ion binding protein, putative, expressed	14.922	10.855	9.959	7.528	8.121	29.549	26.028	24.942	45.977	26.38	27.073
Sobic.001G066500	2167.11	1.09934	0.159279	6.90201	5.12704e-12	7.79972e-11	up	Sobic.001G066500.13	Sobic.001G066500.13.p	PF07967	KOG4765		GO:0005634 GO:0008270		LOC_Os03g57160	zinc ion binding protein, putative, expressed	14.922	10.855	9.959	7.528	8.121	29.549	26.028	24.942	45.977	26.38	27.073
Sobic.001G067200	205.668	-1.66208	0.351467	-4.72897	2.25658e-06	1.54469e-05	down	Sobic.001G067200.1	Sobic.001G067200.1.p						LOC_Os03g57110	expressed protein	11.959	4.241	5.94	4.335	3.336	2.644	1.728	3.065	8.275	7.694	5.386
Sobic.001G067200	205.668	-1.66208	0.351467	-4.72897	2.25658e-06	1.54469e-05	down	Sobic.001G067200.2	Sobic.001G067200.2.p						LOC_Os03g57110	expressed protein	11.959	4.241	5.94	4.335	3.336	2.644	1.728	3.065	8.275	7.694	5.386
Sobic.001G067500	324.887	1.31717	0.376446	3.49895	0.000467086	0.00188492	up	Sobic.001G067500.1	Sobic.001G067500.1.p	PF01734	KOG0513		GO:0006629 GO:0008152		LOC_Os03g57080	PLA IIIA/PLP7, putative, expressed	2.876	9.76	14.994	7.654	23.758	21.753	24.674	23.935	0.886	0.959	26.645
Sobic.001G067601	559	-1.88056	0.520027	-3.61626	0.000298887	0.00126803	down	Sobic.001G067601.1	Sobic.001G067601.1.p	PF07491		K17553			LOC_Os05g18774	protein phosphatase 1 regulatory subunit 11, putative, expressed	163.37	26.341	39.734	32.53	41.988	22.943	20.026	24.578	23.566	18.944	24.215
Sobic.001G067700	991.7	-2.44272	0.573448	-4.25971	2.04695e-05	0.000115329	down	Sobic.001G067700.1	Sobic.001G067700.1.p	PF13450		K06955			LOC_Os03g57070	amine oxidase-related, putative, expressed	88.174	16.602	154.547	28.017	11.252	28.271	9.279	12.882	32.666	29.768	34.023
Sobic.001G068600	290.251	-5.25978	0.943141	-5.57687	2.44878e-08	2.30694e-07	down	Sobic.001G068600.2	Sobic.001G068600.2.p								134.037	32.278	0.866	0	0	0.95	2.56	1.236	0.198	2.468	0
Sobic.001G068800	737.894	3.38402	1.20427	2.81002	0.0049538	0.014818	up	Sobic.001G068800.1	Sobic.001G068800.1.p						LOC_Os03g56890	expressed protein	0.573	32.684	1.73	0.127	0.562	2.473	324.896	34.407	1.253	2.149	1.232
Sobic.001G069100	15.5775	-22.6719	3.00548	-7.54354	4.57381e-14	8.57928e-13	down	Sobic.001G069100.1	Sobic.001G069100.1.p								6.579	0	0	2.643	0.682	0	0	0	0.145	0	1.536
Sobic.001G069300	102.256	-1.15999	0.440383	-2.63404	0.00843748	0.0233309	down	Sobic.001G069300.3	Sobic.001G069300.3.p	PF01535 PF13041 PF14432					LOC_Os03g56850	pentatricopeptide, putative, expressed	6.335	1.27	3.604	1.187	1.505	2.266	1.318	1.77	1.093	1.228	0.888
Sobic.001G070500	3931.94	-1.12077	0.256676	-4.36647	1.26273e-05	7.41768e-05	down	Sobic.001G070500.1	Sobic.001G070500.1.p	PF02507		K02694	GO:0009522 GO:0009538 GO:0015979	Photosystem I reaction center subunit III	LOC_Os03g56670	photosystem I reaction center subunit III, chloroplast precursor, putative, expressed	248.901	170.372	113.37	15.082	16.361	103.659	86.615	69.284	42.977	92.852	136.698
Sobic.001G070500	3931.94	-1.12077	0.256676	-4.36647	1.26273e-05	7.41768e-05	down	Sobic.001G070500.2	Sobic.001G070500.2.p	PF02507		K02694	GO:0009522 GO:0009538 GO:0015979	Photosystem I reaction center subunit III	LOC_Os03g56670	photosystem I reaction center subunit III, chloroplast precursor, putative, expressed	248.901	170.372	113.37	15.082	16.361	103.659	86.615	69.284	42.977	92.852	136.698
Sobic.001G070500	3931.94	-1.12077	0.256676	-4.36647	1.26273e-05	7.41768e-05	down	Sobic.001G070500.3	Sobic.001G070500.3.p	PF02507		K02694	GO:0009522 GO:0009538 GO:0015979	Photosystem I reaction center subunit III	LOC_Os03g56670	photosystem I reaction center subunit III, chloroplast precursor, putative, expressed	248.901	170.372	113.37	15.082	16.361	103.659	86.615	69.284	42.977	92.852	136.698
Sobic.001G071800	6900.74	-1.80257	0.529076	-3.40701	0.000656778	0.00253605	down	Sobic.001G071800.3	Sobic.001G071800.3.p	PF00342		K01810	GO:0004347 GO:0006094 GO:0006096	Phosphoglucose isomerase	LOC_Os06g14510	glucose-6-phosphate isomerase, putative, expressed	423.349	62.842	108.013	211.213	203.229	57.449	53.518	73.616	80.859	54.448	75.477
Sobic.001G071800	6900.74	-1.80257	0.529076	-3.40701	0.000656778	0.00253605	down	Sobic.001G071800.4	Sobic.001G071800.4.p	PF00342		K01810	GO:0004347 GO:0006094 GO:0006096	Phosphoglucose isomerase	LOC_Os06g14510	glucose-6-phosphate isomerase, putative, expressed	423.349	62.842	108.013	211.213	203.229	57.449	53.518	73.616	80.859	54.448	75.477
Sobic.001G071800	6900.74	-1.80257	0.529076	-3.40701	0.000656778	0.00253605	down	Sobic.001G071800.5	Sobic.001G071800.5.p	PF00342		K01810	GO:0004347 GO:0006094 GO:0006096	Phosphoglucose isomerase	LOC_Os06g14510	glucose-6-phosphate isomerase, putative, expressed	423.349	62.842	108.013	211.213	203.229	57.449	53.518	73.616	80.859	54.448	75.477
Sobic.001G071800	6900.74	-1.80257	0.529076	-3.40701	0.000656778	0.00253605	down	Sobic.001G071800.6	Sobic.001G071800.6.p	PF00342		K01810	GO:0004347 GO:0006094 GO:0006096	Phosphoglucose isomerase	LOC_Os06g14510	glucose-6-phosphate isomerase, putative, expressed	423.349	62.842	108.013	211.213	203.229	57.449	53.518	73.616	80.859	54.448	75.477
Sobic.001G072000	1105.06	-1.27011	0.464991	-2.73147	0.00630518	0.0182135	down	Sobic.001G072000.1	Sobic.001G072000.1.p	PF00890 PF02910		K00234	GO:0006099 GO:0016491 GO:0016627 GO:0022900 GO:0050660 GO:0055114	(1 of 1) K00234 - succinate dehydrogenase (ubiquinone) flavoprotein subunit (SDHA, SDH1)	LOC_Os07g04240	succinate dehydrogenase flavoprotein subunit,mitochondrial precursor, putative, expressed	26.19	24.249	121.556	1.584	4.297	25.308	25.75	22.224	15.175	19.656	21.836
Sobic.001G072200	35.3005	8.33381	0.842446	9.89239	4.49154e-23	1.75873e-21	up	Sobic.001G072200.4	Sobic.001G072200.4.p								0	0	0	0	0	9.301	9.856	9.058	14.12	9.583	6.34
Sobic.001G072250	12.2294	-1.7158	0.329392	-5.209	1.89865e-07	1.54358e-06	down	Sobic.001G072250.1	Sobic.001G072250.1.p								1.309	1.623	1.136	2.322	1.961	0.363	0.597	0.333	0.069	0.238	0.128
Sobic.001G072250	12.2294	-1.7158	0.329392	-5.209	1.89865e-07	1.54358e-06	down	Sobic.001G072250.2	Sobic.001G072250.2.p								1.309	1.623	1.136	2.322	1.961	0.363	0.597	0.333	0.069	0.238	0.128
Sobic.001G072250	12.2294	-1.7158	0.329392	-5.209	1.89865e-07	1.54358e-06	down	Sobic.001G072250.3	Sobic.001G072250.3.p								1.309	1.623	1.136	2.322	1.961	0.363	0.597	0.333	0.069	0.238	0.128
Sobic.001G072900	132.878	-1.01823	0.313457	-3.2484	0.00116056	0.00417533	down	Sobic.001G072900.3	Sobic.001G072900.3.p	PF01535 PF12854 PF13041 PF13812 PF14432					LOC_Os03g56400	pentatricopeptide, putative, expressed	5.007	2.182	6.616	1.595	2.183	2.696	2.004	2.44	1.298	1.477	1.151
Sobic.001G072900	132.878	-1.01823	0.313457	-3.2484	0.00116056	0.00417533	down	Sobic.001G072900.4	Sobic.001G072900.4.p	PF01535 PF12854 PF13041 PF13812 PF14432					LOC_Os03g56400	pentatricopeptide, putative, expressed	5.007	2.182	6.616	1.595	2.183	2.696	2.004	2.44	1.298	1.477	1.151
Sobic.001G073300	146.511	-1.13243	0.199299	-5.68206	1.33082e-08	1.29763e-07	down	Sobic.001G073300.1	Sobic.001G073300.1.p	PF04072			GO:0008168 GO:0032259	(1 of 8) PTHR13600 - LEUCINE CARBOXYL METHYLTRANSFERASE	LOC_Os03g56370	methyltransferase, putative, expressed	5.653	3.734	4.441	0.168	0.863	2.852	1.882	1.866	3.364	3.531	5.142
Sobic.001G073300	146.511	-1.13243	0.199299	-5.68206	1.33082e-08	1.29763e-07	down	Sobic.001G073300.2	Sobic.001G073300.2.p	PF04072			GO:0008168 GO:0032259	(1 of 8) PTHR13600 - LEUCINE CARBOXYL METHYLTRANSFERASE	LOC_Os03g56370	methyltransferase, putative, expressed	5.653	3.734	4.441	0.168	0.863	2.852	1.882	1.866	3.364	3.531	5.142
Sobic.001G073300	146.511	-1.13243	0.199299	-5.68206	1.33082e-08	1.29763e-07	down	Sobic.001G073300.3	Sobic.001G073300.3.p	PF04072			GO:0008168 GO:0032259	(1 of 8) PTHR13600 - LEUCINE CARBOXYL METHYLTRANSFERASE	LOC_Os03g56370	methyltransferase, putative, expressed	5.653	3.734	4.441	0.168	0.863	2.852	1.882	1.866	3.364	3.531	5.142
Sobic.001G073500	1330.7	-1.40788	0.363256	-3.87572	0.000106312	0.000507787	down	Sobic.001G073500.1	Sobic.001G073500.1.p	PF05761	KOG2469			Purine 5'-nucleotidase	LOC_Os03g56310	5-nucleotidase domain-containing protein, putative, expressed	56.782	17.074	24.423	15.224	5.058	15.223	12.937	11.546	25.204	34.03	17.137
Sobic.001G073700	6938.39	-2.26134	0.483127	-4.68063	2.85988e-06	1.91774e-05	down	Sobic.001G073700.1	Sobic.001G073700.1.p	PF00091 PF03953		K07374	GO:0003924 GO:0005200 GO:0005525 GO:0005874 GO:0007017 GO:0043234 GO:0051258				382.881	70.194	406.343	16.09	23.882	91.116	44.349	55.326	71.122	130.97	138.56
Sobic.001G074200	639.559	-2.16915	0.718592	-3.01861	0.00253937	0.00828011	down	Sobic.001G074200.1	Sobic.001G074200.1.p	PF07714 PF08263	KOG1187		GO:0004672 GO:0004713 GO:0005524 GO:0006468		LOC_Os03g56250	LRR receptor-like protein kinase, putative, expressed	68.688	8.567	3.882	23.681	33.267	6.906	6.553	6.37	98.019	7.812	5.913
Sobic.001G074300	878.957	1.56541	0.0873992	17.9111	9.66635e-72	3.51752e-69	up	Sobic.001G074300.2	Sobic.001G074300.2.p	PF00253	KOG3506	K02980	GO:0003735 GO:0005622 GO:0005840 GO:0006412	Cytosolic 80S ribosomal protein S29	LOC_Os03g56241	40S ribosomal protein S29, putative, expressed	38.961	48.01	57.873	20.453	28.046	155.336	146.859	144.648	198.515	126.89	134.783
Sobic.001G074500	3.37332	1.4626	0.62214	2.35092	0.0187272	0.0458182	up	Sobic.001G074500.3	Sobic.001G074500.3.p								0	0.425	0.304	0	0.375	0.728	1.066	0.534	0.418	0	1.028
Sobic.001G075000	65.571	-1.86899	0.75747	-2.46741	0.0136093	0.0349939	down	Sobic.001G075000.1	Sobic.001G075000.1.p	PF00069 PF00139	KOG1187		GO:0004672 GO:0004713 GO:0005524 GO:0006468 GO:0030246	(1 of 1) PTHR24362//PTHR24362:SF160 - SERINE/THREONINE-PROTEIN KINASE NEK // SUBFAMILY NOT NAMED			7.424	0.412	1.733	4.738	3.604	1.465	0.298	1.105	26.642	6.521	10.516
Sobic.001G075101	149.992	1.61345	0.222843	7.24029	4.47725e-13	7.58964e-12	up	Sobic.001G075101.1	Sobic.001G075101.1.p	PF03789 PF03790 PF03791 PF05920	KOG0773		GO:0003677 GO:0005634 GO:0006355				4.085	2.519	4.418	2.899	2.564	15.355	9.701	10.092	7.244	9.361	6.109
Sobic.001G075200	29.8664	-8.56419	1.3361	-6.40984	1.45675e-10	1.86219e-09	down	Sobic.001G075200.1	Sobic.001G075200.1.p								14.392	0.61	2.725	1.52	0.403	0	0	0	0	0	0
Sobic.001G075201	130.165	-10.6921	1.19641	-8.93683	4.00479e-19	1.16152e-17	down	Sobic.001G075201.1	Sobic.001G075201.1.p								30.494	2.718	6.728	3.206	1.452	0	0	0	0	0	0
Sobic.001G075500	3.61295	5.03765	0.935786	5.38334	7.31173e-08	6.36326e-07	up	Sobic.001G075500.1	Sobic.001G075500.1.p								0	0	0	0	0	0.454	0.748	0.833	0	0.149	0.16
Sobic.001G075600	5784.83	-2.7598	0.855557	-3.22573	0.00125651	0.0044827	down	Sobic.001G075600.1	Sobic.001G075600.1.p	PF13632				Cellulose-synthase-like 1	LOC_Os07g03260	CSLC10 - cellulose synthase-like family C, expressed	635.621	37.047	27.724	23.26	7.651	17.553	59.437	36.548	16.311	22.897	15.649
Sobic.001G075900	11.1365	-4.15146	1.27713	-3.25061	0.00115157	0.00414899	down	Sobic.001G075900.1	Sobic.001G075900.1.p	PF00170			GO:0003677 GO:0003700 GO:0006355 GO:0043565		LOC_Os03g56010	bZIP transcription factor domain containing protein, expressed	4.38	0.587	0.18	2.006	11.197	0	0.315	0	1.731	1.202	1.444
Sobic.001G077300	475.518	-1.05122	0.242637	-4.33248	1.47439e-05	8.55057e-05	down	Sobic.001G077300.1	Sobic.001G077300.1.p	PF00085	KOG0907		GO:0006662 GO:0015035 GO:0045454	Thioredoxin-like protein similar to Arabidopsis HCF164	LOC_Os03g55820	thioredoxin, putative, expressed	23.887	25.619	13.143	24.484	22.542	13.965	8.638	9.142	33.363	28.48	23.557
Sobic.001G077700	6.00809	1.30765	0.542897	2.40866	0.0160111	0.0401004	up	Sobic.001G077700.1	Sobic.001G077700.1.p						LOC_Os03g55770	expressed protein	0.268	0.238	0.341	1.782	1.681	0.68	1.194	0.299	2.656	0.402	14.839
Sobic.001G077700	6.00809	1.30765	0.542897	2.40866	0.0160111	0.0401004	up	Sobic.001G077700.2	Sobic.001G077700.2.p						LOC_Os03g55770	expressed protein	0.268	0.238	0.341	1.782	1.681	0.68	1.194	0.299	2.656	0.402	14.839
Sobic.001G078900	968.492	-1.34157	0.515078	-2.60459	0.00919848	0.0250669	down	Sobic.001G078900.1	Sobic.001G078900.1.p	PF00249			GO:0003677	Rythm Of Chloroplast 15	LOC_Os03g55590	MYB family transcription factor, putative, expressed	45.508	6.003	25.048	37.829	18.892	15.111	7.762	9.715	53.461	35.581	50.4
Sobic.001G079500	276.141	-1.961	0.517735	-3.78764	0.000152084	0.000694557	down	Sobic.001G079500.1	Sobic.001G079500.1.p	PF13912			GO:0046872		LOC_Os03g55540	ZOS3-18 - C2H2 zinc finger protein, expressed	38.837	15.93	6.415	32.217	17.245	9.044	3.645	4.315	63.099	5.755	13.433
Sobic.001G079801	33.2635	5.83903	0.605449	9.64414	5.20473e-22	1.87398e-20	up	Sobic.001G079801.1	Sobic.001G079801.1.p								0	0.038	0.081	0	0	2.566	2.888	2.502	4.029	3.296	1.754
Sobic.001G080100	130.44	-1.06422	0.297289	-3.57974	0.000343933	0.00143878	down	Sobic.001G080100.1	Sobic.001G080100.1.p						LOC_Os07g02460	expressed protein	12.24	10.198	9.975	22.883	6.826	9.095	3.778	3.449	10.622	6.428	13.44
Sobic.001G080450	3.15426	-5.30579	1.91852	-2.76556	0.00568251	0.0166832	down	Sobic.001G080450.1	Sobic.001G080450.1.p								1.024	0	0.217	0.303	0.089	0	0	0	0	0.057	0
Sobic.001G082700	50.618	-1.4798	0.324216	-4.56425	5.01286e-06	3.19428e-05	down	Sobic.001G082700.1	Sobic.001G082700.1.p	PF07714 PF11721	KOG1187		GO:0004672 GO:0004713 GO:0005524 GO:0006468		LOC_Os03g55210	TKL_IRAK_CrRLK1L-1.1 - The CrRLK1L-1 subfamily has homology to the CrRLK1L homolog, expressed	3.205	1.353	1.946	0.129	0.686	1.036	0.866	0.543	1.076	3.183	1.306
Sobic.001G082800	42.1206	-1.04504	0.257106	-4.06465	4.81045e-05	0.000248671	down	Sobic.001G082800.1	Sobic.001G082800.1.p	PF13191 PF14630	KOG2543	K02607	GO:0000808 GO:0005634 GO:0006260	Origin recognition complex subunit 5	LOC_Os03g55200	ORC5 - Putative origin recognition complex subunit 5, expressed	3.6	1.81	2.638	0.069	0.491	1.63	1.178	1.225	1.004	3.798	1.094
Sobic.001G084300	52.1086	-1.45796	0.347875	-4.19103	2.77695e-05	0.00015179	down	Sobic.001G084300.1	Sobic.001G084300.1.p	PF00201			GO:0008152 GO:0016758	(1 of 1) PTHR11926//PTHR11926:SF16 - GLUCOSYL/GLUCURONOSYL TRANSFERASES // PROTEIN UGT-61-RELATED	LOC_Os03g55040	UDP-glucoronosyl and UDP-glucosyl transferase domain containing protein, expressed	2.806	1.935	4.359	9.32	8.141	1.823	0.655	0.985	4.416	3.036	1.299
Sobic.001G084400	16.3016	-1.8851	0.796267	-2.36742	0.0179127	0.0441301	down	Sobic.001G084400.1	Sobic.001G084400.1.p	PF00201	KOG1192		GO:0008152 GO:0016758	(1 of 1) PTHR11926//PTHR11926:SF16 - GLUCOSYL/GLUCURONOSYL TRANSFERASES // PROTEIN UGT-61-RELATED	LOC_Os03g55040	UDP-glucoronosyl and UDP-glucosyl transferase domain containing protein, expressed	1.389	0.412	1.413	14.782	10.732	0.811	0.039	0.078	11.219	9.345	2.838
Sobic.001G084500	12.2508	1.27524	0.482475	2.64311	0.00821473	0.0228097	up	Sobic.001G084500.1	Sobic.001G084500.1.p	PF00201			GO:0008152 GO:0016758	(1 of 1) PTHR11926//PTHR11926:SF16 - GLUCOSYL/GLUCURONOSYL TRANSFERASES // PROTEIN UGT-61-RELATED	LOC_Os03g55020	UDP-glucoronosyl and UDP-glucosyl transferase domain containing protein, expressed	0.673	0.399	0.054	0.896	0.793	1.026	0.939	0.753	2.21	4.591	1.676
Sobic.001G084700	12.553	-2.46125	1.05742	-2.32761	0.0199327	0.0483073	down	Sobic.001G084700.1	Sobic.001G084700.1.p	PF00201			GO:0008152 GO:0016758	(1 of 1) PTHR11926//PTHR11926:SF16 - GLUCOSYL/GLUCURONOSYL TRANSFERASES // PROTEIN UGT-61-RELATED	LOC_Os03g55010	UDP-glucoronosyl and UDP-glucosyl transferase domain containing protein, expressed	1.622	0.028	0.091	4.57	3.406	0.242	0.053	0.053	1.948	1.265	5.235
Sobic.001G084700	12.553	-2.46125	1.05742	-2.32761	0.0199327	0.0483073	down	Sobic.001G084700.2	Sobic.001G084700.2.p	PF00201			GO:0008152 GO:0016758	(1 of 1) PTHR11926//PTHR11926:SF16 - GLUCOSYL/GLUCURONOSYL TRANSFERASES // PROTEIN UGT-61-RELATED	LOC_Os03g55010	UDP-glucoronosyl and UDP-glucosyl transferase domain containing protein, expressed	1.622	0.028	0.091	4.57	3.406	0.242	0.053	0.053	1.948	1.265	5.235
Sobic.001G085700	2282.42	-1.84447	0.176031	-10.4781	1.08867e-25	5.48192e-24	down	Sobic.001G085700.1	Sobic.001G085700.1.p	PF00069	KOG0576		GO:0004672 GO:0004713 GO:0005524 GO:0006468	Mitogen Activated Protein Kinase Kinase Kinase Kinase	LOC_Os03g54780	STE_PAK_Ste20_KHSh_GCKh_HPKh.1 - STE kinases include homologs to sterile 7, sterile 11 and sterile 20 from yeast, expressed	117.829	81.445	82.099	104.877	64.501	23.707	29.716	28.818	22.336	25.95	19.914
Sobic.001G085800	728.274	-1.05726	0.130789	-8.0837	6.28299e-16	1.3998e-14	down	Sobic.001G085800.1	Sobic.001G085800.1.p	PF00400	KOG0640	K14406	GO:0005515		LOC_Os03g54770	WD domain, G-beta repeat domain containing protein, expressed	35.994	62.422	50.566	36.681	39.681	24.267	25.346	24.446	13.839	18.257	19.362
Sobic.001G085900	1493.02	-1.98711	0.242093	-8.20805	2.24817e-16	5.17781e-15	down	Sobic.001G085900.4	Sobic.001G085900.4.p	PF00153	KOG0765	K15121	GO:0055085		LOC_Os03g54760	mitochondrial carrier protein, putative, expressed	160.037	83.248	91.602	127.525	112.731	26.21	31.077	31.947	45.767	30.635	39.505
Sobic.001G086000	46.3742	-1.90676	0.754387	-2.52756	0.0114859	0.0303311	down	Sobic.001G086000.1	Sobic.001G086000.1.p	PF04833			GO:0010215 GO:0016049 GO:0031225				0.554	9.062	1.31	0.07	0.062	0.362	1.677	0.885	6.189	1.862	0.426
Sobic.001G089300	8610.81	-4.05531	1.33193	-3.04469	0.00232917	0.00768191	down	Sobic.001G089300.2	Sobic.001G089300.2.p	PF00933 PF01915		K05349	GO:0004553 GO:0005975		LOC_Os03g53790	periplasmic beta-glucosidase precursor, putative, expressed	3.579	257.747	1653.9	0.056	0.049	74.437	0.105	43.374	0.073	4.115	0.946
Sobic.001G089400	45.877	-3.50536	0.807987	-4.33839	1.4353e-05	8.34163e-05	down	Sobic.001G089400.1	Sobic.001G089400.1.p	PF00909	KOG0682	K03320	GO:0008519 GO:0015696 GO:0016020 GO:0072488				1.759	0.58	7.794	0.173	0	0.563	0.036	0.328	0.076	0	0.07
Sobic.001G089850	68.9007	-4.52682	0.437861	-10.3385	4.71948e-25	2.31246e-23	down	Sobic.001G089850.1	Sobic.001G089850.1.p								34.21	13.854	17.517	42.685	33.607	0.989	0.465	1.555	1.298	1.252	2.394
Sobic.001G090700	87.6653	1.47576	0.202491	7.28804	3.14492e-13	5.41863e-12	up	Sobic.001G090700.1	Sobic.001G090700.1.p	PF13326			GO:0010207		LOC_Os03g53640	expressed protein	3.974	3.657	4.01	0.122	0.323	14.967	8.174	10.494	8.074	16.113	14.595
Sobic.001G091600	29.9386	-2.98076	1.22299	-2.43728	0.0147983	0.0375698	down	Sobic.001G091600.1	Sobic.001G091600.1.p	PF07911					LOC_Os03g53540	expressed protein	13.541	0	0.594	1.933	0.366	0.949	0.347	0.696	7.899	36.212	3.098
Sobic.001G092500	2678.16	-5.35877	0.889942	-6.02148	1.72825e-09	1.90268e-08	down	Sobic.001G092500.1	Sobic.001G092500.1.p	PF07714	KOG0192		GO:0004672 GO:0004713 GO:0005524 GO:0006468		LOC_Os03g53410	protein kinase domain containing protein, expressed	620.176	12.595	86.864	0	0	12.574	2.315	4.686	0	1.718	0.043
Sobic.001G092600	50.808	-1.75202	0.609231	-2.87579	0.00403023	0.0124048	down	Sobic.001G092600.1	Sobic.001G092600.1.p	PF01027	KOG2322	K06890		(1 of 1) PTHR23291:SF36 - PROTEIN XBX-6, ISOFORM B	LOC_Os03g53400	transmembrane BAX inhibitor motif-containing protein, putative, expressed	4.094	9.582	1.85	93.653	285.353	0.328	2.162	2.228	5.656	4.689	20.687
Sobic.001G092800	6.50639	-2.33669	0.888277	-2.63059	0.00852367	0.023533	down	Sobic.001G092800.1	Sobic.001G092800.1.p	PF13857			GO:0000062 GO:0005515				0.118	0.629	1.65	0.105	0.185	0.359	0.131	0	0.55	0.236	0
Sobic.001G093100	2216.12	-8.35633	1.19536	-6.99061	2.73684e-12	4.26335e-11	down	Sobic.001G093100.1	Sobic.001G093100.1.p	PF00201			GO:0008152 GO:0016758	(1 of 1) PTHR11926//PTHR11926:SF16 - GLUCOSYL/GLUCURONOSYL TRANSFERASES // PROTEIN UGT-61-RELATED	LOC_Os03g53350	anthocyanin 3-O-beta-glucosyltransferase, putative, expressed	492.504	4.904	137.536	0	0.065	1.596	0	0.555	0.675	0.455	0.534
Sobic.001G093200	45.8589	-4.32357	0.920819	-4.69535	2.66153e-06	1.79594e-05	down	Sobic.001G093200.1	Sobic.001G093200.1.p	PF00447	KOG0627	K09419	GO:0003700 GO:0005634 GO:0006355 GO:0043565		LOC_Os03g53340	HSF-type DNA-binding domain containing protein, expressed	6.977	3.152	0.085	2.122	5.005	0.101	0.111	0.334	0.349	0.133	8.15
Sobic.001G093666	9.18296	-5.87886	0.874224	-6.72466	1.76005e-11	2.50314e-10	down	Sobic.001G093666.1	Sobic.001G093666.1.p								0.883	1	0.766	0.926	1.008	0.041	0	0	0	0	0
Sobic.001G095000	3543.17	-1.58877	0.479859	-3.31091	0.000929933	0.00344599	down	Sobic.001G095000.1	Sobic.001G095000.1.p	PF01544	KOG2662	K16075	GO:0016020 GO:0030001 GO:0046873 GO:0055085	Mg2+ transporter protein	LOC_Os03g53110	CorA-like magnesium transporter protein, putative, expressed	508.506	96.993	144.188	67.353	46.788	81.048	84.516	103.445	70.417	73.205	94.76
Sobic.001G095100	210.236	-3.65004	0.690874	-5.28323	1.26928e-07	1.06523e-06	down	Sobic.001G095100.1	Sobic.001G095100.1.p	PF00072			GO:0000160		LOC_Os03g53100	response regulator receiver domain containing protein, expressed	50.416	3.207	11.797	0.086	0.834	1.128	2.746	1.781	2.986	11.308	3.117
Sobic.001G095100	210.236	-3.65004	0.690874	-5.28323	1.26928e-07	1.06523e-06	down	Sobic.001G095100.3	Sobic.001G095100.3.p	PF00072			GO:0000160		LOC_Os03g53100	response regulator receiver domain containing protein, expressed	50.416	3.207	11.797	0.086	0.834	1.128	2.746	1.781	2.986	11.308	3.117
Sobic.001G095432	7.07806	-6.52531	0.955475	-6.82938	8.52804e-12	1.26493e-10	down	Sobic.001G095432.1	Sobic.001G095432.1.p	PF00646			GO:0005515				0.548	1.218	1.829	0.121	0.215	0	0	0	0	0	0
Sobic.001G097000	1315.82	-8.97297	1.09345	-8.20607	2.28541e-16	5.25915e-15	down	Sobic.001G097000.1	Sobic.001G097000.1.p	PF00400	KOG0271		GO:0005515		LOC_Os03g52870	WD-40 repeat family protein, putative, expressed	277.47	0.985	48.945	0	0	0.44	0.04	0.242	0	0.108	0.039
Sobic.001G097600	3072.47	-1.11543	0.23689	-4.70861	2.49406e-06	1.6945e-05	down	Sobic.001G097600.1	Sobic.001G097600.1.p	PF00107 PF08240		K18857	GO:0008270 GO:0016491 GO:0055114		LOC_Os11g10480	dehydrogenase, putative, expressed	205.521	110.403	244.465	593.95	732.535	87.1	84.72	99.045	161.049	135.367	184.109
Sobic.001G097600	3072.47	-1.11543	0.23689	-4.70861	2.49406e-06	1.6945e-05	down	Sobic.001G097600.2	Sobic.001G097600.2.p	PF00107 PF08240		K18857	GO:0008270 GO:0016491 GO:0055114		LOC_Os11g10480	dehydrogenase, putative, expressed	205.521	110.403	244.465	593.95	732.535	87.1	84.72	99.045	161.049	135.367	184.109
Sobic.001G097600	3072.47	-1.11543	0.23689	-4.70861	2.49406e-06	1.6945e-05	down	Sobic.001G097600.4	Sobic.001G097600.4.p	PF00107 PF08240		K18857	GO:0008270 GO:0016491 GO:0055114		LOC_Os11g10480	dehydrogenase, putative, expressed	205.521	110.403	244.465	593.95	732.535	87.1	84.72	99.045	161.049	135.367	184.109
Sobic.001G097600	3072.47	-1.11543	0.23689	-4.70861	2.49406e-06	1.6945e-05	down	Sobic.001G097600.5	Sobic.001G097600.5.p	PF00107 PF08240		K18857	GO:0008270 GO:0016491 GO:0055114		LOC_Os11g10480	dehydrogenase, putative, expressed	205.521	110.403	244.465	593.95	732.535	87.1	84.72	99.045	161.049	135.367	184.109
Sobic.001G098200	575.143	-1.19585	0.315192	-3.79404	0.000148218	0.000679287	down	Sobic.001G098200.1	Sobic.001G098200.1.p	PF13419	KOG4549	K17619	GO:0016791	(1 of 1) K17619 - magnesium-dependent phosphatase 1 [EC:3.1.3.48 3.1.3.-] (MDP1)	LOC_Os03g52730	magnesium-dependent phosphatase 1, putative, expressed	100.085	33.56	59.462	56.795	72.384	29.846	29.215	30.5	40.659	36.899	39.96
Sobic.001G098600	700.907	-1.56908	0.44096	-3.55832	0.000373233	0.00154455	down	Sobic.001G098600.1	Sobic.001G098600.1.p						LOC_Os03g52680	expressed protein	70.442	31.612	16.41	29.946	17.541	12.003	10.084	20.505	23.482	27.374	41.626
Sobic.001G099300	23.9256	2.87152	0.674	4.26041	2.04048e-05	0.000114988	up	Sobic.001G099300.1	Sobic.001G099300.1.p	PF01553 PF12710			GO:0008152 GO:0016746		LOC_Os03g52570	glycerol-3-phosphate acyltransferase, putative, expressed	0.501	0.127	0.136	0	0	1.744	0.438	3.477	4.839	18.032	0.846
Sobic.001G099500	17.5414	2.57071	0.426226	6.03134	1.6261e-09	1.80038e-08	up	Sobic.001G099500.1	Sobic.001G099500.1.p	PF12796 PF13962	KOG4412		GO:0005515		LOC_Os07g09530	ankyrin repeat family protein, putative, expressed	0	0.202	0.391	0.727	0.321	1.318	0.951	1.679	0.279	0.068	0
Sobic.001G100100	506.486	-1.16685	0.493418	-2.36483	0.0180381	0.0444111	down	Sobic.001G100100.1	Sobic.001G100100.1.p	PF00320 PF06200 PF06203			GO:0003700 GO:0005515 GO:0006355 GO:0008270 GO:0043565		LOC_Os03g52450	GATA transcription factor 25, putative, expressed	83.216	12.429	32.411	60.2	50.64	19.818	17.585	24.01	35.472	24.349	15.628
Sobic.001G100100	506.486	-1.16685	0.493418	-2.36483	0.0180381	0.0444111	down	Sobic.001G100100.2	Sobic.001G100100.2.p	PF00320 PF06200 PF06203			GO:0003700 GO:0005515 GO:0006355 GO:0008270 GO:0043565		LOC_Os03g52450	GATA transcription factor 25, putative, expressed	83.216	12.429	32.411	60.2	50.64	19.818	17.585	24.01	35.472	24.349	15.628
Sobic.001G100900	226.475	2.27771	0.188677	12.072	1.48517e-33	1.22088e-31	up	Sobic.001G100900.1	Sobic.001G100900.1.p	PF13365							1.344	2.726	2.041	3.577	3.266	11.41	8.122	11.512	9.688	11.954	8.863
Sobic.001G100900	226.475	2.27771	0.188677	12.072	1.48517e-33	1.22088e-31	up	Sobic.001G100900.2	Sobic.001G100900.2.p	PF13365							1.344	2.726	2.041	3.577	3.266	11.41	8.122	11.512	9.688	11.954	8.863
Sobic.001G100900	226.475	2.27771	0.188677	12.072	1.48517e-33	1.22088e-31	up	Sobic.001G100900.6	Sobic.001G100900.6.p	PF13365							1.344	2.726	2.041	3.577	3.266	11.41	8.122	11.512	9.688	11.954	8.863
Sobic.001G100900	226.475	2.27771	0.188677	12.072	1.48517e-33	1.22088e-31	up	Sobic.001G100900.7	Sobic.001G100900.7.p	PF13365							1.344	2.726	2.041	3.577	3.266	11.41	8.122	11.512	9.688	11.954	8.863
Sobic.001G100900	226.475	2.27771	0.188677	12.072	1.48517e-33	1.22088e-31	up	Sobic.001G100900.8	Sobic.001G100900.8.p	PF13365							1.344	2.726	2.041	3.577	3.266	11.41	8.122	11.512	9.688	11.954	8.863
Sobic.001G100900	226.475	2.27771	0.188677	12.072	1.48517e-33	1.22088e-31	up	Sobic.001G100900.9	Sobic.001G100900.9.p	PF13365							1.344	2.726	2.041	3.577	3.266	11.41	8.122	11.512	9.688	11.954	8.863
Sobic.001G101000	988.066	2.31794	0.185923	12.4672	1.1266e-35	1.03526e-33	up	Sobic.001G101000.1	Sobic.001G101000.1.p	PF13365							6.723	13.149	13.037	17.025	14.506	62.432	46.755	60.635	49.845	56.367	44.298
Sobic.001G101200	2.11598	4.28345	1.49462	2.86592	0.00415799	0.0127277	up	Sobic.001G101200.1	Sobic.001G101200.1.p						LOC_Os03g52380	PIII5 - Proteinase inhibitor II family protein precursor, expressed	0	0	0	5.971	0	2.393	0.188	0.188	214.393	1.01	4.345
Sobic.001G102100	97.5963	3.36322	0.879392	3.82448	0.00013105	0.000609615	up	Sobic.001G102100.1	Sobic.001G102100.1.p	PF04759					LOC_Os03g52290	DUF617 domain containing protein, expressed	0	1.233	0.23	0.16	0.071	3.352	2.293	9.549	1.951	3.415	0.608
Sobic.001G102400	5.4295	5.6426	0.921579	6.12275	9.19712e-10	1.05244e-08	up	Sobic.001G102400.1	Sobic.001G102400.1.p								0	0	0	0	0	1.223	0.671	0.606	1.054	0.482	0.777
Sobic.001G103100	688.49	-4.67271	0.744769	-6.27404	3.51797e-10	4.26532e-09	down	Sobic.001G103100.1	Sobic.001G103100.1.p	PF02485			GO:0008375 GO:0016020				163.823	5.018	43.011	0.082	0	2.804	3.743	2.519	0.966	2.301	2.177
Sobic.001G103500	324.626	-2.36916	0.468961	-5.05194	4.37356e-07	3.36134e-06	down	Sobic.001G103500.1	Sobic.001G103500.1.p	PF11443					LOC_Os09g32370	gp176, putative, expressed	36.529	9.664	12.95	1.8	0.338	6.685	2.503	3.197	0.215	1.108	0.397
Sobic.001G104100	921.479	-3.54654	0.602846	-5.883	4.02899e-09	4.2227e-08	down	Sobic.001G104100.1	Sobic.001G104100.1.p	PF01842			GO:0008152 GO:0016597	(1 of 2) 2.7.7.59 - [Protein-PII] uridylyltransferase / Uridylyl removing enzyme	LOC_Os03g51990	ACT domain containing protein, expressed	142.972	12.393	45.478	189.41	27.7	8.795	4.939	5.028	8.049	2.267	1.601
Sobic.001G104100	921.479	-3.54654	0.602846	-5.883	4.02899e-09	4.2227e-08	down	Sobic.001G104100.2	Sobic.001G104100.2.p	PF01842			GO:0008152 GO:0016597	(1 of 2) 2.7.7.59 - [Protein-PII] uridylyltransferase / Uridylyl removing enzyme	LOC_Os03g51990	ACT domain containing protein, expressed	142.972	12.393	45.478	189.41	27.7	8.795	4.939	5.028	8.049	2.267	1.601
Sobic.001G104600	66.0387	-3.44013	0.477515	-7.20424	5.83675e-13	9.7788e-12	down	Sobic.001G104600.1	Sobic.001G104600.1.p	PF13911	KOG4498			(1 of 4) PF13911 - AhpC/TSA antioxidant enzyme (AhpC-TSA_2)	LOC_Os03g51960	expressed protein	12.083	3.153	10.993	10.719	11.946	1.412	0.539	0.608	24.601	29.262	36.853
Sobic.001G104800	559.477	-2.27555	0.531593	-4.28061	1.8638e-05	0.000105928	down	Sobic.001G104800.1	Sobic.001G104800.1.p	PF11255				Conserved in the Green Lineage and Diatoms	LOC_Os03g51930	expressed protein	81.514	11.155	23.073	9.671	9.784	9.23	9.573	7.129	13.842	7.023	9.237
Sobic.001G104900	100.899	-4.27427	0.567192	-7.53584	4.85192e-14	9.08845e-13	down	Sobic.001G104900.1	Sobic.001G104900.1.p						LOC_Os03g51920	peptidase, M50 family, putative, expressed	7.246	1.763	1.418	3.296	10.131	0.236	0.104	0.242	0.325	0.883	6.413
Sobic.001G105800	272.202	-1.70272	0.688985	-2.47134	0.0134606	0.0346998	down	Sobic.001G105800.1	Sobic.001G105800.1.p	PF12937			GO:0005515		LOC_Os03g51760	OsFBX109 - F-box domain containing protein, expressed	26.972	3.087	2.284	0.08	0	4.674	3.177	3.085	1.335	4.446	1.931
Sobic.001G106000	290.668	1.12222	0.335902	3.34093	0.000834984	0.00313415	up	Sobic.001G106000.2	Sobic.001G106000.2.p	PF03789 PF03790 PF03791 PF05920	KOG0773		GO:0003677 GO:0005634 GO:0006355		LOC_Os03g51710	homeobox protein knotted-1, putative, expressed	7.274	8.285	8.522	15.142	6.724	26.011	21.72	7.125	22.645	24.107	33.548
Sobic.001G106000	290.668	1.12222	0.335902	3.34093	0.000834984	0.00313415	up	Sobic.001G106000.3	Sobic.001G106000.3.p	PF03789 PF03790 PF03791 PF05920	KOG0773		GO:0003677 GO:0005634 GO:0006355		LOC_Os03g51710	homeobox protein knotted-1, putative, expressed	7.274	8.285	8.522	15.142	6.724	26.011	21.72	7.125	22.645	24.107	33.548
Sobic.001G106800	813.741	-5.47382	0.848995	-6.44742	1.13772e-10	1.46951e-09	down	Sobic.001G106800.1	Sobic.001G106800.1.p	PF02714 PF13967	KOG1134		GO:0016020	ERD4-related membrane protein	LOC_Os03g51620	DUF221 domain containing protein, expressed	116.022	3.063	24.792	0.787	0	2.279	0.378	0.933	0.274	2.062	0.112
Sobic.001G106800	813.741	-5.47382	0.848995	-6.44742	1.13772e-10	1.46951e-09	down	Sobic.001G106800.4	Sobic.001G106800.4.p	PF02714 PF13967	KOG1134		GO:0016020	ERD4-related membrane protein	LOC_Os03g51620	DUF221 domain containing protein, expressed	116.022	3.063	24.792	0.787	0	2.279	0.378	0.933	0.274	2.062	0.112
Sobic.001G107400	556.914	2.46317	0.310021	7.94518	1.93902e-15	4.15056e-14	up	Sobic.001G107400.3	Sobic.001G107400.3.p	PF00010			GO:0046983		LOC_Os03g51580	helix-loop-helix DNA-binding domain containing protein, expressed	1.685	4.248	5.16	6.946	2.176	23.794	13.839	25.376	15.056	22.61	19.473
Sobic.001G107400	556.914	2.46317	0.310021	7.94518	1.93902e-15	4.15056e-14	up	Sobic.001G107400.4	Sobic.001G107400.4.p	PF00010			GO:0046983		LOC_Os03g51580	helix-loop-helix DNA-binding domain containing protein, expressed	1.685	4.248	5.16	6.946	2.176	23.794	13.839	25.376	15.056	22.61	19.473
Sobic.001G107800	11.0717	2.72257	0.56325	4.83367	1.34038e-06	9.57374e-06	up	Sobic.001G107800.1	Sobic.001G107800.1.p						LOC_Os03g51530	expressed protein	0.768	0.342	0	2.386	0.603	2.049	3.213	1.611	2.466	0.577	30.692
Sobic.001G108000	3.34369	2.21155	0.882594	2.50574	0.0122196	0.0319749	up	Sobic.001G108000.1	Sobic.001G108000.1.p	PF02545	KOG1509	K06287	GO:0005737	(1 of 2) K06287 - septum formation protein (maf)	LOC_Os03g51479	maf, putative, expressed	0.125	0.074	0.079	0	0.293	0.38	0.069	0.836	6.322	0.374	0.335
Sobic.001G108800	35.7171	2.65667	0.493164	5.38699	7.16473e-08	6.24528e-07	up	Sobic.001G108800.1	Sobic.001G108800.1.p						LOC_Os03g51390	expressed protein	0.424	1.32	0.135	7.336	4.243	3.178	4.433	4.8	3.959	1.22	1.768
Sobic.001G109000	76.0599	-5.1423	1.29624	-3.96709	7.2757e-05	0.000360973	down	Sobic.001G109000.1	Sobic.001G109000.1.p						LOC_Os03g51350	expressed protein	29.422	1.446	8.437	2767.61	4774.6	1.239	0	0	6.047	8.161	11.152
Sobic.001G109900	780.688	-7.37888	1.08084	-6.82697	8.6727e-12	1.28429e-10	down	Sobic.001G109900.1	Sobic.001G109900.1.p	PF09790					LOC_Os03g51210	expressed protein	169.062	3.25	123.213	0	0	1.201	0	0.721	0	0.592	0.058
Sobic.001G110800	398.726	3.20406	0.352249	9.09602	9.37002e-20	2.82571e-18	up	Sobic.001G110800.1	Sobic.001G110800.1.p								2.813	14.344	9.901	2.329	1.471	79.727	86.241	90.241	46.382	51.884	52.955
Sobic.001G111700	6263.73	-6.21788	0.996477	-6.23986	4.37952e-10	5.23548e-09	down	Sobic.001G111700.1	Sobic.001G111700.1.p	PF12695	KOG1455			Putative lysophospholipase, glycerol-ester acylhydrolase	LOC_Os03g51010	hydrolase, alpha/beta fold family domain containing protein, expressed	1309.86	30.661	18.433	145.6	350.165	8.406	5.851	6.118	45.226	28.64	94.277
Sobic.001G111900	498.921	2.3391	0.101596	23.0235	2.71031e-117	3.08208e-114	up	Sobic.001G111900.1	Sobic.001G111900.1.p								14.582	14.728	18.859	11.23	7.418	92.957	75.394	85.534	86.469	75.766	61.974
Sobic.001G112200	32.0413	-3.54423	0.510028	-6.94909	3.6765e-12	5.64336e-11	down	Sobic.001G112200.1	Sobic.001G112200.1.p	PF14547					LOC_Os03g50960	LTPL118 - Protease inhibitor/seed storage/LTP family protein precursor, expressed	1.534	8.397	3.078	23.239	6.111	0.42	0.329	0.396	0.069	0	0.698
Sobic.001G112600	27000.8	-3.13892	0.512003	-6.13067	8.75091e-10	1.00391e-08	down	Sobic.001G112600.1	Sobic.001G112600.1.p	PF00022		K10355		Actin, flagellar inner arm dynein subunit	LOC_Os03g50885	actin, putative, expressed	2897.52	375.101	1958.22	8.027	11.626	180.156	278.927	174.742	80.491	132.996	123.348
Sobic.001G112600	27000.8	-3.13892	0.512003	-6.13067	8.75091e-10	1.00391e-08	down	Sobic.001G112600.2	Sobic.001G112600.2.p	PF00022		K10355		Actin, flagellar inner arm dynein subunit	LOC_Os03g50885	actin, putative, expressed	2897.52	375.101	1958.22	8.027	11.626	180.156	278.927	174.742	80.491	132.996	123.348
Sobic.001G112600	27000.8	-3.13892	0.512003	-6.13067	8.75091e-10	1.00391e-08	down	Sobic.001G112600.3	Sobic.001G112600.3.p	PF00022		K10355		Actin, flagellar inner arm dynein subunit	LOC_Os03g50885	actin, putative, expressed	2897.52	375.101	1958.22	8.027	11.626	180.156	278.927	174.742	80.491	132.996	123.348
Sobic.001G114100	23.1001	-3.27941	0.803969	-4.07903	4.52237e-05	0.000235453	down	Sobic.001G114100.1	Sobic.001G114100.1.p	PF08241			GO:0008152 GO:0008168				2.096	0.104	4.444	0.077	0	0.177	0.243	0.293	0.458	0.175	0.141
Sobic.001G114200	743.214	-1.06734	0.275725	-3.87104	0.000108371	0.000515812	down	Sobic.001G114200.1	Sobic.001G114200.1.p	PF05346					LOC_Os03g50730	transmembrane anterior posterior transformation 1, putative, expressed	48.162	19.573	40.662	13.338	18.942	16.249	18.935	19.319	21.072	21.01	20.074
Sobic.001G114400	1021.24	1.15357	0.244554	4.71704	2.39305e-06	1.62952e-05	up	Sobic.001G114400.1	Sobic.001G114400.1.p	PF02769 PF13507		K01952	GO:0004642 GO:0006189	(1 of 1) 6.3.5.3 - Phosphoribosylformylglycinamidine synthase / Phosphoribosylformylglycinamidine synthetase	LOC_Os01g66500	phosphoribosylformylglycinamidine synthase, putative, expressed	7.133	9.26	16.33	30.121	124.194	30.073	18.85	26.45	24.084	12.787	17.116
Sobic.001G114400	1021.24	1.15357	0.244554	4.71704	2.39305e-06	1.62952e-05	up	Sobic.001G114400.3	Sobic.001G114400.3.p	PF02769 PF13507		K01952	GO:0004642 GO:0006189	(1 of 1) 6.3.5.3 - Phosphoribosylformylglycinamidine synthase / Phosphoribosylformylglycinamidine synthetase	LOC_Os01g66500	phosphoribosylformylglycinamidine synthase, putative, expressed	7.133	9.26	16.33	30.121	124.194	30.073	18.85	26.45	24.084	12.787	17.116
Sobic.001G114650	7.56482	-1.29408	0.537184	-2.40901	0.0159958	0.0400768	down	Sobic.001G114650.1	Sobic.001G114650.1.p								0.585	0.104	0.447	0.104	0.23	0.178	0.13	0.164	0.068	0	0
Sobic.001G114700	70.6077	-3.85756	0.731891	-5.27067	1.35929e-07	1.13345e-06	down	Sobic.001G114700.1	Sobic.001G114700.1.p								38.327	2.309	6.259	2.364	1.447	1.249	1.371	0.916	0.478	0.41	1.323
Sobic.001G115250	35.8741	1.27031	0.289559	4.38705	1.14897e-05	6.8154e-05	up	Sobic.001G115250.1	Sobic.001G115250.1.p	PF11945					LOC_Os03g50570	expressed protein	2.395	2.652	1.118	15.3	14.284	6.084	5.698	3.57	7.267	4.634	4.209
Sobic.001G117701	29.2064	-3.43431	0.736519	-4.6629	3.11789e-06	2.07647e-05	down	Sobic.001G117701.1	Sobic.001G117701.1.p						LOC_Os12g08030	expressed protein	3.198	0.211	3.391	0.063	0.167	0.108	0.357	0.199	0.041	0.178	0.153
Sobic.001G117701	29.2064	-3.43431	0.736519	-4.6629	3.11789e-06	2.07647e-05	down	Sobic.001G117701.2	Sobic.001G117701.2.p						LOC_Os12g08030	expressed protein	3.198	0.211	3.391	0.063	0.167	0.108	0.357	0.199	0.041	0.178	0.153
Sobic.001G118000	6589.6	-1.77874	0.474563	-3.74816	0.000178134	0.000796596	down	Sobic.001G118000.1	Sobic.001G118000.1.p	PF00454 PF00613		K00888	GO:0005488 GO:0016773 GO:0046854 GO:0048015	Phosphatidylinositol 4-kinase			250.585	49.614	69.578	21.648	20.701	34.61	41.341	40.365	32.154	41.088	28.827
Sobic.001G118000	6589.6	-1.77874	0.474563	-3.74816	0.000178134	0.000796596	down	Sobic.001G118000.2	Sobic.001G118000.2.p	PF00454 PF00613		K00888	GO:0005488 GO:0016773 GO:0046854 GO:0048015	Phosphatidylinositol 4-kinase			250.585	49.614	69.578	21.648	20.701	34.61	41.341	40.365	32.154	41.088	28.827
Sobic.001G118000	6589.6	-1.77874	0.474563	-3.74816	0.000178134	0.000796596	down	Sobic.001G118000.3	Sobic.001G118000.3.p	PF00454 PF00613		K00888	GO:0005488 GO:0016773 GO:0046854 GO:0048015	Phosphatidylinositol 4-kinase			250.585	49.614	69.578	21.648	20.701	34.61	41.341	40.365	32.154	41.088	28.827
Sobic.001G118100	328.264	-2.18896	0.4214	-5.19451	2.05264e-07	1.65988e-06	down	Sobic.001G118100.1	Sobic.001G118100.1.p	PF00643 PF06203			GO:0005515 GO:0005622 GO:0008270		LOC_Os03g50310	CCT/B-box zinc finger protein, putative, expressed	15.15	7.586	3.19	3.174	4.466	2.065	2.327	1.681	8.727	16.245	17.115
Sobic.001G118300	2887.4	-4.84832	0.957739	-5.06226	4.14314e-07	3.20143e-06	down	Sobic.001G118300.1	Sobic.001G118300.1.p	PF08718	KOG4189		GO:0005737 GO:0017089 GO:0046836 GO:0051861	(1 of 1) KOG4189 - Uncharacterized conserved protein	LOC_Os03g50280	GLTP domain containing protein, putative, expressed	991.382	10.15	52.828	98.155	49.906	13.574	14.589	12.468	20.936	18.343	23.522
Sobic.001G119000	410.435	1.12823	0.342068	3.29825	0.000972891	0.00357883	up	Sobic.001G119000.1	Sobic.001G119000.1.p	PF02298			GO:0009055	(1 of 1) PF02298 - Plastocyanin-like domain (Cu_bind_like)	LOC_Os03g50160	plastocyanin-like domain containing protein, putative, expressed	33.264	22.813	10.857	121.886	18.27	37.468	52.81	63.619	57.035	40.813	20.927
Sobic.001G119100	23.2517	3.43305	0.963724	3.56227	0.000367656	0.00152401	up	Sobic.001G119100.1	Sobic.001G119100.1.p	PF02298			GO:0009055	(1 of 1) PF02298 - Plastocyanin-like domain (Cu_bind_like)	LOC_Os03g50160	plastocyanin-like domain containing protein, putative, expressed	0	0.546	0.053	38.085	2.495	0.765	5.272	0.702	66.396	4.062	3.871
Sobic.001G120200	1523.46	-4.6622	0.89791	-5.19228	2.07729e-07	1.67881e-06	down	Sobic.001G120200.1	Sobic.001G120200.1.p				GO:0005515		LOC_Os03g50050	OsFBDUF16 - F-box and DUF domain containing protein, expressed	386.444	13.75	12.397	3.72	3.226	8.061	4.905	5.193	3.07	6.294	3.936
Sobic.001G120800	122.332	-9.64038	1.96987	-4.89391	9.88511e-07	7.21928e-06	down	Sobic.001G120800.1	Sobic.001G120800.1.p								66.53	0	1.032	0	0	0.082	0	0	0	0	0
Sobic.001G120875	19.2834	-3.56331	0.87189	-4.08688	4.37214e-05	0.000228328	down	Sobic.001G120875.1	Sobic.001G120875.1.p								3.477	0.412	5.043	0	0.218	0.565	0.233	0	0.73	0.487	0.374
Sobic.001G121400	7.4916	-1.6285	0.444514	-3.66354	0.00024875	0.001073	down	Sobic.001G121400.2	Sobic.001G121400.2.p								0.482	0.857	1.149	0.855	0.094	0.122	0.403	0.337	0.773	0.121	0.13
Sobic.001G121800	37.7908	-8.90876	2.94458	-3.02548	0.00248241	0.00811958	down	Sobic.001G121800.2	Sobic.001G121800.2.p								15.374	0	0.076	0	0	0	0	0	0	0	0
Sobic.001G122766	34.3083	-5.9003	0.883536	-6.67805	2.42142e-11	3.3977e-10	down	Sobic.001G122766.2	Sobic.001G122766.2.p								12.228	0.702	10.79	0	0	0.2	0.11	0.11	0	0	0
Sobic.001G123202	737.681	2.11265	0.225062	9.38696	6.17597e-21	2.04557e-19	up	Sobic.001G123202.1	Sobic.001G123202.1.p	PF00232		K05350	GO:0004553 GO:0005975	Glycosyl hydrolase			12.205	7.665	13.15	3.434	2.317	61.131	35.263	53.29	25.647	40.153	40.626
Sobic.001G123400	346.651	-7.37415	1.74399	-4.22832	2.35446e-05	0.000130823	down	Sobic.001G123400.1	Sobic.001G123400.1.p						LOC_Os03g49590	expressed protein	202.225	0	12.518	0.97	0.715	0	1.32	0.102	0.319	0.091	0
Sobic.001G124900	19.1041	-6.9433	1.29397	-5.36588	8.05548e-08	6.97273e-07	down	Sobic.001G124900.1	Sobic.001G124900.1.p								9.583	0.232	3.111	0.174	0	0	0.109	0	0	0.196	0
Sobic.001G125000	829.455	-2.02487	0.510495	-3.96648	7.2943e-05	0.000361825	down	Sobic.001G125000.1	Sobic.001G125000.1.p	PF13419	KOG3109	K07025	GO:0008152 GO:0016787	Haloacid dehalogenase-like hydrolase	LOC_Os03g49440	phosphatase, putative, expressed	45.054	17.144	139.07	71.754	6.657	17.238	13.729	20.211	6.102	9.231	31.191
Sobic.001G125100	35.0746	-3.19759	0.40489	-7.89742	2.8473e-15	6.00066e-14	down	Sobic.001G125100.1	Sobic.001G125100.1.p	PF02840 PF08799	KOG2808	K12817	GO:0005681 GO:0008380	Pre-mRNA splicing factor	LOC_Os03g49430	pre-mRNA-splicing factor, putative, expressed	4.257	1.494	4.146	3.7	10.771	0.353	0.387	0.389	2.332	1.261	13.32
Sobic.001G125100	35.0746	-3.19759	0.40489	-7.89742	2.8473e-15	6.00066e-14	down	Sobic.001G125100.2	Sobic.001G125100.2.p	PF02840 PF08799		K12817	GO:0005681 GO:0008380	Pre-mRNA splicing factor	LOC_Os03g49430	pre-mRNA-splicing factor, putative, expressed	4.257	1.494	4.146	3.7	10.771	0.353	0.387	0.389	2.332	1.261	13.32
Sobic.001G125300	90.579	1.21344	0.272863	4.44708	8.70469e-06	5.29105e-05	up	Sobic.001G125300.1	Sobic.001G125300.1.p	PF01566	KOG1291	K14513	GO:0005215 GO:0006810 GO:0016020				1.199	0.64	1.144	121.45	95.918	3.35	1.705	2.161	6.278	6.239	4.467
Sobic.001G125600	32.2053	-2.20258	0.410076	-5.37116	7.82299e-08	6.78009e-07	down	Sobic.001G125600.1	Sobic.001G125600.1.p								11.635	4.764	10.046	4.424	2.608	3.237	1.853	0.929	2.263	0.97	1.788
Sobic.001G126000	61.1585	-9.60354	2.70239	-3.55371	0.000379831	0.00156891	down	Sobic.001G126000.2	Sobic.001G126000.2.p								40.289	0	1.794	0	0	0	0	0	0	0	0.108
Sobic.001G126900	29.1542	-5.05406	1.17184	-4.31291	1.61116e-05	9.27313e-05	down	Sobic.001G126900.3	Sobic.001G126900.3.p	PF01277			GO:0012511 GO:0016021		LOC_Os03g49190	oleosin, putative, expressed	0.394	0.39	13.126	12997.2	9950.67	0.134	0.293	0	0	0.395	3.252
Sobic.001G127700	14.2343	-1.32484	0.410834	-3.22476	0.0012608	0.00449564	down	Sobic.001G127700.1	Sobic.001G127700.1.p	PF03641		K06966		(1 of 1) PTHR31223:SF11 - LOG FAMILY PROTEIN YJL055W	LOC_Os03g49050	possible lysine decarboxylase domain containing protein, expressed	1.816	2.154	0.825	0	0.102	0.395	1.012	0.58	0	0.065	0.209
Sobic.001G128600	417.443	-1.26096	0.185187	-6.80913	9.81936e-12	1.44469e-10	down	Sobic.001G128600.1	Sobic.001G128600.1.p	PF07466				(1 of 5) PF07466 - Protein of unknown function (DUF1517) (DUF1517)	LOC_Os03g48920	DUF1517 domain containing protein, putative, expressed	39.288	31.765	23.415	2.518	2.853	15.497	13.992	11.897	8.175	13.135	14.502
Sobic.001G128900	21.8984	-4.60124	1.01093	-4.5515	5.3266e-06	3.37059e-05	down	Sobic.001G128900.1	Sobic.001G128900.1.p	PF00067	KOG0156		GO:0004497 GO:0005506 GO:0016705 GO:0020037 GO:0055114				0.132	0.274	4.788	0.059	0	0.034	0.074	0.111	0.308	0.066	0.036
Sobic.001G129000	2913.6	-1.14617	0.194302	-5.89894	3.65838e-09	3.86246e-08	down	Sobic.001G129000.1	Sobic.001G129000.1.p	PF00012			GO:0005524 GO:0006457 GO:0051082	Heat shock protein 70B	LOC_Os05g23740	DnaK family protein, putative, expressed	156.2	117.999	92.543	96.167	119.581	51.157	56.932	65.912	83.562	79.345	196.941
Sobic.001G130200	2780.76	-2.09432	0.60273	-3.47472	0.000511395	0.00203594	down	Sobic.001G130200.1	Sobic.001G130200.1.p	PF07059					LOC_Os03g48660	DUF1336 domain containing protein, expressed	284.135	28.987	54.996	103.849	37.949	31.295	33.036	29.763	38.269	36.746	54.836
Sobic.001G130400	1239.98	1.139	0.0961065	11.8515	2.11479e-32	1.63968e-30	up	Sobic.001G130400.1	Sobic.001G130400.1.p	PF04398					LOC_Os03g48626	expressed protein	59.099	74.047	55.506	53.848	46.685	136.417	153.427	141.975	137.208	105.464	132.471
Sobic.001G131700	1167.21	1.01699	0.186883	5.44183	5.27372e-08	4.71748e-07	up	Sobic.001G131700.1	Sobic.001G131700.1.p		KOG2610				LOC_Os03g48380	expressed protein	29.919	30.775	52.713	191.91	123.481	69.512	80.265	87.829	41.178	58.875	87.415
Sobic.001G132500	12.2761	-5.36883	0.80505	-6.66894	2.5766e-11	3.59695e-10	down	Sobic.001G132500.1	Sobic.001G132500.1.p								2.573	1.831	1.146	0.228	0.202	0.065	0	0.072	0	0	0
Sobic.001G132800	55.4195	1.22747	0.368025	3.33529	0.000852113	0.00319273	up	Sobic.001G132800.1	Sobic.001G132800.1.p	PF07714 PF13499	KOG0032	K13412	GO:0004672 GO:0004713 GO:0005509 GO:0005524 GO:0006468		LOC_Os03g48270	CAMK_CAMK_like.21 - CAMK includes calcium/calmodulin depedent protein kinases, expressed	0.349	1.006	1.682	0.354	0.274	3.32	2.337	1.785	1.834	0.824	1.852
Sobic.001G133100	2.08681	-2.71103	1.07272	-2.52726	0.0114958	0.0303485	down	Sobic.001G133100.3	Sobic.001G133100.3.p	PF00161			GO:0017148 GO:0030598				0.094	0.056	0.479	0.084	0.739	0.048	0	0.053	0.11	0.283	0.152
Sobic.001G134100	469.475	-1.11656	0.227452	-4.90897	9.15569e-07	6.73523e-06	down	Sobic.001G134100.2	Sobic.001G134100.2.p	PF16561					LOC_Os03g48170	5-AMP-activated protein kinase-related, putative, expressed	29.079	19.075	14.435	1.633	1.7	10.866	9.841	9.746	18.67	33.055	21.177
Sobic.001G134100	469.475	-1.11656	0.227452	-4.90897	9.15569e-07	6.73523e-06	down	Sobic.001G134100.3	Sobic.001G134100.3.p	PF16561	KOG1616				LOC_Os03g48170	5-AMP-activated protein kinase-related, putative, expressed	29.079	19.075	14.435	1.633	1.7	10.866	9.841	9.746	18.67	33.055	21.177
Sobic.001G134500	1384.98	-1.28958	0.444908	-2.89854	0.00374906	0.0116523	down	Sobic.001G134500.1	Sobic.001G134500.1.p	PF00117	KOG3179			(1 of 1) PTHR11922//PTHR11922:SF34 - GMP SYNTHASE-RELATED // SUBFAMILY NOT NAMED	LOC_Os03g48060	class I glutamine amidotransferase, putative, expressed	213.587	68.241	60.789	22.832	6.731	50.091	30.949	69.392	29.856	93.25	29.014
Sobic.001G134600	72.5817	1.34453	0.190638	7.05283	1.75312e-12	2.79802e-11	up	Sobic.001G134600.1	Sobic.001G134600.1.p	PF00588	KOG2506	K03437	GO:0003723 GO:0006396 GO:0008173	(1 of 1) 2.1.1.230 - 23S rRNA (adenosine(1067)-2'-O)-methyltransferase / Thiostrepton-resistance methylase	LOC_Os03g48050	RNA methyltransferase, TrmH family protein, putative, expressed	0.853	0.627	1.085	0.847	1.552	2.668	1.901	2.173	0.696	1.519	1.339
Sobic.001G134600	72.5817	1.34453	0.190638	7.05283	1.75312e-12	2.79802e-11	up	Sobic.001G134600.2	Sobic.001G134600.2.p	PF00588			GO:0003723 GO:0006396 GO:0008173	(1 of 1) 2.1.1.230 - 23S rRNA (adenosine(1067)-2'-O)-methyltransferase / Thiostrepton-resistance methylase	LOC_Os03g48050	RNA methyltransferase, TrmH family protein, putative, expressed	0.853	0.627	1.085	0.847	1.552	2.668	1.901	2.173	0.696	1.519	1.339
Sobic.001G134600	72.5817	1.34453	0.190638	7.05283	1.75312e-12	2.79802e-11	up	Sobic.001G134600.3	Sobic.001G134600.3.p	PF00588			GO:0003723 GO:0006396 GO:0008173	(1 of 1) 2.1.1.230 - 23S rRNA (adenosine(1067)-2'-O)-methyltransferase / Thiostrepton-resistance methylase	LOC_Os03g48050	RNA methyltransferase, TrmH family protein, putative, expressed	0.853	0.627	1.085	0.847	1.552	2.668	1.901	2.173	0.696	1.519	1.339
Sobic.001G134900	114.927	-1.72739	0.561079	-3.0787	0.00207907	0.00695197	down	Sobic.001G134900.1	Sobic.001G134900.1.p	PF09258	KOG1022		GO:0006024 GO:0015012 GO:0016021		LOC_Os03g48010	exostosin, putative, expressed	1.144	3.854	12.14	1.015	0.571	2.219	1.942	1.133	0.758	1.119	1.594
Sobic.001G135000	14.3947	-3.52157	0.537982	-6.54589	5.91428e-11	7.98281e-10	down	Sobic.001G135000.2	Sobic.001G135000.2.p								2.166	0.999	2.602	0.32	0.283	0.122	0.335	0.067	0.14	0	0.324
Sobic.001G135100	1520.99	-3.0239	0.517055	-5.84831	4.96597e-09	5.13571e-08	down	Sobic.001G135100.1	Sobic.001G135100.1.p		KOG2662	K16075			LOC_Os03g48000	CorA-like magnesium transporter protein, putative, expressed	247.031	35.248	72.728	5.572	17.13	17.509	14.88	14.961	24.469	32.808	28.877
Sobic.001G136000	831.117	-2.16422	0.789285	-2.742	0.00610666	0.017715	down	Sobic.001G136000.5	Sobic.001G136000.5.p	PF02170 PF02171 PF08699 PF16486 PF16487 PF16488		K11593	GO:0003676 GO:0005515	Argonaute-like protein			18.375	19.398	47.804	0.03	0	13.141	0.229	6.598	0.12	1.832	4.197
Sobic.001G136150	117.182	-4.57184	0.996124	-4.58963	4.44024e-06	2.85539e-05	down	Sobic.001G136150.2	Sobic.001G136150.2.p	PF02170 PF02171 PF08699 PF16486 PF16487 PF16488		K11593	GO:0003676 GO:0005515	Argonaute-like protein	LOC_Os03g47820	PINHEAD, putative, expressed	13.322	0.226	1.19	1.727	2.067	0.039	0.34	0.299	0.134	0.344	0.041
Sobic.001G136800	1204.45	-1.57979	0.503712	-3.13629	0.00171099	0.00586491	down	Sobic.001G136800.1	Sobic.001G136800.1.p	PF00782			GO:0006470 GO:0008138 GO:0016311 GO:0016791	Dual-Specificity Protein Phosphatase	LOC_Os01g29469	dual specificity protein phosphatase, putative, expressed	176.203	28.933	47.984	26.608	17.007	28.685	29.83	33.083	36.769	34.537	46.595
Sobic.001G137400	139.396	-8.93227	0.727679	-12.275	1.23378e-34	1.07924e-32	down	Sobic.001G137400.2	Sobic.001G137400.2.p	PF07719 PF13414 PF13637 PF13857	KOG0508 KOG4412		GO:0005515		LOC_Os03g47686	ankyrin, putative, expressed	11.4	12.619	11.032	1.042	0.976	0.035	0	0.039	0	0	0
Sobic.001G137500	54.4176	-9.43912	1.15215	-8.19259	2.55656e-16	5.86827e-15	down	Sobic.001G137500.1	Sobic.001G137500.1.p	PF07719 PF12796 PF13414	KOG4412		GO:0005515				0.802	10.94	4.695	0.071	0.126	0	0	0	0	0	0
Sobic.001G137800	595.878	2.07557	0.142425	14.5731	4.16806e-48	7.33902e-46	up	Sobic.001G137800.1	Sobic.001G137800.1.p	PF00515 PF12796 PF13414	KOG4412		GO:0005515		LOC_Os03g47650	ankyrin, putative, expressed	8.325	11.228	11.202	0.588	0.231	40.493	55.364	38.873	91.288	97.021	71.532
Sobic.001G137800	595.878	2.07557	0.142425	14.5731	4.16806e-48	7.33902e-46	up	Sobic.001G137800.3	Sobic.001G137800.3.p	PF00515 PF12796 PF13414	KOG4412		GO:0005515		LOC_Os03g47650	ankyrin, putative, expressed	8.325	11.228	11.202	0.588	0.231	40.493	55.364	38.873	91.288	97.021	71.532
Sobic.001G138300	726.659	-1.28658	0.511981	-2.51295	0.0119725	0.0314216	down	Sobic.001G138300.1	Sobic.001G138300.1.p	PF13920	KOG0823	K10666	GO:0005515 GO:0008270	(1 of 1) K10666 - E3 ubiquitin-protein ligase RNF5 (RNF5)	LOC_Os03g47500	zinc finger, C3HC4 type domain containing protein, expressed	106.731	19.788	22.914	24.314	31.12	22.839	20.91	22.678	30.77	25.355	19.865
Sobic.001G138500	6.9405	-2.64719	1.0259	-2.58037	0.00986959	0.0266298	down	Sobic.001G138500.1	Sobic.001G138500.1.p						LOC_Os03g47350	expressed protein	1.753	0.08	1.029	0.12	0.106	0.411	0.075	0	0.236	0	0.073
Sobic.001G139100	6.69901	4.08183	0.833508	4.89717	9.72268e-07	7.10826e-06	up	Sobic.001G139100.1	Sobic.001G139100.1.p						LOC_Os03g47210	expressed protein	0	0.122	0.131	0	0	2.618	1.609	0.807	0.842	0.619	1.774
Sobic.001G139200	5.47056	5.64455	1.8551	3.04272	0.00234447	0.00772488	up	Sobic.001G139200.2	Sobic.001G139200.2.p	PF00170			GO:0003700 GO:0006355 GO:0043565				0	0	0	0	0	1.687	0	4.557	0	0.151	0
Sobic.001G141400	340.896	-1.17215	0.302781	-3.87127	0.00010827	0.00051542	down	Sobic.001G141400.3	Sobic.001G141400.3.p	PF11955					LOC_Os03g46460	ubiquitin carboxyl-terminal hydrolase, family 1, putative, expressed	27.574	9.633	20.582	15.864	24.474	9.5	9.018	8.622	10.791	12.806	9.839
Sobic.001G141800	16.3563	3.94501	0.524455	7.52211	5.39007e-14	1.00551e-12	up	Sobic.001G141800.1	Sobic.001G141800.1.p	PF00069 PF01657	KOG1187		GO:0004672 GO:0004713 GO:0005524 GO:0006468	Serine/threonine protein kinase	LOC_Os10g17960	TKL_IRAK_DUF26-lc.26 - DUF26 kinases have homology to DUF26 containing loci, expressed	0.125	0	0.053	4.49	0.853	0.914	0.583	0.912	6.369	0.147	0.743
Sobic.001G141800	16.3563	3.94501	0.524455	7.52211	5.39007e-14	1.00551e-12	up	Sobic.001G141800.2	Sobic.001G141800.2.p	PF00069 PF01657	KOG1187		GO:0004672 GO:0004713 GO:0005524 GO:0006468	Serine/threonine protein kinase	LOC_Os10g17960	TKL_IRAK_DUF26-lc.26 - DUF26 kinases have homology to DUF26 containing loci, expressed	0.125	0	0.053	4.49	0.853	0.914	0.583	0.912	6.369	0.147	0.743
Sobic.001G141800	16.3563	3.94501	0.524455	7.52211	5.39007e-14	1.00551e-12	up	Sobic.001G141800.3	Sobic.001G141800.3.p	PF00069 PF01657	KOG1187		GO:0004672 GO:0004713 GO:0005524 GO:0006468	Serine/threonine protein kinase	LOC_Os10g17960	TKL_IRAK_DUF26-lc.26 - DUF26 kinases have homology to DUF26 containing loci, expressed	0.125	0	0.053	4.49	0.853	0.914	0.583	0.912	6.369	0.147	0.743
Sobic.001G141866	49.8891	-5.52877	1.17745	-4.69553	2.6592e-06	1.79508e-05	down	Sobic.001G141866.1	Sobic.001G141866.1.p	PF00082 PF05922			GO:0004252 GO:0006508				7.319	0.385	2.366	0	0	0.24	0	0	31.059	54.843	75.28
Sobic.001G141932	26.217	-3.82041	1.04803	-3.64533	0.000267046	0.00114379	down	Sobic.001G141932.1	Sobic.001G141932.1.p	PF07714	KOG0594		GO:0004672 GO:0004713 GO:0005524 GO:0006468				4.631	0.275	1.719	0.068	0	0.47	0	0.043	12.832	22.707	26.446
Sobic.001G142150	31.9381	2.22108	0.287484	7.72592	1.11045e-14	2.22351e-13	up	Sobic.001G142150.1	Sobic.001G142150.1.p								0.283	0.503	0.36	0.15	0.665	1.522	1.638	2.496	1.418	1.838	1.794
Sobic.001G142400	43.6385	7.67634	0.859503	8.93114	4.2163e-19	1.22027e-17	up	Sobic.001G142400.1	Sobic.001G142400.1.p	PF06293	KOG0594		GO:0004672 GO:0004713 GO:0005524 GO:0006468 GO:0016020 GO:0016773				0	0.024	0	0.035	0	2.877	2.001	1.739	1.675	2.714	3.582
Sobic.001G142800	59.687	-2.99155	0.282298	-10.5971	3.07303e-26	1.61909e-24	down	Sobic.001G142800.2	Sobic.001G142800.2.p	PF02535	KOG1558	K14709	GO:0005385 GO:0016020 GO:0016021 GO:0030001 GO:0046873 GO:0055085 GO:0071577	Zinc/iron transporter	LOC_Os03g46470	metal cation transporter, putative, expressed	4.867	6.074	3.097	0.193	0.228	0.701	0.729	0.406	0.636	0.182	0.508
Sobic.001G143400	64.2825	1.63741	0.350489	4.67179	2.98585e-06	1.99339e-05	up	Sobic.001G143400.1	Sobic.001G143400.1.p	PF13837			GO:0003677		LOC_Os03g46350	transcription factor, putative, expressed	0.631	2.097	0.884	0.224	0.099	4.459	4.788	2.506	0.737	4.265	1.766
Sobic.001G144400	16.4708	-2.63963	0.7669	-3.44195	0.000577543	0.00226376	down	Sobic.001G144400.2	Sobic.001G144400.2.p	PF13302			GO:0008080		LOC_Os03g46200	acetyltransferase, GNAT family, putative, expressed	2.55	1.779	3.436	3.859	0.706	1.143	0	0.168	11.727	0.901	0.646
Sobic.001G144900	27.3624	-7.47068	1.67571	-4.45822	8.26448e-06	5.0437e-05	down	Sobic.001G144900.1	Sobic.001G144900.1.p	PF00190			GO:0045735		LOC_Os03g46100	cupin domain containing protein, expressed	5.083	0	1.134	135456	15723	0	0	0.037	0.501	0.363	0
Sobic.001G146000	4452.49	-1.41483	0.326794	-4.32941	1.49507e-05	8.65949e-05	down	Sobic.001G146000.1	Sobic.001G146000.1.p	PF00091 PF03953		K07375	GO:0000930 GO:0003924 GO:0005200 GO:0005525 GO:0005874 GO:0007017 GO:0007020 GO:0031122 GO:0043234 GO:0051258		LOC_Os03g45920	tubulin/FtsZ domain containing protein, putative, expressed	454.743	197.914	213.899	3.857	0.823	79.513	142.092	122.646	52.874	112.902	155.977
Sobic.001G146302	227.636	-11.5018	0.855893	-13.4384	3.6027e-41	4.68214e-39	down	Sobic.001G146302.1	Sobic.001G146302.1.p								19.835	30.344	19.352	17.226	16.609	0	0	0	0	0	0
Sobic.001G146302	227.636	-11.5018	0.855893	-13.4384	3.6027e-41	4.68214e-39	down	Sobic.001G146302.2	Sobic.001G146302.2.p								19.835	30.344	19.352	17.226	16.609	0	0	0	0	0	0
Sobic.001G146302	227.636	-11.5018	0.855893	-13.4384	3.6027e-41	4.68214e-39	down	Sobic.001G146302.3	Sobic.001G146302.3.p								19.835	30.344	19.352	17.226	16.609	0	0	0	0	0	0
Sobic.001G146302	227.636	-11.5018	0.855893	-13.4384	3.6027e-41	4.68214e-39	down	Sobic.001G146302.4	Sobic.001G146302.4.p								19.835	30.344	19.352	17.226	16.609	0	0	0	0	0	0
Sobic.001G146600	36.1988	4.19073	0.55867	7.50125	6.32105e-14	1.17038e-12	up	Sobic.001G146600.1	Sobic.001G146600.1.p								0.131	0	0.75	0	0	6.391	5.845	4.908	8.104	8	5.78
Sobic.001G147900	85.5448	3.04195	0.686774	4.42933	9.4527e-06	5.70146e-05	up	Sobic.001G147900.1	Sobic.001G147900.1.p	PF00067	KOG0157		GO:0004497 GO:0005506 GO:0016705 GO:0020037 GO:0055114	Cytochrome P450, CYP120 superfamily	LOC_Os03g45619	cytochrome P450, putative, expressed	0.269	1.473	0.555	8.757	0.053	1.467	14.337	3.49	0.039	0.067	0.217
Sobic.001G149000	623.957	-1.55023	0.460803	-3.3642	0.000767654	0.00291064	down	Sobic.001G149000.2	Sobic.001G149000.2.p	PF03101 PF04434 PF10551			GO:0006355 GO:0008270		LOC_Os03g45300	transposon protein, putative, unclassified, expressed	9.634	6.656	37.189	9.957	10.543	6.699	6.118	6.012	9.039	7.675	7.412
Sobic.001G149100	51.1076	1.20677	0.280345	4.30458	1.67301e-05	9.60045e-05	up	Sobic.001G149100.1	Sobic.001G149100.1.p	PF01535 PF13041 PF14432					LOC_Os01g74600	vegetative storage protein, putative, expressed	0.317	1.129	0.782	0.352	1.432	2.257	1.681	1.508	0.787	1.211	1.217
Sobic.001G149400	6.97733	1.37824	0.489609	2.81497	0.00487811	0.0146268	up	Sobic.001G149400.1	Sobic.001G149400.1.p	PF00635 PF12796 PF13637 PF13857	KOG4412		GO:0005515	Flagellar Associated Protein 249	LOC_Os03g45290	ankyrin repeat domain-containing protein 50, putative, expressed	0	0.239	0.214	0.477	0.421	0.58	0.262	0.488	0.157	0.202	0.217
Sobic.001G149800	4.6459	-1.60428	0.608387	-2.63694	0.0083658	0.0231679	down	Sobic.001G149800.1	Sobic.001G149800.1.p	PF07847	KOG4281	K10712	GO:0016702 GO:0055114		LOC_Os03g45250	2-aminoethanethiol dioxygenase, putative, expressed	0.481	0.285	0.255	11.67	7.804	0.204	0	0.135	1.638	0.281	3.107
Sobic.001G150200	28.8935	1.81394	0.428215	4.23604	2.27496e-05	0.000126944	up	Sobic.001G150200.1	Sobic.001G150200.1.p	PF07645 PF07714 PF13947	KOG1187		GO:0004672 GO:0004713 GO:0005509 GO:0005515 GO:0005524 GO:0006468 GO:0030247	(1 of 40) PTHR23257//PTHR23257:SF513 - SERINE-THREONINE PROTEIN KINASE // SUBFAMILY NOT NAMED	LOC_Os04g51050	OsWAK53b - OsWAK receptor-like protein kinase, expressed	0.256	0.303	0.434	12.596	6.691	1.018	0.547	2.074	8.01	1.6	5.275
Sobic.001G152320	163.103	10.5431	0.838646	12.5716	3.02657e-36	2.87809e-34	up	Sobic.001G152320.1	Sobic.001G152320.1.p								0	0	0	0	0	30.395	25.737	30.326	30.594	31.264	34.287
Sobic.001G152320	163.103	10.5431	0.838646	12.5716	3.02657e-36	2.87809e-34	up	Sobic.001G152320.2	Sobic.001G152320.2.p								0	0	0	0	0	30.395	25.737	30.326	30.594	31.264	34.287
Sobic.001G152360	9.5278	6.44482	0.862026	7.47636	7.64105e-14	1.40336e-12	up	Sobic.001G152360.1	Sobic.001G152360.1.p								0	0	0	0	0	1.967	1.979	1.894	1.035	0.969	0.347
Sobic.001G152400	7.24303	3.42107	0.734481	4.6578	3.196e-06	2.12175e-05	up	Sobic.001G152400.2	Sobic.001G152400.2.p						LOC_Os02g28970	expressed protein	0.098	0	0.031	0	0	0.471	0.544	0.191	0.085	0.122	0.026
Sobic.001G152700	183.133	-1.9629	0.628146	-3.1249	0.00177864	0.00606708	down	Sobic.001G152700.1	Sobic.001G152700.1.p	PF07762					LOC_Os01g56900	expressed protein	2.077	14.734	26.836	0.071	0.125	6.98	1.915	2.59	1.911	2.358	0.945
Sobic.001G152800	4279.64	-9.43678	1.39536	-6.76299	1.3517e-11	1.94982e-10	down	Sobic.001G152800.1	Sobic.001G152800.1.p						LOC_Os03g44750	pollen preferential protein, putative, expressed	1903.45	2.956	1.252	0.116	0.412	1.399	0.366	1.32	0.612	1.641	3.387
Sobic.001G152901	234.605	-1.65222	0.302138	-5.46842	4.54064e-08	4.10614e-07	down	Sobic.001G152901.1	Sobic.001G152901.1.p	PF09011			GO:0007275				35.976	41.059	40.484	276.81	39.434	9.643	7.559	21.523	27.526	49.75	69.141
Sobic.001G153500	113.942	-3.22602	0.757147	-4.26076	2.03734e-05	0.000114835	down	Sobic.001G153500.1	Sobic.001G153500.1.p	PF00462	KOG1752 KOG4023		GO:0009055 GO:0015035 GO:0045454		LOC_Os03g44650	glutaredoxin, putative, expressed	24.068	0.616	9.307	0.167	0.815	1.63	1.052	1.266	0.33	3.306	0.914
Sobic.001G154200	2214.22	-2.04275	0.499827	-4.08691	4.37152e-05	0.000228328	down	Sobic.001G154200.3	Sobic.001G154200.3.p	PF00612			GO:0005515		LOC_Os03g44610	IQ calmodulin-binding motif domain containing protein, expressed	116.938	23.174	28.587	4.98	5.971	12.407	18.866	12.958	6.896	15.853	11.628
Sobic.001G154200	2214.22	-2.04275	0.499827	-4.08691	4.37152e-05	0.000228328	down	Sobic.001G154200.5	Sobic.001G154200.5.p	PF00612			GO:0005515		LOC_Os03g44610	IQ calmodulin-binding motif domain containing protein, expressed	116.938	23.174	28.587	4.98	5.971	12.407	18.866	12.958	6.896	15.853	11.628
Sobic.001G154200	2214.22	-2.04275	0.499827	-4.08691	4.37152e-05	0.000228328	down	Sobic.001G154200.6	Sobic.001G154200.6.p	PF00612			GO:0005515		LOC_Os03g44610	IQ calmodulin-binding motif domain containing protein, expressed	116.938	23.174	28.587	4.98	5.971	12.407	18.866	12.958	6.896	15.853	11.628
Sobic.001G154200	2214.22	-2.04275	0.499827	-4.08691	4.37152e-05	0.000228328	down	Sobic.001G154200.7	Sobic.001G154200.7.p	PF00612			GO:0005515		LOC_Os03g44610	IQ calmodulin-binding motif domain containing protein, expressed	116.938	23.174	28.587	4.98	5.971	12.407	18.866	12.958	6.896	15.853	11.628
Sobic.001G154200	2214.22	-2.04275	0.499827	-4.08691	4.37152e-05	0.000228328	down	Sobic.001G154200.8	Sobic.001G154200.8.p	PF00612			GO:0005515		LOC_Os03g44610	IQ calmodulin-binding motif domain containing protein, expressed	116.938	23.174	28.587	4.98	5.971	12.407	18.866	12.958	6.896	15.853	11.628
Sobic.001G154200	2214.22	-2.04275	0.499827	-4.08691	4.37152e-05	0.000228328	down	Sobic.001G154200.9	Sobic.001G154200.9.p	PF00612			GO:0005515		LOC_Os03g44610	IQ calmodulin-binding motif domain containing protein, expressed	116.938	23.174	28.587	4.98	5.971	12.407	18.866	12.958	6.896	15.853	11.628
Sobic.001G154700	45.4423	-2.42867	0.186809	-13.0008	1.21014e-38	1.33173e-36	down	Sobic.001G154700.1	Sobic.001G154700.1.p	PF03145			GO:0005515 GO:0005634 GO:0006511 GO:0007275 GO:0008270		LOC_Os01g03420	seven in absentia protein family protein, putative, expressed	4.147	4.36	4.677	4.766	3.254	0.862	0.736	0.948	0.935	0.33	0.456
Sobic.001G154800	31.1809	-8.64721	0.898301	-9.62619	6.19869e-22	2.20567e-20	down	Sobic.001G154800.1	Sobic.001G154800.1.p	PF03145			GO:0005515 GO:0005634 GO:0006511 GO:0007275 GO:0008270		LOC_Os01g03410	ubiquitin, putative, expressed	3.162	7.968	7.141	1.122	2.233	0	0	0	0	0	0.085
Sobic.001G154900	5034.12	-1.71845	0.568354	-3.02356	0.00249822	0.00816641	down	Sobic.001G154900.1	Sobic.001G154900.1.p	PF00149 PF07646 PF13415 PF13418	KOG0374		GO:0004721 GO:0005515 GO:0009742 GO:0016787	Protein Phosphatase 1 beta	LOC_Os03g44500	serine/threonine protein phosphatase, putative, expressed	342.839	56.397	52.727	68.967	57.179	49.863	45.212	54.528	62.613	66.337	61.924
Sobic.001G155100	500.582	-7.52113	1.02951	-7.30552	2.76194e-13	4.78971e-12	down	Sobic.001G155100.1	Sobic.001G155100.1.p	PF00520		K05391	GO:0005216 GO:0005249 GO:0005515 GO:0006811 GO:0006813 GO:0016020 GO:0055085		LOC_Os03g44440	cyclic nucleotide-gated ion channel, putative, expressed	65.653	1.736	27.144	0	0	0.413	0	0.152	0.253	0.109	0.146
Sobic.001G156200	239.192	-4.69618	1.07248	-4.37882	1.19325e-05	7.05049e-05	down	Sobic.001G156200.1	Sobic.001G156200.1.p								91.564	1.023	22.221	3.825	1.128	3.724	0.08	1.125	2.935	4.819	2.088
Sobic.001G156300	193.025	1.30529	0.0898947	14.5202	9.02235e-48	1.54867e-45	up	Sobic.001G156300.2	Sobic.001G156300.2.p	PF01190					LOC_Os10g13914	POEI27 - Pollen Ole e I allergen and extensin family protein precursor, expressed	7.091	8.545	7.567	7.203	4.397	21.553	18.425	19.816	24.419	21.687	24.73
Sobic.001G156401	28.1473	3.96914	0.425451	9.32925	1.06624e-20	3.47668e-19	up	Sobic.001G156401.1	Sobic.001G156401.1.p								0.066	0.157	0.169	0.235	0	3.097	2.069	1.556	2.59	2.155	1.854
Sobic.001G156600	10.6858	1.42723	0.515978	2.76607	0.00567356	0.0166623	up	Sobic.001G156600.1	Sobic.001G156600.1.p	PF00069 PF01657	KOG1187		GO:0004672 GO:0004713 GO:0005524 GO:0006468	Mitogen-Activated Protein Kinase Kinase Kinase			0.178	0.035	0.414	0.262	0.325	0.661	0.429	0.661	5.075	2.931	2.164
Sobic.001G157400	1443.78	1.00607	0.338758	2.96988	0.00297913	0.00952737	up	Sobic.001G157400.1	Sobic.001G157400.1.p	PF00046 PF01852 PF08670	KOG0483	K09338	GO:0003677 GO:0008289		LOC_Os03g43930	START domain containing protein, expressed	15.751	44.714	17.908	9.55	7.478	47.851	74.896	38.644	14.723	29.604	36.146
Sobic.001G157800	359.677	1.48505	0.249243	5.95825	2.54946e-09	2.75128e-08	up	Sobic.001G157800.1	Sobic.001G157800.1.p	PF07728		K03063	GO:0005524 GO:0005737 GO:0016787 GO:0016887 GO:0030163	(1 of 1) 3.6.4.8 - Proteasome ATPase / RP triple-A protein			5.667	6.416	13.484	6.921	6.352	23.59	23.304	27.191	14.254	20.805	25.178
Sobic.001G158900	154.802	-1.37034	0.480798	-2.85013	0.00437014	0.0132944	down	Sobic.001G158900.1	Sobic.001G158900.1.p	PF00010	KOG4304	K16189	GO:0046983		LOC_Os03g43810	helix-loop-helix DNA-binding domain containing protein, expressed	9.925	1.92	4.789	3.134	3.432	3.525	1.454	1.951	4.097	2.525	2.963
Sobic.001G158900	154.802	-1.37034	0.480798	-2.85013	0.00437014	0.0132944	down	Sobic.001G158900.2	Sobic.001G158900.2.p	PF00010	KOG4304	K16189	GO:0046983		LOC_Os03g43810	helix-loop-helix DNA-binding domain containing protein, expressed	9.925	1.92	4.789	3.134	3.432	3.525	1.454	1.951	4.097	2.525	2.963
Sobic.001G158900	154.802	-1.37034	0.480798	-2.85013	0.00437014	0.0132944	down	Sobic.001G158900.5	Sobic.001G158900.5.p	PF00010	KOG4304		GO:0046983		LOC_Os03g43810	helix-loop-helix DNA-binding domain containing protein, expressed	9.925	1.92	4.789	3.134	3.432	3.525	1.454	1.951	4.097	2.525	2.963
Sobic.001G158900	154.802	-1.37034	0.480798	-2.85013	0.00437014	0.0132944	down	Sobic.001G158900.6	Sobic.001G158900.6.p	PF00010	KOG4304	K16189	GO:0046983		LOC_Os03g43810	helix-loop-helix DNA-binding domain containing protein, expressed	9.925	1.92	4.789	3.134	3.432	3.525	1.454	1.951	4.097	2.525	2.963
Sobic.001G159600	858.66	-1.27398	0.201667	-6.31722	2.66302e-10	3.28567e-09	down	Sobic.001G159600.1	Sobic.001G159600.1.p	PF00083	KOG0253		GO:0016021 GO:0022857 GO:0055085	(1 of 1) PTHR24064:SF245 - ORGANIC CATION/CARNITINE TRANSPORTER 7	LOC_Os03g43720	transporter family protein, putative, expressed	62.912	34.228	46.716	47.063	12.122	21.539	19.9	21.238	136.989	132.918	131.865
Sobic.001G159900	117.183	1.36849	0.424503	3.22375	0.00126526	0.00450715	up	Sobic.001G159900.1	Sobic.001G159900.1.p	PF13855			GO:0005515		LOC_Os03g43650	uncharacterized protein At4g06744 precursor, putative, expressed	0.745	2.325	1.671	0	0	5.974	5.136	1.578	0.274	0.392	0.949
Sobic.001G160300	434.918	-5.22302	1.03226	-5.05979	4.19724e-07	3.24048e-06	down	Sobic.001G160300.1	Sobic.001G160300.1.p								158.534	0.913	12.428	0	0.557	0.842	3.168	1.059	0	0	0.127
Sobic.001G160800	249.768	2.07796	0.527126	3.94206	8.07862e-05	0.000396764	up	Sobic.001G160800.1	Sobic.001G160800.1.p	PF00892			GO:0016020 GO:0016021 GO:0022857		LOC_Os12g33300	integral membrane protein DUF6 containing protein, expressed	9.867	2.897	3.535	0	0	38.346	28.037	7.657	27.384	15.673	22.724
Sobic.001G161500	87.1653	-1.6668	0.343138	-4.85752	1.18864e-06	8.57196e-06	down	Sobic.001G161500.1	Sobic.001G161500.1.p	PF02309		K14484	GO:0005634 GO:0006355		LOC_Os03g43410	OsIAA12 - Auxin-responsive Aux/IAA gene family member, expressed	13.301	7.376	8.697	1.311	1.546	1.564	4.325	3.786	0.287	2.773	0.199
Sobic.001G161601	308.877	1.41825	0.153781	9.22255	2.9012e-20	9.14315e-19	up	Sobic.001G161601.1	Sobic.001G161601.1.p	PF02309		K14484	GO:0005634 GO:0006355				9.317	13.781	9.057	0.464	0.082	25.579	30.522	33.177	0.489	3.824	1.802
Sobic.001G161900	328.221	-1.00996	0.270343	-3.73583	0.000187094	0.000832303	down	Sobic.001G161900.1	Sobic.001G161900.1.p	PF00097	KOG2660	K16277	GO:0005515 GO:0008270 GO:0046872		LOC_Os03g43360	zinc finger, C3HC4 type domain containing protein, expressed	22.079	9.617	13.033	11.914	6.876	9.048	6.852	7.634	9.129	8.57	6.918
Sobic.001G162700	59.3691	-3.99842	1.10086	-3.63207	0.000281152	0.00119819	down	Sobic.001G162700.1	Sobic.001G162700.1.p	PF03372	KOG0565	K01106	GO:0046856		LOC_Os03g42810	endonuclease/exonuclease/phosphatase family domain containing protein, expressed	18.053	0.357	0.766	56.764	4.722	0.255	0.056	1.009	140.42	45.363	35.012
Sobic.001G164100	2.6739	3.55014	1.29536	2.74065	0.00613174	0.0177783	up	Sobic.001G164100.1	Sobic.001G164100.1.p	PF00067	KOG0157		GO:0004497 GO:0005506 GO:0016705 GO:0020037 GO:0055114	Cytochrome P450, CYP120 superfamily	LOC_Os03g45619	cytochrome P450, putative, expressed	0	0	0.049	0.338	0.659	0.078	0.043	0.597	1.424	4.581	0.164
Sobic.001G164100	2.6739	3.55014	1.29536	2.74065	0.00613174	0.0177783	up	Sobic.001G164100.2	Sobic.001G164100.2.p	PF00067	KOG0157		GO:0004497 GO:0005506 GO:0016705 GO:0020037 GO:0055114	Cytochrome P450, CYP120 superfamily	LOC_Os03g45619	cytochrome P450, putative, expressed	0	0	0.049	0.338	0.659	0.078	0.043	0.597	1.424	4.581	0.164
Sobic.001G165000	32.4035	-5.50087	0.684182	-8.04007	8.97899e-16	1.97625e-14	down	Sobic.001G165000.1	Sobic.001G165000.1.p	PF02362			GO:0003677		LOC_Os03g42410	B3 DNA binding domain containing protein	5.872	1.904	2.568	1.546	5.759	0.186	0	0.051	0.375	0.918	1.678
Sobic.001G165401	6.99988	-5.50037	1.34174	-4.09943	4.14167e-05	0.000217751	down	Sobic.001G165401.1	Sobic.001G165401.1.p	PF02362			GO:0003677		LOC_Os03g42410	B3 DNA binding domain containing protein	0.107	0.19	2.452	0.095	0	0.054	0	0	0	0.054	0
Sobic.001G165450	13.3045	-1.6471	0.439541	-3.74732	0.000178734	0.000799019	down	Sobic.001G165450.1	Sobic.001G165450.1.p	PF02362			GO:0003677				1.211	0.838	1.67	0.627	0.475	0.667	0.113	0.451	0.059	0.455	0.109
Sobic.001G165500	13.4796	2.19759	0.628389	3.49719	0.000470192	0.00189493	up	Sobic.001G165500.2	Sobic.001G165500.2.p	PF02362			GO:0003677		LOC_Os03g42280	B3 DNA binding domain containing protein, expressed	0	0.261	0.28	0	0.049	1.18	1.225	0.281	0.256	0.094	0.101
Sobic.001G165500	13.4796	2.19759	0.628389	3.49719	0.000470192	0.00189493	up	Sobic.001G165500.3	Sobic.001G165500.3.p	PF02362			GO:0003677		LOC_Os03g42280	B3 DNA binding domain containing protein, expressed	0	0.261	0.28	0	0.049	1.18	1.225	0.281	0.256	0.094	0.101
Sobic.001G165500	13.4796	2.19759	0.628389	3.49719	0.000470192	0.00189493	up	Sobic.001G165500.4	Sobic.001G165500.4.p	PF02362			GO:0003677		LOC_Os03g42280	B3 DNA binding domain containing protein, expressed	0	0.261	0.28	0	0.049	1.18	1.225	0.281	0.256	0.094	0.101
Sobic.001G165500	13.4796	2.19759	0.628389	3.49719	0.000470192	0.00189493	up	Sobic.001G165500.5	Sobic.001G165500.5.p	PF02362			GO:0003677		LOC_Os03g42280	B3 DNA binding domain containing protein, expressed	0	0.261	0.28	0	0.049	1.18	1.225	0.281	0.256	0.094	0.101
Sobic.001G165700	730.207	-4.21384	0.754449	-5.58533	2.33262e-08	2.20207e-07	down	Sobic.001G165700.1	Sobic.001G165700.1.p	PF02362			GO:0003677				51.383	5.381	82.697	0	0.044	5.458	0.559	1.991	0.162	0.752	0.419
Sobic.001G165700	730.207	-4.21384	0.754449	-5.58533	2.33262e-08	2.20207e-07	down	Sobic.001G165700.2	Sobic.001G165700.2.p	PF02362			GO:0003677				51.383	5.381	82.697	0	0.044	5.458	0.559	1.991	0.162	0.752	0.419
Sobic.001G165902	98.6705	-3.94931	0.301219	-13.1111	2.84479e-39	3.26219e-37	down	Sobic.001G165902.1	Sobic.001G165902.1.p	PF02362			GO:0003677		LOC_Os03g42230	B3 DNA binding domain containing protein, expressed	8.205	9.03	6.237	27.511	23.787	0.918	0.31	0.35	0	0.244	0
Sobic.001G166100	85.5331	2.67185	0.361561	7.38978	1.47073e-13	2.63726e-12	up	Sobic.001G166100.1	Sobic.001G166100.1.p	PF02362			GO:0003677				0.082	0.62	0.455	3.146	2.092	2.975	2.621	2.182	0.738	2.903	1.849
Sobic.001G166100	85.5331	2.67185	0.361561	7.38978	1.47073e-13	2.63726e-12	up	Sobic.001G166100.8	Sobic.001G166100.8.p	PF02362			GO:0003677				0.082	0.62	0.455	3.146	2.092	2.975	2.621	2.182	0.738	2.903	1.849
Sobic.001G166100	85.5331	2.67185	0.361561	7.38978	1.47073e-13	2.63726e-12	up	Sobic.001G166100.9	Sobic.001G166100.9.p	PF02362			GO:0003677				0.082	0.62	0.455	3.146	2.092	2.975	2.621	2.182	0.738	2.903	1.849
Sobic.001G166100	85.5331	2.67185	0.361561	7.38978	1.47073e-13	2.63726e-12	up	Sobic.001G166100.11	Sobic.001G166100.11.p	PF02362			GO:0003677				0.082	0.62	0.455	3.146	2.092	2.975	2.621	2.182	0.738	2.903	1.849
Sobic.001G167300	8.82181	6.33775	1.23462	5.13335	2.84624e-07	2.25485e-06	up	Sobic.001G167300.1	Sobic.001G167300.1.p								0	0	0	0	0	3.963	0.41	0.658	0	0.147	0.238
Sobic.001G167600	784.799	-4.25392	0.785107	-5.41826	6.01806e-08	5.32226e-07	down	Sobic.001G167600.1	Sobic.001G167600.1.p	PF03195					LOC_Os03g41600	DUF260 domain containing protein, putative, expressed	120.696	5.866	46.84	1.06	1.615	6.846	0.851	2.301	0.581	3.089	0.5
Sobic.001G168500	103.364	1.28393	0.377435	3.40173	0.000669597	0.00258007	up	Sobic.001G168500.1	Sobic.001G168500.1.p	PF00079	KOG2392	K13963	GO:0005615	Flagellar Associated Protein 277			4.983	1.751	3.288	13.181	9.993	13.595	5.865	6.345	5.168	5.633	21.495
Sobic.001G169200	63.2805	-2.64013	0.653394	-4.04065	5.33037e-05	0.000272683	down	Sobic.001G169200.1	Sobic.001G169200.1.p	PF03195					LOC_Os03g41330	DUF260 domain containing protein, putative, expressed	9.419	2.226	1.389	6.358	4.284	0.659	1.332	0.267	6.45	5.259	1.726
Sobic.001G169450	226.5	-11.4892	0.848075	-13.5474	8.20658e-42	1.1143e-39	down	Sobic.001G169450.1	Sobic.001G169450.1.p								21.58	19.929	16.654	55.235	49.131	0	0	0	0	0	0.038
Sobic.001G171300	1351.54	-5.44017	1.12832	-4.82148	1.42499e-06	1.01305e-05	down	Sobic.001G171300.1	Sobic.001G171300.1.p	PF00984 PF03720 PF03721		K00012	GO:0003979 GO:0016616 GO:0051287 GO:0055114	Similar to UDP-Glucose Dehydrogenase	LOC_Os03g40720	UDP-glucose 6-dehydrogenase, putative, expressed	71.729	22.214	266.484	0	0	6.481	0	2.239	0.13	2.524	0.2
Sobic.001G171300	1351.54	-5.44017	1.12832	-4.82148	1.42499e-06	1.01305e-05	down	Sobic.001G171300.2	Sobic.001G171300.2.p	PF00984 PF03720 PF03721		K00012	GO:0003979 GO:0016616 GO:0051287 GO:0055114	Similar to UDP-Glucose Dehydrogenase	LOC_Os03g40720	UDP-glucose 6-dehydrogenase, putative, expressed	71.729	22.214	266.484	0	0	6.481	0	2.239	0.13	2.524	0.2
Sobic.001G172200	30.3651	-2.2124	0.399379	-5.53961	3.03145e-08	2.82274e-07	down	Sobic.001G172200.2	Sobic.001G172200.2.p								2.765	1.357	4.549	0.423	0.449	0.726	0.797	0.426	0	0.239	0.667
Sobic.001G172200	30.3651	-2.2124	0.399379	-5.53961	3.03145e-08	2.82274e-07	down	Sobic.001G172200.3	Sobic.001G172200.3.p								2.765	1.357	4.549	0.423	0.449	0.726	0.797	0.426	0	0.239	0.667
Sobic.001G172200	30.3651	-2.2124	0.399379	-5.53961	3.03145e-08	2.82274e-07	down	Sobic.001G172200.4	Sobic.001G172200.4.p								2.765	1.357	4.549	0.423	0.449	0.726	0.797	0.426	0	0.239	0.667
Sobic.001G172200	30.3651	-2.2124	0.399379	-5.53961	3.03145e-08	2.82274e-07	down	Sobic.001G172200.5	Sobic.001G172200.5.p								2.765	1.357	4.549	0.423	0.449	0.726	0.797	0.426	0	0.239	0.667
Sobic.001G172400	1220.34	-1.28619	0.5523	-2.3288	0.0198698	0.048186	down	Sobic.001G172400.1	Sobic.001G172400.1.p	PF00067	KOG0157	K12640	GO:0004497 GO:0005506 GO:0016705 GO:0020037 GO:0055114	Cytochrome P450, CYP26 superfamily	LOC_Os03g40540	cytochrome P450, putative, expressed	111.672	13.508	31.25	8.798	4.823	27.183	17.824	24.742	10.064	17.031	6.474
Sobic.001G173000	9.06321	5.3878	1.55743	3.45941	0.000541362	0.00214284	up	Sobic.001G173000.1	Sobic.001G173000.1.p	PF01397 PF03936			GO:0000287 GO:0008152 GO:0010333 GO:0016829				0	0.039	0	0	0	1.629	0	0.622	0.344	0.753	1.689
Sobic.001G173600	112.092	1.07656	0.365124	2.94847	0.00319356	0.0101218	up	Sobic.001G173600.2	Sobic.001G173600.2.p	PF13639	KOG1493		GO:0005515 GO:0008270		LOC_Os03g40170	zinc finger, C3HC4 type domain containing protein, expressed	3.678	6.887	2.217	1.116	0.532	7.276	13.92	6.708	3.218	2.131	3.072
Sobic.001G173600	112.092	1.07656	0.365124	2.94847	0.00319356	0.0101218	up	Sobic.001G173600.3	Sobic.001G173600.3.p	PF13639	KOG1493		GO:0005515 GO:0008270		LOC_Os03g40170	zinc finger, C3HC4 type domain containing protein, expressed	3.678	6.887	2.217	1.116	0.532	7.276	13.92	6.708	3.218	2.131	3.072
Sobic.001G174100	18.0501	4.21642	0.605027	6.96897	3.19259e-12	4.93667e-11	up	Sobic.001G174100.1	Sobic.001G174100.1.p	PF03514					LOC_Os03g40080	GRAS family transcription factor containing protein, expressed	0	0.062	0.1	0.325	0.411	1.755	0.584	1.112	2.29	1.467	0.732
Sobic.001G174200	9.63087	1.41514	0.542552	2.6083	0.0090992	0.0248559	up	Sobic.001G174200.1	Sobic.001G174200.1.p	PF03514					LOC_Os03g40080	GRAS family transcription factor containing protein, expressed	0	0.13	0.385	0.634	1.251	0.67	0.46	0.369	0.289	0.385	0.207
Sobic.001G176200	663.468	-1.24364	0.33974	-3.66055	0.000251677	0.00108443	down	Sobic.001G176200.1	Sobic.001G176200.1.p	PF00498	KOG1880	K13216	GO:0005515		LOC_Os08g23680	FHA domain containing protein, putative, expressed	61.496	21.757	25.002	21.254	31.912	16.415	17.032	15.362	17.671	18.782	20.438
Sobic.001G176200	663.468	-1.24364	0.33974	-3.66055	0.000251677	0.00108443	down	Sobic.001G176200.2	Sobic.001G176200.2.p	PF00498	KOG1880	K13216	GO:0005515		LOC_Os08g23680	FHA domain containing protein, putative, expressed	61.496	21.757	25.002	21.254	31.912	16.415	17.032	15.362	17.671	18.782	20.438
Sobic.001G176300	7.95829	2.74365	0.590122	4.6493	3.3307e-06	2.20367e-05	up	Sobic.001G176300.1	Sobic.001G176300.1.p	PF00067	KOG0156		GO:0004497 GO:0005506 GO:0016705 GO:0020037 GO:0055114		LOC_Os03g39650	cytochrome P450, putative, expressed	0.246	0	0.104	0.945	1.029	0.916	0.457	0.733	0	0	0.044
Sobic.001G177000	8441.47	-3.87437	0.566089	-6.8441	7.69595e-12	1.14462e-10	down	Sobic.001G177000.1	Sobic.001G177000.1.p	PF00504		K08913	GO:0009765 GO:0016020	Light-harvesting Chlorophyll a/b binding protein of LHCII	LOC_Os03g39610	chlorophyll A-B binding protein, putative, expressed	1618.07	1004.78	147.926	16.796	9.981	48.188	77.236	75.565	146.462	442.37	1062.34
Sobic.001G177200	41.3555	2.43577	0.211428	11.5206	1.03925e-30	7.27259e-29	up	Sobic.001G177200.1	Sobic.001G177200.1.p	PF07899					LOC_Os03g39160	frigida, putative, expressed	0.331	0.524	0.421	0.196	0.13	2.355	2.584	2.406	1.223	2.099	2.227
Sobic.001G177700	66.4982	-3.12613	0.579938	-5.39046	7.02778e-08	6.12982e-07	down	Sobic.001G177700.1	Sobic.001G177700.1.p				GO:0003676 GO:0008270		LOC_Os03g39040	zinc knuckle domain containing protein, expressed	5.856	1.283	4.094	2.621	3.56	0.938	0.265	0.177	0	0.053	0.227
Sobic.001G178100	1426.44	-1.02068	0.191793	-5.32177	1.0276e-07	8.75319e-07	down	Sobic.001G178100.1	Sobic.001G178100.1.p	PF00459	KOG2951	K10047	GO:0046854	(1 of 1) 3.1.3.25//3.1.3.93 - Inositol-phosphate phosphatase / Myo-inositol-1-phosphatase // L-galactose 1-phosphate phosphatase	LOC_Os03g39000	inositol-1-monophosphatase, putative, expressed	102.169	81.754	159.086	19.977	10.802	63.588	58.327	54.194	35.223	46.101	68.34
Sobic.001G178201	147.144	-2.2159	0.572294	-3.87197	0.00010796	0.000514304	down	Sobic.001G178201.1	Sobic.001G178201.1.p								34.679	4.29	9.716	10.187	3.244	5.25	3.649	2.503	10.182	7.699	7.165
Sobic.001G179300	3.6754	-2.06725	0.669623	-3.08718	0.00202063	0.0067865	down	Sobic.001G179300.1	Sobic.001G179300.1.p	PF02701			GO:0003677 GO:0006355		LOC_Os03g38870	dof zinc finger domain containing protein, putative, expressed	0.206	0.407	0.131	0.182	0.108	0.035	0.115	0.038	0.32	0.274	0.074
Sobic.001G179740	77.5971	-8.0405	1.51742	-5.29881	1.16561e-07	9.82757e-07	down	Sobic.001G179740.1	Sobic.001G179740.1.p	PF00432			GO:0003824 GO:0016866				11.429	0	3.407	554.889	104.231	0	0.031	0.031	0	0.138	0.03
Sobic.001G180101	9.28439	-2.3261	0.596778	-3.89777	9.70838e-05	0.000467633	down	Sobic.001G180101.1	Sobic.001G180101.1.p								1.034	0.701	0.329	0.524	0.058	0.3	0.041	0.083	3.706	0.998	2.384
Sobic.001G180200	802.651	-1.28937	0.333327	-3.8682	0.000109641	0.000521039	down	Sobic.001G180200.1	Sobic.001G180200.1.p	PF04117	KOG1944	K13348	GO:0016021		LOC_Os03g38730	peroxisomal membrane protein, putative, expressed	74.172	46.242	23.279	13.885	13.83	18.194	24.133	19.941	112.823	94.507	78.468
Sobic.001G180200	802.651	-1.28937	0.333327	-3.8682	0.000109641	0.000521039	down	Sobic.001G180200.2	Sobic.001G180200.2.p	PF04117	KOG1944	K13348	GO:0016021		LOC_Os03g38730	peroxisomal membrane protein, putative, expressed	74.172	46.242	23.279	13.885	13.83	18.194	24.133	19.941	112.823	94.507	78.468
Sobic.001G180500	2.89957	4.74036	1.00341	4.72425	2.30971e-06	1.5771e-05	up	Sobic.001G180500.1	Sobic.001G180500.1.p								0	0	0	0	0	0.756	0.346	0.277	0.651	0.434	0.334
Sobic.001G180500	2.89957	4.74036	1.00341	4.72425	2.30971e-06	1.5771e-05	up	Sobic.001G180500.2	Sobic.001G180500.2.p								0	0	0	0	0	0.756	0.346	0.277	0.651	0.434	0.334
Sobic.001G180800	62.9711	-1.14288	0.428439	-2.66754	0.00764091	0.0214344	down	Sobic.001G180800.2	Sobic.001G180800.2.p	PF04144	KOG3088		GO:0015031 GO:0016021	secretory carrier membrane protein	LOC_Os03g38600	secretory carrier-associated membrane protein, putative, expressed	8.887	2.032	5.654	8.928	12.266	3.481	1.791	2.693	2.249	1.661	2.016
Sobic.001G182000	25.5001	1.48331	0.442251	3.35401	0.000796491	0.00300745	up	Sobic.001G182000.4	Sobic.001G182000.4.p	PF00651 PF00917			GO:0005515				0.344	1.378	0.383	0.458	0.338	3.059	1.775	1.395	4.467	3.401	1.481
Sobic.001G182300	67.5434	-1.91457	0.483545	-3.95944	7.51259e-05	0.000371303	down	Sobic.001G182300.2	Sobic.001G182300.2.p	PF00657			GO:0016788	(1 of 11) 3.1.1.5 - Lysophospholipase / Phospholipase B			2.657	5.287	8.998	0.076	0.404	0.958	0.717	2.923	1.45	1.716	0.184
Sobic.001G182600	17.849	3.10911	0.814801	3.81579	0.000135745	0.000628565	up	Sobic.001G182600.1	Sobic.001G182600.1.p	PF00657			GO:0016788	(1 of 11) 3.1.1.5 - Lysophospholipase / Phospholipase B			0.098	0	0.558	0.26	0	3.666	0.815	1.526	0.398	0.586	0.997
Sobic.001G182800	118.424	1.14956	0.200604	5.73049	1.00139e-08	9.92736e-08	up	Sobic.001G182800.1	Sobic.001G182800.1.p	PF00931	KOG4658		GO:0043531		LOC_Os03g38330	disease resistance RPP13-like protein 1, putative, expressed	1.899	1.731	1.096	0.281	0.304	3.18	3.391	4.265	5.785	5.102	4.975
Sobic.001G182850	1.22581	3.5022	1.2321	2.84247	0.00447654	0.0135779	up	Sobic.001G182850.1	Sobic.001G182850.1.p								0	0	0	0	0	1.028	0.376	0.189	2.755	0.844	1.815
Sobic.001G183100	77.4541	1.58088	0.677019	2.33506	0.0195403	0.0475053	up	Sobic.001G183100.1	Sobic.001G183100.1.p	PF00249	KOG0048	K09422	GO:0003677		LOC_Os03g38210	MYB family transcription factor, putative, expressed	1.442	3.563	0.714	1.99	5.218	1.424	13.176	2.911	0.467	3.488	6.034
Sobic.001G184300	263.408	-1.53127	0.501994	-3.05037	0.00228561	0.00755101	down	Sobic.001G184300.1	Sobic.001G184300.1.p	PF02705		K03549	GO:0015079 GO:0016020 GO:0071805	Potassium ion uptake transporter	LOC_Os03g37830	potassium transporter, putative, expressed	23.336	3.68	7.107	1.101	1.247	4.817	3.958	3.996	8.719	8.77	7.639
Sobic.001G184800	2.68814	-3.07073	1.15572	-2.65699	0.00788411	0.0220171	down	Sobic.001G184800.1	Sobic.001G184800.1.p	PF02519			GO:0009733		LOC_Os09g37470	OsSAUR52 - Auxin-responsive SAUR gene family member, expressed	1.063	0.105	0.338	0	0	0.18	0	0	0.62	1.33	0
Sobic.001G184900	9.21953	-2.31665	0.672317	-3.44577	0.000569436	0.00223773	down	Sobic.001G184900.1	Sobic.001G184900.1.p						LOC_Os03g37810	expressed protein	1.877	0.371	3.583	41.081	56.958	0.636	0.233	0.35	3.772	7.828	3.03
Sobic.001G185000	16.8347	2.75075	0.507848	5.41648	6.07823e-08	5.36595e-07	up	Sobic.001G185000.1	Sobic.001G185000.1.p	PF13191 PF13855	KOG4658		GO:0005515		LOC_Os03g37720	NBS-LRR type disease resistance protein Rps1-k-1, putative, expressed	0.036	0.171	0.069	0	0	0.421	0.502	1.087	0	0	0
Sobic.001G185450	7.16281	-6.48786	1.40826	-4.607	4.08515e-06	2.6533e-05	down	Sobic.001G185450.1	Sobic.001G185450.1.p								2.54	0.143	0.308	0.536	0.19	0	0	0	0	0	0
Sobic.001G185500	2216.48	-1.51658	0.204678	-7.40961	1.26674e-13	2.28347e-12	down	Sobic.001G185500.1	Sobic.001G185500.1.p	PF01554	KOG1347	K03327	GO:0006855 GO:0015238 GO:0015297 GO:0016020 GO:0055085	MATE efflux family protein	LOC_Os03g37490	MATE efflux family protein, putative, expressed	109.375	109.415	68.57	106.911	85.895	28.05	34.251	42.508	233.537	123.663	85.994
Sobic.001G185800	119.456	-2.0879	0.556789	-3.7499	0.000176907	0.000791408	down	Sobic.001G185800.1	Sobic.001G185800.1.p	PF01554	KOG1347	K03327	GO:0006855 GO:0015238 GO:0015297 GO:0016020 GO:0055085		LOC_Os03g37411	MATE efflux family protein, putative, expressed	4.129	17.678	3.384	7.264	1.537	1.635	3.472	0.939	4.899	4.762	5.119
Sobic.001G186200	172.743	-1.03436	0.375156	-2.75714	0.00583092	0.0170483	down	Sobic.001G186200.1	Sobic.001G186200.1.p	PF01535 PF12854 PF13041				petA mRNA stabilization factor	LOC_Os03g37260	pentatricopeptide, putative, expressed	9.096	2.467	5.32	2.171	2.112	3.398	2.228	3.146	2.451	3.286	2.808
Sobic.001G186200	172.743	-1.03436	0.375156	-2.75714	0.00583092	0.0170483	down	Sobic.001G186200.2	Sobic.001G186200.2.p	PF01535 PF12854 PF13041				petA mRNA stabilization factor	LOC_Os03g37260	pentatricopeptide, putative, expressed	9.096	2.467	5.32	2.171	2.112	3.398	2.228	3.146	2.451	3.286	2.808
Sobic.001G186200	172.743	-1.03436	0.375156	-2.75714	0.00583092	0.0170483	down	Sobic.001G186200.3	Sobic.001G186200.3.p	PF01535 PF12854 PF13041				petA mRNA stabilization factor	LOC_Os03g37260	pentatricopeptide, putative, expressed	9.096	2.467	5.32	2.171	2.112	3.398	2.228	3.146	2.451	3.286	2.808
Sobic.001G186200	172.743	-1.03436	0.375156	-2.75714	0.00583092	0.0170483	down	Sobic.001G186200.5	Sobic.001G186200.5.p	PF01535 PF12854 PF13041				petA mRNA stabilization factor	LOC_Os03g37260	pentatricopeptide, putative, expressed	9.096	2.467	5.32	2.171	2.112	3.398	2.228	3.146	2.451	3.286	2.808
Sobic.001G186200	172.743	-1.03436	0.375156	-2.75714	0.00583092	0.0170483	down	Sobic.001G186200.8	Sobic.001G186200.8.p	PF01535 PF12854 PF13041				petA mRNA stabilization factor	LOC_Os03g37260	pentatricopeptide, putative, expressed	9.096	2.467	5.32	2.171	2.112	3.398	2.228	3.146	2.451	3.286	2.808
Sobic.001G186200	172.743	-1.03436	0.375156	-2.75714	0.00583092	0.0170483	down	Sobic.001G186200.9	Sobic.001G186200.9.p	PF01535 PF12854 PF13041				petA mRNA stabilization factor	LOC_Os03g37260	pentatricopeptide, putative, expressed	9.096	2.467	5.32	2.171	2.112	3.398	2.228	3.146	2.451	3.286	2.808
Sobic.001G186200	172.743	-1.03436	0.375156	-2.75714	0.00583092	0.0170483	down	Sobic.001G186200.10	Sobic.001G186200.10.p	PF01535 PF12854 PF13041				petA mRNA stabilization factor	LOC_Os03g37260	pentatricopeptide, putative, expressed	9.096	2.467	5.32	2.171	2.112	3.398	2.228	3.146	2.451	3.286	2.808
Sobic.001G186850	303.707	2.94294	0.144253	20.4013	1.62973e-92	8.55357e-90	up	Sobic.001G186850.1	Sobic.001G186850.1.p	PF07762					LOC_Os02g29090	expressed protein	3.461	2.722	3.495	4.072	4.369	30.655	24.036	22.207	44.072	39.682	33.311
Sobic.001G187201	887.336	-1.09317	0.366408	-2.98348	0.00284993	0.00916463	down	Sobic.001G187201.1	Sobic.001G187201.1.p	PF03647	KOG4267		GO:0016020		LOC_Os03g37090	expressed protein	226.261	71.114	85.502	48.04	29.589	63.278	65.359	63.433	80.907	48.02	52.01
Sobic.001G187900	216.057	-1.31995	0.223977	-5.89325	3.78677e-09	3.99029e-08	down	Sobic.001G187900.1	Sobic.001G187900.1.p	PF13191	KOG4658				LOC_Os03g36920	disease resistance protein, putative, expressed	5.856	6.449	11.363	7.014	10.962	2.741	3.964	3.11	4.612	4.228	4.208
Sobic.001G188100	433.635	-8.47866	1.60542	-5.28129	1.28279e-07	1.07492e-06	down	Sobic.001G188100.1	Sobic.001G188100.1.p	PF00076 PF05383	KOG1855	K15191	GO:0003676 GO:0003723 GO:0005634 GO:0006396 GO:0030529		LOC_Os03g36900	expressed protein	0.391	0.046	126.189	0.139	0.061	0.278	0.087	0	0.319	0.86	0.168
Sobic.001G188800	45.7266	1.7103	0.463026	3.69375	0.000220973	0.000965388	up	Sobic.001G188800.1	Sobic.001G188800.1.p	PF01657					LOC_Os03g36650	cysteine-rich repeat secretory protein 55 precursor, putative, expressed	1.082	2.405	1.806	0.24	0.849	3.09	3.392	11.411	3.47	0.271	0.291
Sobic.001G189600	776.46	-2.82644	0.749004	-3.7736	0.00016091	0.000729251	down	Sobic.001G189600.1	Sobic.001G189600.1.p	PF12937			GO:0005515		LOC_Os03g36439	F-box domain containing protein, expressed	215.632	12.393	19.473	26.592	44.969	11.956	13.298	13.156	12.007	13.625	15.897
Sobic.001G190200	12.5398	3.59818	0.658337	5.46557	4.61424e-08	4.16166e-07	up	Sobic.001G190200.1	Sobic.001G190200.1.p	PF07690	KOG0254		GO:0016020 GO:0016021 GO:0022891 GO:0055085	(1 of 37) PF07690 - Major Facilitator Superfamily (MFS_1)	LOC_Os03g39710	transporter family protein, putative, expressed	0.051	0.03	0.097	5.462	3.434	1.086	0.255	0.91	1.9	1.579	1.314
Sobic.001G190200	12.5398	3.59818	0.658337	5.46557	4.61424e-08	4.16166e-07	up	Sobic.001G190200.2	Sobic.001G190200.2.p	PF07690	KOG0254		GO:0016020 GO:0016021 GO:0022891 GO:0055085	(1 of 37) PF07690 - Major Facilitator Superfamily (MFS_1)	LOC_Os03g39710	transporter family protein, putative, expressed	0.051	0.03	0.097	5.462	3.434	1.086	0.255	0.91	1.9	1.579	1.314
Sobic.001G192300	147.505	-2.49139	0.756045	-3.29529	0.000983193	0.00361099	down	Sobic.001G192300.1	Sobic.001G192300.1.p	PF03478					LOC_Os10g37580	expressed protein	3.641	3.455	35.328	0	0	5.272	0.913	1.628	0	0.364	0.147
Sobic.001G193600	2394.65	-1.41044	0.56833	-2.48173	0.0130747	0.033897	down	Sobic.001G193600.1	Sobic.001G193600.1.p	PF01053	KOG0053	K01761	GO:0030170	Methionine gamma-lyase	LOC_Os10g37340	cystathionine gamma-synthase, putative, expressed	351.986	47.946	68.682	182.365	34.295	56.214	60.314	75.062	116.186	91.69	30.033
Sobic.001G194000	47.245	2.78066	0.318509	8.73023	2.54158e-18	6.96434e-17	up	Sobic.001G194000.1	Sobic.001G194000.1.p						LOC_Os10g37290	DEFL6 - Defensin and Defensin-like DEFL family, expressed	0.313	1.115	1.894	0.278	0.123	8.277	6.464	9.983	0.274	2.038	3.118
Sobic.001G194100	90.8606	-5.08602	0.713818	-7.12509	1.04014e-12	1.69781e-11	down	Sobic.001G194100.1	Sobic.001G194100.1.p								25.404	1.812	23.425	0.713	0	0.327	0.896	0.359	0.094	0.563	10.379
Sobic.001G194401	11.7907	-2.0652	0.499529	-4.13428	3.56066e-05	0.00019006	down	Sobic.001G194401.1	Sobic.001G194401.1.p								1.124	0.389	1.729	0.166	0.515	0.333	0.209	0.262	0.929	1.453	0.554
Sobic.001G194500	451.064	-27.2618	2.88535	-9.44836	3.4417e-21	1.1654e-19	down	Sobic.001G194500.1	Sobic.001G194500.1.p								137.665	0	9.974	3.477	3.751	0	0	0	0	0.048	0.566
Sobic.001G194500	451.064	-27.2618	2.88535	-9.44836	3.4417e-21	1.1654e-19	down	Sobic.001G194500.2	Sobic.001G194500.2.p								137.665	0	9.974	3.477	3.751	0	0	0	0	0.048	0.566
Sobic.001G194500	451.064	-27.2618	2.88535	-9.44836	3.4417e-21	1.1654e-19	down	Sobic.001G194500.3	Sobic.001G194500.3.p								137.665	0	9.974	3.477	3.751	0	0	0	0	0.048	0.566
Sobic.001G194800	124.915	-2.00954	0.318018	-6.31896	2.63334e-10	3.25346e-09	down	Sobic.001G194800.1	Sobic.001G194800.1.p	PF00352	KOG3302	K03120	GO:0003677 GO:0006352	TATA sequence-binding protein			14.415	12.526	25.333	0	0	7.105	2.785	3.67	0	2.142	0.307
Sobic.001G195100	627.594	1.06344	0.454463	2.33998	0.0192846	0.0469923	up	Sobic.001G195100.1	Sobic.001G195100.1.p	PF00067	KOG0156		GO:0004497 GO:0005506 GO:0016705 GO:0020037 GO:0055114		LOC_Os10g37110	transposon protein, putative, unclassified, expressed	9.545	12.196	8.653	122.949	20.09	11.945	44.558	9.205	22.848	5.719	8.374
Sobic.001G195300	176.443	-3.46906	0.281179	-12.3376	5.68449e-35	5.05345e-33	down	Sobic.001G195300.2	Sobic.001G195300.2.p	PF00067			GO:0004497 GO:0005506 GO:0016705 GO:0020037 GO:0055114				8.015	6.249	9.706	20.897	20.526	1.219	0.476	0.569	3.299	0.407	0.985
Sobic.001G195932	234.441	3.39372	0.178724	18.9885	2.12116e-80	9.04543e-78	up	Sobic.001G195932.2	Sobic.001G195932.2.p								1.433	1.109	2.101	6.136	12.272	16.206	15.701	18.703	24.028	21.263	31.507
Sobic.001G195932	234.441	3.39372	0.178724	18.9885	2.12116e-80	9.04543e-78	up	Sobic.001G195932.3	Sobic.001G195932.3.p								1.433	1.109	2.101	6.136	12.272	16.206	15.701	18.703	24.028	21.263	31.507
Sobic.001G195932	234.441	3.39372	0.178724	18.9885	2.12116e-80	9.04543e-78	up	Sobic.001G195932.4	Sobic.001G195932.4.p								1.433	1.109	2.101	6.136	12.272	16.206	15.701	18.703	24.028	21.263	31.507
Sobic.001G195932	234.441	3.39372	0.178724	18.9885	2.12116e-80	9.04543e-78	up	Sobic.001G195932.5	Sobic.001G195932.5.p								1.433	1.109	2.101	6.136	12.272	16.206	15.701	18.703	24.028	21.263	31.507
Sobic.001G195932	234.441	3.39372	0.178724	18.9885	2.12116e-80	9.04543e-78	up	Sobic.001G195932.6	Sobic.001G195932.6.p								1.433	1.109	2.101	6.136	12.272	16.206	15.701	18.703	24.028	21.263	31.507
Sobic.001G195932	234.441	3.39372	0.178724	18.9885	2.12116e-80	9.04543e-78	up	Sobic.001G195932.7	Sobic.001G195932.7.p								1.433	1.109	2.101	6.136	12.272	16.206	15.701	18.703	24.028	21.263	31.507
Sobic.001G196300	342.558	-1.38001	0.449216	-3.07203	0.00212606	0.0070893	down	Sobic.001G196300.1	Sobic.001G196300.1.p	PF00067	KOG0156	K09755	GO:0004497 GO:0005506 GO:0016705 GO:0020037 GO:0055114		LOC_Os10g36848	cytochrome P450, putative, expressed	9.482	36.99	15.899	66.993	38.528	5.023	14.008	5.338	80.485	31.549	62.663
Sobic.001G196400	522.146	-10.3302	1.14265	-9.04049	1.55967e-19	4.62949e-18	down	Sobic.001G196400.1	Sobic.001G196400.1.p	PF05277					LOC_Os10g36830	transmembrane and coiled-coil domain-containing protein 4, putative, expressed	80.237	2.649	28.696	0.054	0	0.093	0	0	0.036	0.061	0
Sobic.001G197050	2.27811	-3.76474	1.44033	-2.61381	0.00895381	0.0245152	down	Sobic.001G197050.1	Sobic.001G197050.1.p								0.517	0	0.263	0.183	0.081	0.053	0	0	0	0	0
Sobic.001G197100	1003.3	-1.34265	0.255778	-5.2493	1.52679e-07	1.26271e-06	down	Sobic.001G197100.1	Sobic.001G197100.1.p	PF11955					LOC_Os10g36680	ubiquitin carboxyl-terminal hydrolase, family 1, putative, expressed	44.704	31.196	79.091	47.191	51.503	22.379	19.496	21.723	18.888	25.318	19.51
Sobic.001G197160	666.385	-1.19246	0.251383	-4.7436	2.0995e-06	1.44367e-05	down	Sobic.001G197160.1	Sobic.001G197160.1.p	PF11955							41.915	31.658	75.955	46.577	53.382	22.906	19.923	25.154	19.099	27.992	20.553
Sobic.001G197250	623.941	-1.19598	0.286041	-4.18114	2.90054e-05	0.00015785	down	Sobic.001G197250.1	Sobic.001G197250.1.p	PF11955							28.584	19.802	56.23	30.733	37.466	16.226	14.466	16.75	14.562	18.981	14.419
Sobic.001G197300	353.743	-11.173	1.12759	-9.9088	3.81189e-23	1.50338e-21	down	Sobic.001G197300.3	Sobic.001G197300.3.p	PF00954 PF01453 PF07714 PF08276	KOG1187		GO:0004672 GO:0004674 GO:0004713 GO:0005524 GO:0006468 GO:0048544	Mitogen-Activated Protein Kinase Kinase Kinase			49.882	5.121	11.09	5.567	7.281	0	0	0.03	0	0	0
Sobic.001G197600	14.4758	1.55977	0.449091	3.47318	0.000514338	0.00204655	up	Sobic.001G197600.1	Sobic.001G197600.1.p								0.473	0.982	1.656	0.21	0	1.562	4.484	3.703	0.828	1.539	0.382
Sobic.001G198600	2.56643	-5.00424	1.88633	-2.65289	0.00798059	0.0222274	down	Sobic.001G198600.1	Sobic.001G198600.1.p						LOC_Os10g36520	expressed protein	2.019	0	0.55	0	0	0	0	0	1.514	2.886	0
Sobic.001G199400	207.89	1.58097	0.20707	7.63495	2.25899e-14	4.37251e-13	up	Sobic.001G199400.1	Sobic.001G199400.1.p	PF00394 PF07731 PF07732			GO:0005507 GO:0016491 GO:0055114		LOC_Os10g36390	monocopper oxidase, putative, expressed	3.271	4.549	2.907	0.1	0.044	8.452	14.244	10.593	31.227	36.66	18.235
Sobic.001G200000	2.22855	3.19717	1.02666	3.11415	0.00184476	0.00626677	up	Sobic.001G200000.1	Sobic.001G200000.1.p	PF00931	KOG4658		GO:0043531		LOC_Os10g36270	disease resistance RPP13-like protein 1, putative, expressed	0.04	0	0	0	0.032	0.163	0.045	0.09	0.328	0.08	0.043
Sobic.001G200700	19.2398	-3.30326	0.781472	-4.22697	2.36861e-05	0.000131578	down	Sobic.001G200700.1	Sobic.001G200700.1.p						LOC_Os10g36180	expressed protein	2.019	1.451	0.35	1597.67	1589.36	0.031	0.034	0.342	0	0.153	0.099
Sobic.001G201700	2828.77	-1.09588	0.370808	-2.95539	0.00312279	0.00993324	down	Sobic.001G201700.1	Sobic.001G201700.1.p	PF00390 PF03949		K00028	GO:0004470 GO:0004471 GO:0006108 GO:0051287 GO:0055114	Malate dehydrogenase, decarboxylating	LOC_Os10g35960	NAD-dependent malic enzyme, mitochondrial precursor, putative, expressed	136.777	44.893	49.778	22.717	17.063	34	44.281	37.506	17.607	16.778	13.847
Sobic.001G201966	16.2929	7.22078	0.859625	8.39992	4.46766e-17	1.09749e-15	up	Sobic.001G201966.2	Sobic.001G201966.2.p								0	0	0	0	0	5.158	5.404	3.741	3.77	6.005	3.973
Sobic.001G201966	16.2929	7.22078	0.859625	8.39992	4.46766e-17	1.09749e-15	up	Sobic.001G201966.3	Sobic.001G201966.3.p								0	0	0	0	0	5.158	5.404	3.741	3.77	6.005	3.973
Sobic.001G202000	34.274	8.29517	0.848651	9.77454	1.44817e-22	5.47416e-21	up	Sobic.001G202000.1	Sobic.001G202000.1.p								0	0	0	0	0	9.031	6.51	7.209	6.609	7.413	4.032
Sobic.001G202266	799.239	-1.60678	0.430279	-3.73427	0.000188261	0.00083652	down	Sobic.001G202266.1	Sobic.001G202266.1.p	PF12937			GO:0005515		LOC_Os10g35920	OsFBX389 - F-box domain containing protein, expressed	113.501	26.022	39.674	30.918	43.237	18.519	23.004	21.65	26.289	24.574	24.467
Sobic.001G202600	901.454	-1.15798	0.376242	-3.07776	0.00208563	0.00697048	down	Sobic.001G202600.1	Sobic.001G202600.1.p	PF00745 PF03807 PF05201		K02492	GO:0008883 GO:0033014 GO:0050661 GO:0055114	Glutamyl-tRNA reductase	LOC_Os10g35840	shikimate/quinate 5-dehydrogenase, putative, expressed	73.138	29.608	22.364	8.437	9.194	19.64	24.363	15.947	27.41	14.615	15.56
Sobic.001G202800	3.22125	4.88569	1.01411	4.81774	1.45195e-06	1.0298e-05	up	Sobic.001G202800.1	Sobic.001G202800.1.p								0	0	0	0	0	0.724	0.217	0.651	0.227	1.101	0.557
Sobic.001G202900	2710.58	-9.36798	1.23079	-7.61138	2.71192e-14	5.20193e-13	down	Sobic.001G202900.1	Sobic.001G202900.1.p								2111.28	1.006	131.018	0.215	0	2.462	0.675	0.677	0.141	1.818	0.13
Sobic.001G203000	786.567	-1.31798	0.454727	-2.89839	0.00375078	0.0116564	down	Sobic.001G203000.1	Sobic.001G203000.1.p	PF13599				thylakoid lumenal 17.4 kDa protein	LOC_Os10g35810	thylakoid lumenal protein, putative, expressed	161.079	31.21	71.53	23.698	10.637	51.444	34.674	28.08	13.568	21.479	34.101
Sobic.001G203100	1540.57	-5.59719	0.880549	-6.35647	2.06441e-10	2.58212e-09	down	Sobic.001G203100.1	Sobic.001G203100.1.p				GO:0005515		LOC_Os10g35800	expressed protein	224.617	13.701	188.308	13.665	0.249	6.937	0.221	2.396	0.093	0.437	2.178
Sobic.001G203700	57.5712	1.10122	0.447668	2.4599	0.0138976	0.0356145	up	Sobic.001G203700.1	Sobic.001G203700.1.p	PF02181					LOC_Os10g20710	formin-like protein 6 precursor, putative, expressed	0.235	1.754	1.195	7.496	3.352	2.575	2.957	1.522	0.575	0.564	1.162
Sobic.001G205350	64.7326	-1.5628	0.240326	-6.50285	7.88133e-11	1.04619e-09	down	Sobic.001G205350.2	Sobic.001G205350.2.p	PF00561	KOG4178		GO:0003824	Haloalkane dehalogenase-like hydrolase			5.021	5.133	5.122	0	0	2.287	0.917	2.177	1.01	1.559	6.519
Sobic.001G205800	167.66	-1.60668	0.287402	-5.59034	2.26621e-08	2.1416e-07	down	Sobic.001G205800.1	Sobic.001G205800.1.p	PF05147				LanC lantibiotic synthetase component C-like protein	LOC_Os10g35480	lanC-like protein 2, putative, expressed	8.187	7.962	14.125	171.459	261.831	4.724	1.899	3.734	5.196	4.686	6.553
Sobic.001G205800	167.66	-1.60668	0.287402	-5.59034	2.26621e-08	2.1416e-07	down	Sobic.001G205800.2	Sobic.001G205800.2.p	PF05147				LanC lantibiotic synthetase component C-like protein	LOC_Os10g35480	lanC-like protein 2, putative, expressed	8.187	7.962	14.125	171.459	261.831	4.724	1.899	3.734	5.196	4.686	6.553
Sobic.001G206000	714.501	-1.30621	0.34579	-3.77746	0.000158436	0.000719954	down	Sobic.001G206000.2	Sobic.001G206000.2.p	PF01553	KOG2848	K00655	GO:0008152 GO:0016746	related to plastidic lysophosphatidic acid acyltransferase (LPAAT)	LOC_Os10g35390	acyltransferase, putative, expressed	66.698	19.711	46.764	126.263	156.082	22.612	15.836	18.865	23.876	34.141	17.959
Sobic.001G206600	0.857354	2.96816	1.20065	2.47212	0.0134315	0.034638	up	Sobic.001G206600.1	Sobic.001G206600.1.p	PF03097		K12200					0	0	0	0	0	0.076	0.042	0.126	0	0.038	0.081
Sobic.001G207100	19.1409	2.0243	0.320067	6.32461	2.53877e-10	3.14375e-09	up	Sobic.001G207100.1	Sobic.001G207100.1.p								0.844	0.286	0.614	0.856	0.663	2.696	2.421	1.82	0.985	2.837	1.363
Sobic.001G207800	409.303	-1.34766	0.469582	-2.86991	0.00410587	0.0126029	down	Sobic.001G207800.1	Sobic.001G207800.1.p	PF00892			GO:0016020 GO:0016021	possible permease			31.246	6.922	8.225	3.266	2.818	7.845	6.432	5.445	15.688	16.982	26.564
Sobic.001G207900	77.2343	-5.56804	1.22061	-4.5617	5.07416e-06	3.22957e-05	down	Sobic.001G207900.2	Sobic.001G207900.2.p								20.655	0.413	1.552	0.077	0	0.487	0	0.049	1.017	2.616	0
Sobic.001G207900	77.2343	-5.56804	1.22061	-4.5617	5.07416e-06	3.22957e-05	down	Sobic.001G207900.3	Sobic.001G207900.3.p								20.655	0.413	1.552	0.077	0	0.487	0	0.049	1.017	2.616	0
Sobic.001G208000	350.23	11.6458	0.834941	13.948	3.23357e-44	4.9302e-42	up	Sobic.001G208000.1	Sobic.001G208000.1.p	PF02721 PF08646	KOG0851						0	0	0	0	0	27.257	25.76	24.462	32.796	36.456	37.44
Sobic.001G208000	350.23	11.6458	0.834941	13.948	3.23357e-44	4.9302e-42	up	Sobic.001G208000.2	Sobic.001G208000.2.p	PF02721 PF08646	KOG0851						0	0	0	0	0	27.257	25.76	24.462	32.796	36.456	37.44
Sobic.001G208000	350.23	11.6458	0.834941	13.948	3.23357e-44	4.9302e-42	up	Sobic.001G208000.3	Sobic.001G208000.3.p	PF02721 PF08646	KOG0851						0	0	0	0	0	27.257	25.76	24.462	32.796	36.456	37.44
Sobic.001G208800	74.4772	-1.61144	0.456933	-3.52665	0.000420845	0.00171762	down	Sobic.001G208800.1	Sobic.001G208800.1.p	PF00240 PF01599	KOG0004	K02977	GO:0003735 GO:0005515 GO:0005840 GO:0006412	Cytosolic 80S ribosomal protein S27a			3.668	17.642	21.39	19.162	13.431	6.728	4.658	2.961	0.951	1.325	2.521
Sobic.001G209200	5.22317	-2.99203	0.868943	-3.4433	0.000574662	0.00225405	down	Sobic.001G209200.1	Sobic.001G209200.1.p	PF04450					LOC_Os10g34910	secretory protein, putative, expressed	1.076	0.406	0.125	1.649	0.768	0.099	0	0.109	1.713	0.685	22.687
Sobic.001G209300	145.146	-2.29413	0.613844	-3.73732	0.000185993	0.000828618	down	Sobic.001G209300.1	Sobic.001G209300.1.p	PF04450					LOC_Os10g34910	secretory protein, putative, expressed	50.144	8.334	8.737	43.917	33.832	2.677	7.834	4.285	60.835	2.797	2.062
Sobic.001G209600	6.77759	1.77039	0.709711	2.49453	0.0126126	0.032877	up	Sobic.001G209600.1	Sobic.001G209600.1.p	PF01657					LOC_Os01g56840	DUF domain containing protein, expressed	0.483	0.072	0.154	0	0	1.289	0.876	0.203	1.551	2.237	1.365
Sobic.001G210300	7.46879	-6.54913	1.27301	-5.14459	2.68106e-07	2.13203e-06	down	Sobic.001G210300.1	Sobic.001G210300.1.p						LOC_Os10g34840	RIPER6 - Ripening-related family protein precursor, expressed	2.917	0.192	1.134	0.863	0.254	0	0	0	0	0.081	0
Sobic.001G210600	24.9441	-5.87596	0.909859	-6.4581	1.06024e-10	1.38054e-09	down	Sobic.001G210600.1	Sobic.001G210600.1.p								1.415	1.373	8.922	0.114	0.101	0.131	0	0.072	0	0.064	0.069
Sobic.001G211200	3.34818	2.64693	0.98621	2.68394	0.00727609	0.0205377	up	Sobic.001G211200.1	Sobic.001G211200.1.p								0.224	0	0	0	0	0.228	0.25	0.689	0	0.056	0
Sobic.001G212500	1536.18	-2.22455	0.40696	-5.46625	4.59657e-08	4.14847e-07	down	Sobic.001G212500.1	Sobic.001G212500.1.p	PF04129				Subunit of GARP complex	LOC_Os10g34680	vacuolar protein sorting-associated protein 52, putative, expressed	121.559	25.64	85.573	9.017	22.307	18.452	16.338	18.284	8.699	20.007	17.679
Sobic.001G213500	1.9116	3.03557	1.21863	2.49098	0.0127393	0.0331281	up	Sobic.001G213500.1	Sobic.001G213500.1.p						LOC_Os10g34450	expressed protein	0	0.073	0	1.953	0.672	0.124	0.068	0.615	0.143	0	0
Sobic.001G213666	83.4699	-3.04687	0.599559	-5.08185	3.7378e-07	2.90715e-06	down	Sobic.001G213666.1	Sobic.001G213666.1.p								7.98	1.456	5.361	0	0	1.304	0.249	0.374	0	0.475	0.03
Sobic.001G213666	83.4699	-3.04687	0.599559	-5.08185	3.7378e-07	2.90715e-06	down	Sobic.001G213666.2	Sobic.001G213666.2.p								7.98	1.456	5.361	0	0	1.304	0.249	0.374	0	0.475	0.03
Sobic.001G213749	39.405	-2.20016	0.470735	-4.67389	2.9555e-06	1.977e-05	down	Sobic.001G213749.1	Sobic.001G213749.1.p								6.528	1.419	4.638	0	0	1.382	0.91	0.608	0	0.163	0.059
Sobic.001G215000	1839.41	9.0356	1.60412	5.63273	1.77379e-08	1.70219e-07	up	Sobic.001G215000.1	Sobic.001G215000.1.p	PF00195			GO:0003824 GO:0008152		LOC_Os10g34360	stilbene synthase, putative, expressed	0.073	0.13	0.745	0.195	0.057	0.074	504.011	0.164	0.171	0.586	0.551
Sobic.001G215100	73.2724	-8.90404	0.947358	-9.39881	5.51827e-21	1.82995e-19	down	Sobic.001G215100.1	Sobic.001G215100.1.p								6.738	11.511	25.208	4.127	3.273	0	0.089	0	0	0	0.173
Sobic.001G215600	115.927	1.4952	0.311421	4.80121	1.5771e-06	1.10848e-05	up	Sobic.001G215600.3	Sobic.001G215600.3.p	PF01565 PF09265	KOG1231	K00279	GO:0003824 GO:0009690 GO:0016491 GO:0016614 GO:0019139 GO:0050660 GO:0055114		LOC_Os10g34230	cytokinin dehydrogenase precursor, putative, expressed	1.458	1.729	0.747	6.278	12.39	2.818	3.192	5.486	10	4.751	3.788
Sobic.001G216300	347.538	-1.28253	0.357421	-3.5883	0.000332842	0.00139817	down	Sobic.001G216300.1	Sobic.001G216300.1.p	PF00462 PF00610 PF04784	KOG1752		GO:0009055 GO:0015035 GO:0035556 GO:0045454	(1 of 1) PTHR23054:SF14 - PROTEIN Y45F10A.7, ISOFORM A	LOC_Os10g34170	glutaredoxin domain containing protein, putative, expressed	9.905	7.61	26.633	29.52	37.289	7.287	5.141	6.382	16.111	8.716	8.582
Sobic.001G216500	21.521	4.28152	0.81007	5.28536	1.25455e-07	1.05343e-06	up	Sobic.001G216500.1	Sobic.001G216500.1.p	PF01145	KOG2668	K07192			LOC_Os10g34040	nodulin, putative, expressed	0	0.175	0.094	0.718	0.115	1.009	0.533	4.155	0.086	0.147	0.04
Sobic.001G216701	935.174	-1.13396	0.349562	-3.24396	0.00117881	0.00423428	down	Sobic.001G216701.2	Sobic.001G216701.2.p								247.837	75.442	120.477	55.482	73.914	70.644	79.801	65.355	85.322	62.197	66.135
Sobic.001G216900	28.3774	-8.5002	1.02533	-8.29021	1.1305e-16	2.69229e-15	down	Sobic.001G216900.1	Sobic.001G216900.1.p								3.084	8.194	1.648	0.547	0	0	0	0	0	0.062	0.066
Sobic.001G217500	1053.3	-1.93897	0.422906	-4.58488	4.54253e-06	2.91731e-05	down	Sobic.001G217500.1	Sobic.001G217500.1.p	PF03151	KOG1441	K15285			LOC_Os10g33920	transporter-related, putative, expressed	42.437	9.228	18.904	5.399	1.966	5.614	6.387	7.698	9.371	4.216	2.272
Sobic.001G217500	1053.3	-1.93897	0.422906	-4.58488	4.54253e-06	2.91731e-05	down	Sobic.001G217500.2	Sobic.001G217500.2.p	PF03151	KOG1441	K15285			LOC_Os10g33920	transporter-related, putative, expressed	42.437	9.228	18.904	5.399	1.966	5.614	6.387	7.698	9.371	4.216	2.272
Sobic.001G217600	305.081	-1.39589	0.221291	-6.30797	2.82714e-10	3.47403e-09	down	Sobic.001G217600.2	Sobic.001G217600.2.p	PF03656	KOG3442	K17805	GO:0005744 GO:0030150	Presequence translocase-associated protein import motor subunit	LOC_Os10g33910	mitochondrial import inner membrane translocase subunit Tim16, putative, expressed	56.146	35.495	36.951	40.648	31.268	13.113	18.618	19.479	19.672	18.163	22.564
Sobic.001G217800	11.1317	1.30602	0.390021	3.34859	0.000812231	0.00305906	up	Sobic.001G217800.1	Sobic.001G217800.1.p								0.782	0.773	1.492	0.925	0.205	3.84	1.744	2.331	2.585	0.261	1.542
Sobic.001G218400	13.5915	-2.14358	0.544718	-3.93522	8.31212e-05	0.000406741	down	Sobic.001G218400.1	Sobic.001G218400.1.p	PF00917	KOG1987		GO:0005515				0.752	0.287	1.127	0.048	0.042	0.3	0.06	0.15	0.157	0.161	0.549
Sobic.001G220500	6607.13	-4.0017	0.739825	-5.40898	6.3385e-08	5.58213e-07	down	Sobic.001G220500.1	Sobic.001G220500.1.p	PF00069			GO:0004672 GO:0004713 GO:0005524 GO:0006468		LOC_Os10g33650	CK1_CaseinKinase_1.9 - CK1 includes the casein kinase 1 kinases, expressed	1010	45.953	129.556	4.949	3.554	26.346	28.605	26.458	11.858	21.611	28.522
Sobic.001G220500	6607.13	-4.0017	0.739825	-5.40898	6.3385e-08	5.58213e-07	down	Sobic.001G220500.2	Sobic.001G220500.2.p	PF00069			GO:0004672 GO:0004713 GO:0005524 GO:0006468		LOC_Os10g33650	CK1_CaseinKinase_1.9 - CK1 includes the casein kinase 1 kinases, expressed	1010	45.953	129.556	4.949	3.554	26.346	28.605	26.458	11.858	21.611	28.522
Sobic.001G220500	6607.13	-4.0017	0.739825	-5.40898	6.3385e-08	5.58213e-07	down	Sobic.001G220500.3	Sobic.001G220500.3.p	PF00069			GO:0004672 GO:0004713 GO:0005524 GO:0006468		LOC_Os10g33650	CK1_CaseinKinase_1.9 - CK1 includes the casein kinase 1 kinases, expressed	1010	45.953	129.556	4.949	3.554	26.346	28.605	26.458	11.858	21.611	28.522
Sobic.001G220800	1197.73	-7.71818	1.06238	-7.265	3.73028e-13	6.39089e-12	down	Sobic.001G220800.1	Sobic.001G220800.1.p	PF00433 PF07714		K08790	GO:0004672 GO:0004674 GO:0004713 GO:0005524 GO:0006468	Serine/threonine protein kinase	LOC_Os10g33640	AGC_AGC_other_NDRh_TRCd.3 - ACG kinases include homologs to PKA, PKG and PKC, expressed	174.798	0.282	43.058	0.047	0.124	0.644	0.206	0.295	0.031	0.106	0.028
Sobic.001G222250	75.7309	4.307	0.289531	14.8758	4.73296e-50	9.09661e-48	up	Sobic.001G222250.1	Sobic.001G222250.1.p								0.576	0.615	0.366	0.715	0.542	12.173	11.432	7.985	14.651	12.335	9.357
Sobic.001G222600	1099.32	1.80882	0.21385	8.45833	2.71238e-17	6.78518e-16	up	Sobic.001G222600.1	Sobic.001G222600.1.p	PF02560		K01725	GO:0003677 GO:0008824 GO:0009439		LOC_Os10g33270	cyanate hydratase, putative, expressed	46.417	34.761	29.93	162.811	232.832	125.561	106.52	175.633	91.436	79.491	107.383
Sobic.001G222800	5422.68	-6.93868	1.18531	-5.85388	4.80245e-09	4.97981e-08	down	Sobic.001G222800.3	Sobic.001G222800.3.p	PF05664				(1 of 1) PF05664 - Plant family of unknown function (DUF810) (DUF810)	LOC_Os10g33240	expressed protein	767.209	1.187	12.521	0.038	0.134	1.493	2.874	2.691	0.025	0.234	0.137
Sobic.001G223300	164.173	-1.34303	0.269171	-4.98951	6.0532e-07	4.55484e-06	down	Sobic.001G223300.2	Sobic.001G223300.2.p								8.239	5.235	11.757	5.534	3.048	4.454	2.493	3.454	5.905	6.419	7.534
Sobic.001G224000	24.6294	-1.98078	0.803533	-2.46509	0.0136978	0.0351821	down	Sobic.001G224000.1	Sobic.001G224000.1.p	PF00069 PF08263 PF13855	KOG1187		GO:0004672 GO:0004713 GO:0005515 GO:0005524 GO:0006468	(1 of 6) PF08263 - Leucine rich repeat N-terminal domain (LRRNT_2)	LOC_Os10g33040	receptor-like protein kinase precursor, putative, expressed	0.919	0.971	0.146	3.567	0.834	0.058	0.448	0.032	6.45	0.417	0.463
Sobic.001G225100	10.1113	-1.07197	0.440131	-2.43557	0.0148682	0.0377226	down	Sobic.001G225100.1	Sobic.001G225100.1.p								1.533	0.489	0.9	1.36	1.388	0.359	0.657	0.395	7.841	3.599	4.757
Sobic.001G225600	5.63232	-3.11859	0.707466	-4.40812	1.04272e-05	6.23392e-05	down	Sobic.001G225600.1	Sobic.001G225600.1.p								1.219	1.084	1.422	0	0	0	0	0.454	0	0	0.219
Sobic.001G225800	1463.56	-3.92195	0.686004	-5.71709	1.08363e-08	1.06728e-07	down	Sobic.001G225800.3	Sobic.001G225800.3.p	PF06203			GO:0005515		LOC_Os10g32900	CCT motif family protein, expressed	168.678	11.063	165.623	3.06	0.552	14.841	5.298	4.368	7.475	7.08	7.271
Sobic.001G225800	1463.56	-3.92195	0.686004	-5.71709	1.08363e-08	1.06728e-07	down	Sobic.001G225800.4	Sobic.001G225800.4.p	PF06203			GO:0005515		LOC_Os10g32900	CCT motif family protein, expressed	168.678	11.063	165.623	3.06	0.552	14.841	5.298	4.368	7.475	7.08	7.271
Sobic.001G226600	31181.2	-10.8494	1.14367	-9.48649	2.38944e-21	8.15158e-20	down	Sobic.001G226600.2	Sobic.001G226600.2.p	PF01373		K01177	GO:0000272 GO:0016161	beta-amylase	LOC_Os10g32810	beta-amylase, putative, expressed	4270.34	6.329	1061.04	1.183	4.575	2.309	0.138	0.773	32.225	47.489	45.66
Sobic.001G227500	936.307	-1.06065	0.38752	-2.73702	0.00619983	0.0179452	down	Sobic.001G227500.1	Sobic.001G227500.1.p	PF04576					LOC_Os04g24610	expressed protein	96.967	27.519	35.993	104.637	70.465	25.211	27.707	29.461	21.265	23.291	17.451
Sobic.001G228000	1660.04	-12.4578	2.35392	-5.29234	1.20761e-07	1.01597e-06	down	Sobic.001G228000.1	Sobic.001G228000.1.p	PF00582			GO:0006950		LOC_Os10g32590	universal stress protein domain containing protein, putative, expressed	601.265	0	47.942	0	0.09	0	0.127	0	0	0.343	0.184
Sobic.001G228600	70.1417	1.26951	0.143424	8.85143	8.64015e-19	2.44359e-17	up	Sobic.001G228600.1	Sobic.001G228600.1.p								4.933	4.337	3.679	5.885	4.938	11.665	9.957	10.173	12.305	11.915	7.045
Sobic.001G229100	263.675	-5.28809	0.991025	-5.33598	9.50277e-08	8.1454e-07	down	Sobic.001G229100.1	Sobic.001G229100.1.p	PF03016	KOG1021				LOC_Os10g32110	exostosin family domain containing protein, expressed	1.093	2.044	77.833	3.73	3.695	0.598	0.984	0.517	0.54	0.631	0.362
Sobic.001G229401	3.27589	-5.40574	1.00577	-5.37473	7.66978e-08	6.65787e-07	down	Sobic.001G229401.1	Sobic.001G229401.1.p								0.444	0.966	0.377	0.263	0.465	0	0	0	0	0	0
Sobic.001G229850	198.132	-1.67559	0.392182	-4.27249	1.93306e-05	0.000109432	down	Sobic.001G229850.2	Sobic.001G229850.2.p	PF02689 PF05970 PF14214	KOG0987		GO:0000723 GO:0003678 GO:0004386 GO:0005524 GO:0006281	(1 of 1) PF00628//PF05970 - PHD-finger (PHD) // PIF1-like helicase (PIF1)	LOC_Os10g32030	retrotransposon protein, putative, unclassified, expressed	7.892	2.073	3.4	4.586	3.723	1.586	1.281	1.605	1.982	1.837	1.37
Sobic.001G229850	198.132	-1.67559	0.392182	-4.27249	1.93306e-05	0.000109432	down	Sobic.001G229850.3	Sobic.001G229850.3.p	PF02689 PF05970 PF14214	KOG0987		GO:0000723 GO:0003678 GO:0004386 GO:0005524 GO:0006281	(1 of 1) PF00628//PF05970 - PHD-finger (PHD) // PIF1-like helicase (PIF1)	LOC_Os10g32030	retrotransposon protein, putative, unclassified, expressed	7.892	2.073	3.4	4.586	3.723	1.586	1.281	1.605	1.982	1.837	1.37
Sobic.001G229850	198.132	-1.67559	0.392182	-4.27249	1.93306e-05	0.000109432	down	Sobic.001G229850.4	Sobic.001G229850.4.p	PF02689 PF05970 PF14214	KOG0987		GO:0000723 GO:0003678 GO:0004386 GO:0005524 GO:0006281	(1 of 1) PF00628//PF05970 - PHD-finger (PHD) // PIF1-like helicase (PIF1)	LOC_Os10g32030	retrotransposon protein, putative, unclassified, expressed	7.892	2.073	3.4	4.586	3.723	1.586	1.281	1.605	1.982	1.837	1.37
Sobic.001G230700	3800.26	-6.65578	1.26015	-5.28172	1.27976e-07	1.0728e-06	down	Sobic.001G230700.1	Sobic.001G230700.1.p	PF05495 PF13639 PF14599	KOG1940	K10144	GO:0005515 GO:0008270	(1 of 1) K10144 - RING finger and CHY zinc finger domain-containing protein 1 (RCHY1, PIRH2)	LOC_Os10g31850	RING finger and CHY zinc finger domain-containing protein 1, putative, expressed	1114.14	1.612	7.866	84.252	45.413	7.217	1.662	3.676	31.155	20.534	10.33
Sobic.001G230801	4.2389	5.28481	1.06614	4.95694	7.16129e-07	5.34005e-06	up	Sobic.001G230801.1	Sobic.001G230801.1.p								0	0	0	0	0	1	0.22	0.385	0.804	0.246	0.636
Sobic.001G231400	2.62108	-2.35446	0.816438	-2.88382	0.00392889	0.0121298	down	Sobic.001G231400.1	Sobic.001G231400.1.p	PF08659	KOG0725	K00059	GO:0004022 GO:0008152 GO:0008667 GO:0019290 GO:0055114				0.4	0.158	0.509	2.367	1.465	0.136	0	0.075	8.717	0.067	0.287
Sobic.001G232600	46.2543	-9.19953	1.52907	-6.01641	1.78332e-09	1.95542e-08	down	Sobic.001G232600.1	Sobic.001G232600.1.p								19.516	0.113	11.564	0	0	0	0	0	0	0	0
Sobic.001G233200	1054.3	-1.09797	0.466103	-2.35563	0.0184912	0.0453627	down	Sobic.001G233200.3	Sobic.001G233200.3.p				GO:0016020 GO:0051260				135.893	176.849	58.871	396.845	63.798	75.674	87.327	19.069	20.4	41.109	69.734
Sobic.001G233300	11.4923	2.50178	0.420577	5.94845	2.707e-09	2.91323e-08	up	Sobic.001G233300.1	Sobic.001G233300.1.p								0.624	0.37	0.992	3.598	1.469	4.437	4.348	2.79	6.916	4.995	7.216
Sobic.001G234900	11.7657	-1.65822	0.602931	-2.75026	0.00595482	0.017352	down	Sobic.001G234900.1	Sobic.001G234900.1.p	PF07690		K08176	GO:0005315 GO:0006817 GO:0016021 GO:0055085	Proton/phosphate symporter, splice variant b	LOC_Os10g30770	inorganic phosphate transporter, putative, expressed	0.284	0.59	0.693	0.84	0.855	0.385	0.026	0.106	0.47	0.166	0.025
Sobic.001G235700	407.899	1.23117	0.262928	4.68254	2.83339e-06	1.90231e-05	up	Sobic.001G235700.1	Sobic.001G235700.1.p	PF01997	KOG3067		GO:0043565	Translin-like protein	LOC_Os10g30640	translin, putative, expressed	7.214	21.333	14.809	24.148	40.151	40.604	35.552	28.763	30.975	36.192	38.081
Sobic.001G236050	5.22372	-6.04467	1.82465	-3.31278	0.000923746	0.00342539	down	Sobic.001G236050.2	Sobic.001G236050.2.p	PF03080 PF14365							1.247	0	0.661	0	0	0	0	0	0.061	0	0.056
Sobic.001G236400	2378.02	-10.7119	1.39356	-7.68673	1.50938e-14	2.96788e-13	down	Sobic.001G236400.1	Sobic.001G236400.1.p	PF00201			GO:0008152 GO:0016758	(1 of 1) PTHR11926//PTHR11926:SF16 - GLUCOSYL/GLUCURONOSYL TRANSFERASES // PROTEIN UGT-61-RELATED	LOC_Os10g30560	UDP-glucoronosyl and UDP-glucosyl transferase domain containing protein, expressed	547.767	0.162	5.569	5.763	32.785	0.139	0.038	0.191	5.505	1.916	2.501
Sobic.001G236700	242.722	-5.66636	0.203564	-27.8358	1.60228e-170	3.36381e-167	down	Sobic.001G236700.1	Sobic.001G236700.1.p								45.709	52.956	54.903	103.175	89.594	0.986	0.394	1.776	5.045	2.561	3.228
Sobic.001G238500	0.856167	2.96645	1.13052	2.62396	0.00869135	0.0239069	up	Sobic.001G238500.1	Sobic.001G238500.1.p	PF00201	KOG1192	K13691	GO:0008152 GO:0016758	(1 of 1) PTHR11926//PTHR11926:SF16 - GLUCOSYL/GLUCURONOSYL TRANSFERASES // PROTEIN UGT-61-RELATED			0	0	0	0.143	0.127	0.082	0.09	0.09	0.047	0	0.087
Sobic.001G239200	30.9582	1.90104	0.750143	2.53424	0.0112693	0.0298458	up	Sobic.001G239200.1	Sobic.001G239200.1.p	PF00011					LOC_Os10g30180	hsp20/alpha crystallin family protein, putative, expressed	0	2.75	1.42	0	0.404	5.497	8.617	1.92	0.401	0.602	0.832
Sobic.001G239400	34.4662	2.2205	0.53629	4.14049	3.46572e-05	0.000185536	up	Sobic.001G239400.1	Sobic.001G239400.1.p	PF00011					LOC_Os10g30162	hsp20/alpha crystallin family protein, putative, expressed	0.142	0.759	0.151	0.042	0.037	0.867	2.3	1.935	0.387	0.285	0.561
Sobic.001G239601	20.7217	-4.13217	1.07433	-3.84626	0.000119934	0.000563865	down	Sobic.001G239601.2	Sobic.001G239601.2.p	PF00582			GO:0006950	Universal Stress-Domain Containing Protein	LOC_Os10g30150	universal stress protein domain containing protein, putative, expressed	2.904	0.086	7.391	312.026	151.435	0.295	0.324	0	1.694	1.017	0.078
Sobic.001G239900	128.818	2.07484	0.331063	6.26721	3.67569e-10	4.4388e-09	up	Sobic.001G239900.1	Sobic.001G239900.1.p	PF13520 PF13906	KOG1286		GO:0003333 GO:0015171 GO:0016020		LOC_Os10g30090	amino acid permease, putative, expressed	0.599	2.646	1.697	1.69	1.068	8.128	8.01	5.506	6.699	7.025	3.367
Sobic.001G239900	128.818	2.07484	0.331063	6.26721	3.67569e-10	4.4388e-09	up	Sobic.001G239900.2	Sobic.001G239900.2.p	PF13520 PF13906	KOG1286		GO:0003333 GO:0015171 GO:0016020		LOC_Os10g30090	amino acid permease, putative, expressed	0.599	2.646	1.697	1.69	1.068	8.128	8.01	5.506	6.699	7.025	3.367
Sobic.001G240300	330.687	1.10833	0.0913212	12.1366	6.75682e-34	5.67406e-32	up	Sobic.001G240300.1	Sobic.001G240300.1.p	PF01699	KOG2399	K13754	GO:0016021 GO:0055085	CAX family cation antiporter, membrane protein	LOC_Os10g30070	sodium/calcium exchanger protein, putative, expressed	7.061	11.008	9.679	8.525	4.912	22.04	20.535	20.223	27.52	33.583	13.471
Sobic.001G240400	11.625	1.61556	0.428815	3.76751	0.000164882	0.000744287	up	Sobic.001G240400.1	Sobic.001G240400.1.p	PF03735					LOC_Os10g30054	ENT domain containing protein, expressed	0.057	0.337	0.181	0.05	0.045	0.924	0.602	0.413	0.133	0.711	0.275
Sobic.001G240600	249.541	-2.78251	0.488575	-5.69516	1.23257e-08	1.20615e-07	down	Sobic.001G240600.1	Sobic.001G240600.1.p	PF00352	KOG3302	K03120	GO:0003677 GO:0006352	TATA sequence-binding protein			42.514	14.876	46.366	1.288	0.518	9.926	2.061	4.059	0.616	4.162	6.108
Sobic.001G240900	1573.26	-13.5284	2.55353	-5.29791	1.17138e-07	9.87012e-07	down	Sobic.001G240900.1	Sobic.001G240900.1.p	PF04844					LOC_Os10g29610	DUF623 domain containing protein, expressed	508.306	0	1.818	0	0	0.048	0	0	0.056	0	0.205
Sobic.001G241401	11.4804	-7.19252	1.96889	-3.65309	0.000259104	0.00111291	down	Sobic.001G241401.1	Sobic.001G241401.1.p								0.789	0	5.92	0	0	0	0	0	0	0	0
Sobic.001G241501	107.653	-2.98493	0.756439	-3.94603	7.94571e-05	0.000390729	down	Sobic.001G241501.1	Sobic.001G241501.1.p	PF00651 PF00917			GO:0005515				15.54	0.973	1.532	0.68	0.902	1.14	0.61	0.765	0.415	0.767	0.589
Sobic.001G244200	551.627	-2.8299	0.172755	-16.381	2.61325e-60	6.48371e-58	down	Sobic.001G244200.3	Sobic.001G244200.3.p	PF13561	KOG0725		GO:0004022 GO:0008152 GO:0008667 GO:0016491 GO:0019290 GO:0055114				32.15	20.585	25.831	11.927	3.281	4.226	3.534	3.845	2.676	0.225	1.33
Sobic.001G244500	17.3811	2.22497	0.724676	3.0703	0.00213842	0.00712425	up	Sobic.001G244500.2	Sobic.001G244500.2.p	PF00916 PF01740	KOG0236	K17471	GO:0008271 GO:0008272 GO:0009507 GO:0015116 GO:0016020 GO:0016021 GO:0055085				0.126	0.335	0.24	0.111	0	0.829	2.45	0.14	0	0	1.283
Sobic.001G245500	163.734	7.41977	0.465593	15.9362	3.55423e-57	8.36224e-55	up	Sobic.001G245500.1	Sobic.001G245500.1.p								0	0.37	0	0	0	28.525	24.835	23.994	37.71	30.906	23.695
Sobic.001G245800	142.035	2.47312	0.721891	3.42589	0.000612797	0.00238512	up	Sobic.001G245800.1	Sobic.001G245800.1.p	PF07911					LOC_Os10g28700	expressed protein	0.24	7.537	1.983	0.106	0	8.162	28.008	18.297	0.35	0.72	2.193
Sobic.001G247000	75.6529	1.37224	0.211839	6.47776	9.30927e-11	1.21973e-09	up	Sobic.001G247000.1	Sobic.001G247000.1.p	PF00651		K10523	GO:0005515				0.766	1.763	0.917	0.08	0.035	3.294	3.038	3.071	2.023	3.313	3.392
Sobic.001G248200	1420.05	1.21103	0.143225	8.45542	2.78088e-17	6.95017e-16	up	Sobic.001G248200.1	Sobic.001G248200.1.p	PF12695	KOG4391	K01303		(1 of 1) K01303 - acylaminoacyl-peptidase [EC:3.4.19.1] (APEH)	LOC_Os10g28030	OsPOP22 - Putative Prolyl Oligopeptidase homologue, expressed	23.64	24.352	28.554	14.068	17.282	69.517	45.513	69.598	26.755	24.832	47.154
Sobic.001G248200	1420.05	1.21103	0.143225	8.45542	2.78088e-17	6.95017e-16	up	Sobic.001G248200.3	Sobic.001G248200.3.p	PF12695	KOG4391	K01303		(1 of 1) K01303 - acylaminoacyl-peptidase [EC:3.4.19.1] (APEH)	LOC_Os10g28030	OsPOP22 - Putative Prolyl Oligopeptidase homologue, expressed	23.64	24.352	28.554	14.068	17.282	69.517	45.513	69.598	26.755	24.832	47.154
Sobic.001G248400	124.316	-1.27428	0.215735	-5.90668	3.49075e-09	3.69549e-08	down	Sobic.001G248400.3	Sobic.001G248400.3.p						LOC_Os10g28009	expressed protein	15.915	10.681	12.715	1.861	2.614	7.019	6.121	3.862	2.375	4.938	1.526
Sobic.001G248400	124.316	-1.27428	0.215735	-5.90668	3.49075e-09	3.69549e-08	down	Sobic.001G248400.5	Sobic.001G248400.5.p						LOC_Os10g28009	expressed protein	15.915	10.681	12.715	1.861	2.614	7.019	6.121	3.862	2.375	4.938	1.526
Sobic.001G248600	403.879	-2.06343	0.683218	-3.02016	0.00252638	0.00824189	down	Sobic.001G248600.1	Sobic.001G248600.1.p	PF01397 PF03936		K04120	GO:0000287 GO:0008152 GO:0010333 GO:0016829		LOC_Os02g17780	ent-kaurene synthase, chloroplast precursor, putative, expressed	31.095	3.211	5.268	3.874	1.645	4.792	4.343	1.269	1.488	1.014	1.541
Sobic.001G248600	403.879	-2.06343	0.683218	-3.02016	0.00252638	0.00824189	down	Sobic.001G248600.2	Sobic.001G248600.2.p	PF01397 PF03936		K04120	GO:0000287 GO:0008152 GO:0010333 GO:0016829		LOC_Os02g17780	ent-kaurene synthase, chloroplast precursor, putative, expressed	31.095	3.211	5.268	3.874	1.645	4.792	4.343	1.269	1.488	1.014	1.541
Sobic.001G248600	403.879	-2.06343	0.683218	-3.02016	0.00252638	0.00824189	down	Sobic.001G248600.4	Sobic.001G248600.4.p	PF01397 PF03936		K04120	GO:0000287 GO:0008152 GO:0010333 GO:0016829		LOC_Os02g17780	ent-kaurene synthase, chloroplast precursor, putative, expressed	31.095	3.211	5.268	3.874	1.645	4.792	4.343	1.269	1.488	1.014	1.541
Sobic.001G248600	403.879	-2.06343	0.683218	-3.02016	0.00252638	0.00824189	down	Sobic.001G248600.5	Sobic.001G248600.5.p	PF01397 PF03936		K04120	GO:0000287 GO:0008152 GO:0010333 GO:0016829		LOC_Os02g17780	ent-kaurene synthase, chloroplast precursor, putative, expressed	31.095	3.211	5.268	3.874	1.645	4.792	4.343	1.269	1.488	1.014	1.541
Sobic.001G248600	403.879	-2.06343	0.683218	-3.02016	0.00252638	0.00824189	down	Sobic.001G248600.6	Sobic.001G248600.6.p	PF01397 PF03936		K04120	GO:0000287 GO:0008152 GO:0010333 GO:0016829		LOC_Os02g17780	ent-kaurene synthase, chloroplast precursor, putative, expressed	31.095	3.211	5.268	3.874	1.645	4.792	4.343	1.269	1.488	1.014	1.541
Sobic.001G248600	403.879	-2.06343	0.683218	-3.02016	0.00252638	0.00824189	down	Sobic.001G248600.7	Sobic.001G248600.7.p	PF01397 PF03936		K04120	GO:0000287 GO:0008152 GO:0010333 GO:0016829		LOC_Os02g17780	ent-kaurene synthase, chloroplast precursor, putative, expressed	31.095	3.211	5.268	3.874	1.645	4.792	4.343	1.269	1.488	1.014	1.541
Sobic.001G248600	403.879	-2.06343	0.683218	-3.02016	0.00252638	0.00824189	down	Sobic.001G248600.8	Sobic.001G248600.8.p	PF01397 PF03936			GO:0000287 GO:0008152 GO:0010333 GO:0016829		LOC_Os02g17780	ent-kaurene synthase, chloroplast precursor, putative, expressed	31.095	3.211	5.268	3.874	1.645	4.792	4.343	1.269	1.488	1.014	1.541
Sobic.001G248600	403.879	-2.06343	0.683218	-3.02016	0.00252638	0.00824189	down	Sobic.001G248600.9	Sobic.001G248600.9.p	PF01397 PF03936			GO:0000287 GO:0008152 GO:0010333 GO:0016829		LOC_Os02g17780	ent-kaurene synthase, chloroplast precursor, putative, expressed	31.095	3.211	5.268	3.874	1.645	4.792	4.343	1.269	1.488	1.014	1.541
Sobic.001G249100	7800.28	-11.161	1.26504	-8.82259	1.11843e-18	3.12747e-17	down	Sobic.001G249100.1	Sobic.001G249100.1.p	PF04576					LOC_Os10g27480	expressed protein	1381.72	0.351	51.571	0.239	0.38	0.246	0.24	0.211	0.44	0.782	2.781
Sobic.001G249200	23.7705	1.10204	0.297572	3.70343	0.000212704	0.000933298	up	Sobic.001G249200.1	Sobic.001G249200.1.p	PF00013		K13162	GO:0003676 GO:0003723		LOC_Os10g27470	KH domain containing protein, putative, expressed	0.238	0.848	0.531	0.899	0.561	1.514	1.296	0.933	0.8	1.372	4.873
Sobic.001G249400	137.465	1.44658	0.160609	9.00688	2.12001e-19	6.24158e-18	up	Sobic.001G249400.1	Sobic.001G249400.1.p	PF00590		K07056	GO:0008152 GO:0008168	Tetrapyrrole methylase	LOC_Os10g27450	tetrapyrrole methylase family protein, putative, expressed	3.315	3.749	3.335	6.976	7.864	11.906	7.393	10.213	10.03	9.682	7.382
Sobic.001G249400	137.465	1.44658	0.160609	9.00688	2.12001e-19	6.24158e-18	up	Sobic.001G249400.3	Sobic.001G249400.3.p	PF00590		K07056	GO:0008152 GO:0008168	Tetrapyrrole methylase	LOC_Os10g27450	tetrapyrrole methylase family protein, putative, expressed	3.315	3.749	3.335	6.976	7.864	11.906	7.393	10.213	10.03	9.682	7.382
Sobic.001G249400	137.465	1.44658	0.160609	9.00688	2.12001e-19	6.24158e-18	up	Sobic.001G249400.4	Sobic.001G249400.4.p	PF00590		K07056	GO:0008152 GO:0008168	Tetrapyrrole methylase	LOC_Os10g27450	tetrapyrrole methylase family protein, putative, expressed	3.315	3.749	3.335	6.976	7.864	11.906	7.393	10.213	10.03	9.682	7.382
Sobic.001G249600	16.5796	-6.7296	1.14761	-5.86403	4.51768e-09	4.69701e-08	down	Sobic.001G249600.1	Sobic.001G249600.1.p	PF13417	KOG0406	K00799	GO:0005515	Glutathione S-transferase	LOC_Os10g25590	glutathione S-transferase, putative, expressed	5.3	0.585	1.176	1.422	8.027	0	0.069	0	16.251	14.493	34.677
Sobic.001G249800	281.062	-8.96738	1.44777	-6.1939	5.86925e-10	6.88666e-09	down	Sobic.001G249800.1	Sobic.001G249800.1.p	PF02365			GO:0003677 GO:0006355		LOC_Os10g27390	no apical meristem protein, putative, expressed	88.75	0.111	0.237	0	0.146	0.095	0.052	0.052	0.218	0.093	0.552
Sobic.001G250000	3.58037	-4.51659	0.988138	-4.57081	4.85849e-06	3.10389e-05	down	Sobic.001G250000.4	Sobic.001G250000.4.p								0.625	1.482	0.53	4.804	2.942	0	0.116	0	0	0	0.56
Sobic.001G250800	16.7611	-3.52292	1.07278	-3.28392	0.00102374	0.00374278	down	Sobic.001G250800.2	Sobic.001G250800.2.p	PF02902			GO:0006508 GO:0008234				2.69	1.285	0.095	0	0.059	0.342	0	0.042	0	0.075	0
Sobic.001G250800	16.7611	-3.52292	1.07278	-3.28392	0.00102374	0.00374278	down	Sobic.001G250800.3	Sobic.001G250800.3.p	PF02902			GO:0006508 GO:0008234				2.69	1.285	0.095	0	0.059	0.342	0	0.042	0	0.075	0
Sobic.001G250900	12.6039	-3.60353	0.957364	-3.76401	0.000167209	0.000753174	down	Sobic.001G250900.1	Sobic.001G250900.1.p								1.545	0.325	0.159	0	0	0.152	0	0.028	0.029	0	0
Sobic.001G250900	12.6039	-3.60353	0.957364	-3.76401	0.000167209	0.000753174	down	Sobic.001G250900.2	Sobic.001G250900.2.p								1.545	0.325	0.159	0	0	0.152	0	0.028	0.029	0	0
Sobic.001G251500	3089.29	-3.74847	0.968258	-3.87135	0.000108233	0.000515335	down	Sobic.001G251500.1	Sobic.001G251500.1.p						LOC_Os10g27170	calmodulin-binding protein, putative, expressed	486.968	14.476	9.02	0.184	0.448	10.791	21.194	10.103	3.515	4.47	1.648
Sobic.001G251600	199.616	1.32517	0.19888	6.66315	2.68023e-11	3.73018e-10	up	Sobic.001G251600.1	Sobic.001G251600.1.p	PF00856		K11426	GO:0005515	Histone-lysine N-methyltransferase	LOC_Os10g27060	SET domain protein 123, putative, expressed	7.912	5.142	9.447	6.442	11.651	19.766	22.417	16.478	14.986	14.48	15.742
Sobic.001G251600	199.616	1.32517	0.19888	6.66315	2.68023e-11	3.73018e-10	up	Sobic.001G251600.2	Sobic.001G251600.2.p					Histone-lysine N-methyltransferase	LOC_Os10g27060	SET domain protein 123, putative, expressed	7.912	5.142	9.447	6.442	11.651	19.766	22.417	16.478	14.986	14.48	15.742
Sobic.001G251600	199.616	1.32517	0.19888	6.66315	2.68023e-11	3.73018e-10	up	Sobic.001G251600.3	Sobic.001G251600.3.p					Histone-lysine N-methyltransferase	LOC_Os10g27060	SET domain protein 123, putative, expressed	7.912	5.142	9.447	6.442	11.651	19.766	22.417	16.478	14.986	14.48	15.742
Sobic.001G252150	2.57921	-5.03106	1.76376	-2.85247	0.00433813	0.0132124	down	Sobic.001G252150.1	Sobic.001G252150.1.p				GO:0006355				0.342	0.456	0	1.213	0.604	0	0	0	0	0	0
Sobic.001G252300	500.326	1.26686	0.316918	3.99744	6.40315e-05	0.000322188	up	Sobic.001G252300.1	Sobic.001G252300.1.p	PF01095		K01051	GO:0005618 GO:0030599 GO:0042545		LOC_Os10g26680	pectinesterase, putative, expressed	14.681	18.057	15.912	36.258	25.101	24.353	68.456	28.265	40.656	10.52	16.72
Sobic.001G252402	147.926	-2.86638	0.846537	-3.38601	0.000709167	0.00271229	down	Sobic.001G252402.1	Sobic.001G252402.1.p						LOC_Os10g26670	expressed protein	25.89	0.949	6.015	4.064	4.165	3.066	0.324	1.585	12.431	6.914	4.851
Sobic.001G252900	5067.3	-13.577	1.26806	-10.7069	9.44511e-27	5.10448e-25	down	Sobic.001G252900.1	Sobic.001G252900.1.p	PF00719	KOG1626	K01507	GO:0000287 GO:0004427 GO:0005737 GO:0006796	Soluble inorganic pyrophosphatase	LOC_Os10g26600	soluble inorganic pyrophosphatase, putative, expressed	1494.71	4.278	1463.61	0	0	0.167	0.091	0	0.191	1.067	0.617
Sobic.001G253000	38.7755	-7.98575	1.01469	-7.87012	3.54313e-15	7.39289e-14	down	Sobic.001G253000.1	Sobic.001G253000.1.p								1.811	9.272	2.669	0	0	0	0	0.053	0	0	0.205
Sobic.001G253100	20.0408	-5.51508	0.892813	-6.17719	6.52514e-10	7.60394e-09	down	Sobic.001G253100.3	Sobic.001G253100.3.p	PF01612			GO:0000166 GO:0003676 GO:0003824 GO:0006139 GO:0008408 GO:0044237				2.029	0.255	2.034	1.691	0.531	0.031	0.069	0	0.036	0.154	0.099
Sobic.001G253100	20.0408	-5.51508	0.892813	-6.17719	6.52514e-10	7.60394e-09	down	Sobic.001G253100.5	Sobic.001G253100.5.p	PF01612			GO:0000166 GO:0003676 GO:0003824 GO:0006139 GO:0008408 GO:0044237				2.029	0.255	2.034	1.691	0.531	0.031	0.069	0	0.036	0.154	0.099
Sobic.001G253100	20.0408	-5.51508	0.892813	-6.17719	6.52514e-10	7.60394e-09	down	Sobic.001G253100.12	Sobic.001G253100.12.p	PF00570 PF01612		K12591	GO:0000166 GO:0003676 GO:0003824 GO:0005622 GO:0006139 GO:0008408 GO:0044237				2.029	0.255	2.034	1.691	0.531	0.031	0.069	0	0.036	0.154	0.099
Sobic.001G253100	20.0408	-5.51508	0.892813	-6.17719	6.52514e-10	7.60394e-09	down	Sobic.001G253100.13	Sobic.001G253100.13.p	PF00570 PF01612		K12591	GO:0000166 GO:0003676 GO:0003824 GO:0005622 GO:0006139 GO:0008408 GO:0044237				2.029	0.255	2.034	1.691	0.531	0.031	0.069	0	0.036	0.154	0.099
Sobic.001G253100	20.0408	-5.51508	0.892813	-6.17719	6.52514e-10	7.60394e-09	down	Sobic.001G253100.14	Sobic.001G253100.14.p	PF01612			GO:0000166 GO:0003676 GO:0003824 GO:0006139 GO:0008408 GO:0044237				2.029	0.255	2.034	1.691	0.531	0.031	0.069	0	0.036	0.154	0.099
Sobic.001G253100	20.0408	-5.51508	0.892813	-6.17719	6.52514e-10	7.60394e-09	down	Sobic.001G253100.15	Sobic.001G253100.15.p	PF01612			GO:0000166 GO:0003676 GO:0003824 GO:0006139 GO:0008408 GO:0044237				2.029	0.255	2.034	1.691	0.531	0.031	0.069	0	0.036	0.154	0.099
Sobic.001G253300	845.434	-1.50025	0.398086	-3.76866	0.000164124	0.000741109	down	Sobic.001G253300.1	Sobic.001G253300.1.p	PF00365	KOG2440	K00850	GO:0003872 GO:0006002 GO:0006096	Phosphofructokinase	LOC_Os10g26570	phosphofructokinase, putative, expressed	50.225	11.358	34.957	20.221	4.454	10.764	11.837	13.661	25.736	14.245	11.096
Sobic.001G253300	845.434	-1.50025	0.398086	-3.76866	0.000164124	0.000741109	down	Sobic.001G253300.2	Sobic.001G253300.2.p	PF00365	KOG2440	K00850	GO:0003872 GO:0006002 GO:0006096	Phosphofructokinase	LOC_Os10g26570	phosphofructokinase, putative, expressed	50.225	11.358	34.957	20.221	4.454	10.764	11.837	13.661	25.736	14.245	11.096
Sobic.001G254000	1884.63	-29.2268	3.0032	-9.73191	2.20422e-22	8.19584e-21	down	Sobic.001G254000.1	Sobic.001G254000.1.p	PF13347	KOG0637	K15378	GO:0005887 GO:0008515 GO:0015770		LOC_Os10g26470	sucrose transporter, putativ, expressed	462.888	0	0.092	0.064	0.057	0	0	0	0	0.108	0.117
Sobic.001G254600	9.02023	3.38723	0.591106	5.73033	1.00238e-08	9.92989e-08	up	Sobic.001G254600.1	Sobic.001G254600.1.p	PF01408	KOG2741		GO:0016491		LOC_Os10g26400	uncharacterized oxidoreductase, putative, expressed	0.148	0.044	0.047	2.692	5.692	1.053	0.702	0.538	2.245	1.333	3.305
Sobic.001G254800	135.928	1.55561	0.501408	3.10249	0.00191899	0.00648183	up	Sobic.001G254800.1	Sobic.001G254800.1.p	PF00067	KOG0156		GO:0004497 GO:0005506 GO:0016705 GO:0020037 GO:0055114		LOC_Os10g26340	cytochrome P450, putative, expressed	1.224	5.079	1.149	17.317	13.807	5.032	12.311	5.048	0.306	0	0.376
Sobic.001G255300	59.4959	-3.03141	0.76671	-3.9538	7.6921e-05	0.000379108	down	Sobic.001G255300.1	Sobic.001G255300.1.p	PF00282		K01592	GO:0006520 GO:0016831 GO:0019752 GO:0030170	(1 of 1) 4.1.1.25 - Tyrosine decarboxylase / L-tyrosine carboxy-lyase	LOC_Os10g26110	decarboxylase, putative, expressed	8.541	0.583	2.228	0.164	0.048	0.156	0.377	0.962	0.108	0.215	0.099
Sobic.001G256300	6.83995	5.96139	0.958562	6.2191	5.00025e-10	5.9179e-09	up	Sobic.001G256300.2	Sobic.001G256300.2.p								0	0	0	0	0	0.564	1.032	1.586	0.216	0.247	1.062
Sobic.001G256300	6.83995	5.96139	0.958562	6.2191	5.00025e-10	5.9179e-09	up	Sobic.001G256300.3	Sobic.001G256300.3.p								0	0	0	0	0	0.564	1.032	1.586	0.216	0.247	1.062
Sobic.001G256300	6.83995	5.96139	0.958562	6.2191	5.00025e-10	5.9179e-09	up	Sobic.001G256300.4	Sobic.001G256300.4.p								0	0	0	0	0	0.564	1.032	1.586	0.216	0.247	1.062
Sobic.001G256300	6.83995	5.96139	0.958562	6.2191	5.00025e-10	5.9179e-09	up	Sobic.001G256300.5	Sobic.001G256300.5.p								0	0	0	0	0	0.564	1.032	1.586	0.216	0.247	1.062
Sobic.001G256800	8.92185	-2.20364	0.775628	-2.84111	0.00449568	0.0136284	down	Sobic.001G256800.1	Sobic.001G256800.1.p	PF03018					LOC_Os10g25870	dirigent, putative, expressed	4.191	0.248	0.933	0	0	0.532	0.35	0.351	0	0.105	0.113
Sobic.001G257200	2198.58	-3.45046	0.756137	-4.56327	5.03628e-06	3.2077e-05	down	Sobic.001G257200.1	Sobic.001G257200.1.p	PF02186	KOG3095	K03137	GO:0005673 GO:0006367	(1 of 1) PTHR12716//PTHR12716:SF8 - TRANSCRIPTION INITIATION FACTOR IIE, BETA SUBUNIT // TRANSCRIPTION INITIATION FACTOR IIE SUBUNIT BETA			300.587	59.883	420.212	9.901	10.189	57.512	2.931	16.015	2.191	7.356	4.849
Sobic.001G257400	1820.82	-9.02704	1.10457	-8.17244	3.02226e-16	6.89085e-15	down	Sobic.001G257400.1	Sobic.001G257400.1.p	PF03637	KOG0440	K06685		Cytokinesis-related protein			384.157	0.461	57.827	0.627	0.111	0.467	0.197	0.277	0	0.212	0.076
Sobic.001G257400	1820.82	-9.02704	1.10457	-8.17244	3.02226e-16	6.89085e-15	down	Sobic.001G257400.2	Sobic.001G257400.2.p	PF03637	KOG0440			Cytokinesis-related protein			384.157	0.461	57.827	0.627	0.111	0.467	0.197	0.277	0	0.212	0.076
Sobic.001G257800	920.795	-2.76653	0.623715	-4.43556	9.18315e-06	5.55097e-05	down	Sobic.001G257800.1	Sobic.001G257800.1.p	PF00063 PF01843		K10357	GO:0003774 GO:0005515 GO:0005524 GO:0016459	Myosin heavy chain, class XI	LOC_Os10g19860	XI-I, putative, expressed	49.062	2.929	27.534	2.116	4.206	4.833	4.319	3.451	5.387	6.657	3.035
Sobic.001G258000	41.0649	1.19279	0.325941	3.65952	0.000252687	0.00108844	up	Sobic.001G258000.3	Sobic.001G258000.3.p	PF07714	KOG1187	K04733	GO:0004672 GO:0004713 GO:0005524 GO:0006468	(1 of 1) K04733 - interleukin-1 receptor-associated kinase 4 (IRAK4)	LOC_Os10g25550	tyrosine protein kinase domain containing protein, putative, expressed	2.008	0.81	0.868	1.781	2.205	3.794	2.373	2.469	9.229	5.223	6.134
Sobic.001G258000	41.0649	1.19279	0.325941	3.65952	0.000252687	0.00108844	up	Sobic.001G258000.4	Sobic.001G258000.4.p	PF07714	KOG1187	K04733	GO:0004672 GO:0004713 GO:0005524 GO:0006468	(1 of 1) K04733 - interleukin-1 receptor-associated kinase 4 (IRAK4)	LOC_Os10g25550	tyrosine protein kinase domain containing protein, putative, expressed	2.008	0.81	0.868	1.781	2.205	3.794	2.373	2.469	9.229	5.223	6.134
Sobic.001G258100	307.228	1.79513	0.440433	4.07583	4.58497e-05	0.000238167	up	Sobic.001G258100.1	Sobic.001G258100.1.p	PF00082 PF02225 PF05922			GO:0004252 GO:0006508	Subtilisin-like protease	LOC_Os10g25450	OsSub60 - Putative Subtilisin homologue, expressed	1.21	7.375	3.817	2.447	1.823	14.134	20.071	9.683	1.27	3.293	2.837
Sobic.001G258600	77.9557	2.25766	0.459944	4.90856	9.17481e-07	6.74748e-06	up	Sobic.001G258600.8	Sobic.001G258600.8.p	PF00657			GO:0016788	(1 of 11) 3.1.1.5 - Lysophospholipase / Phospholipase B	LOC_Os10g25380	GDSL-like lipase/acylhydrolase, putative, expressed	0.293	0.41	0.609	0.047	0.042	1.243	1.068	4.162	0.078	0.093	0.043
Sobic.001G259100	64.5913	2.44193	0.40468	6.03422	1.59731e-09	1.76923e-08	up	Sobic.001G259100.1	Sobic.001G259100.1.p	PF03105	KOG1161		GO:0016036	(1 of 2) PTHR10783//PTHR10783:SF44 - XENOTROPIC AND POLYTROPIC RETROVIRUS RECEPTOR 1-RELATED // SPX DOMAIN-CONTAINING PROTEIN 1-RELATED	LOC_Os10g25310	SPX domain containing protein, putative, expressed	0.699	0.704	1.156	0.496	0.658	3.656	8.375	2.422	1.386	1.364	1.278
Sobic.001G259100	64.5913	2.44193	0.40468	6.03422	1.59731e-09	1.76923e-08	up	Sobic.001G259100.2	Sobic.001G259100.2.p	PF03105	KOG1161		GO:0016036	(1 of 2) PTHR10783//PTHR10783:SF44 - XENOTROPIC AND POLYTROPIC RETROVIRUS RECEPTOR 1-RELATED // SPX DOMAIN-CONTAINING PROTEIN 1-RELATED	LOC_Os10g25310	SPX domain containing protein, putative, expressed	0.699	0.704	1.156	0.496	0.658	3.656	8.375	2.422	1.386	1.364	1.278
Sobic.001G259100	64.5913	2.44193	0.40468	6.03422	1.59731e-09	1.76923e-08	up	Sobic.001G259100.3	Sobic.001G259100.3.p	PF03105	KOG1161		GO:0016036	(1 of 2) PTHR10783//PTHR10783:SF44 - XENOTROPIC AND POLYTROPIC RETROVIRUS RECEPTOR 1-RELATED // SPX DOMAIN-CONTAINING PROTEIN 1-RELATED	LOC_Os10g25310	SPX domain containing protein, putative, expressed	0.699	0.704	1.156	0.496	0.658	3.656	8.375	2.422	1.386	1.364	1.278
Sobic.001G259100	64.5913	2.44193	0.40468	6.03422	1.59731e-09	1.76923e-08	up	Sobic.001G259100.4	Sobic.001G259100.4.p	PF03105	KOG1161		GO:0016036	(1 of 2) PTHR10783//PTHR10783:SF44 - XENOTROPIC AND POLYTROPIC RETROVIRUS RECEPTOR 1-RELATED // SPX DOMAIN-CONTAINING PROTEIN 1-RELATED	LOC_Os10g25310	SPX domain containing protein, putative, expressed	0.699	0.704	1.156	0.496	0.658	3.656	8.375	2.422	1.386	1.364	1.278
Sobic.001G259100	64.5913	2.44193	0.40468	6.03422	1.59731e-09	1.76923e-08	up	Sobic.001G259100.5	Sobic.001G259100.5.p	PF03105	KOG1161		GO:0016036	(1 of 2) PTHR10783//PTHR10783:SF44 - XENOTROPIC AND POLYTROPIC RETROVIRUS RECEPTOR 1-RELATED // SPX DOMAIN-CONTAINING PROTEIN 1-RELATED	LOC_Os10g25310	SPX domain containing protein, putative, expressed	0.699	0.704	1.156	0.496	0.658	3.656	8.375	2.422	1.386	1.364	1.278
Sobic.001G259100	64.5913	2.44193	0.40468	6.03422	1.59731e-09	1.76923e-08	up	Sobic.001G259100.6	Sobic.001G259100.6.p	PF03105	KOG1161		GO:0016036	(1 of 2) PTHR10783//PTHR10783:SF44 - XENOTROPIC AND POLYTROPIC RETROVIRUS RECEPTOR 1-RELATED // SPX DOMAIN-CONTAINING PROTEIN 1-RELATED	LOC_Os10g25310	SPX domain containing protein, putative, expressed	0.699	0.704	1.156	0.496	0.658	3.656	8.375	2.422	1.386	1.364	1.278
Sobic.001G259200	7.1758	2.507	0.707699	3.54246	0.000396409	0.00162958	up	Sobic.001G259200.1	Sobic.001G259200.1.p	PF00201	KOG1192		GO:0008152 GO:0016758				0	0.102	0.219	0.153	0	0.874	0.192	0.962	0.05	0	0
Sobic.001G259300	1406.05	-10.9203	1.35485	-8.06011	7.62283e-16	1.68592e-14	down	Sobic.001G259300.1	Sobic.001G259300.1.p	PF06200 PF09425							535.549	0.794	50.665	0.54	0.096	0.062	0	0.272	0	0.122	1.114
Sobic.001G259700	11.44	-3.20063	0.916565	-3.49198	0.000479449	0.00192797	down	Sobic.001G259700.1	Sobic.001G259700.1.p	PF06200 PF09425		K13464			LOC_Os10g25230	ZIM domain containing protein, putative, expressed	4.161	0.095	1.527	1.562	0.251	0.407	0.089	0.179	3.828	0	0.43
Sobic.001G259850	13.3513	-7.3939	1.28622	-5.74857	8.99988e-09	8.98736e-08	down	Sobic.001G259850.1	Sobic.001G259850.1.p								5.55	0.445	0.954	0.133	0.589	0	0	0	0.438	0.225	0.081
Sobic.001G259900	2.51869	-2.97256	1.20191	-2.47319	0.0133911	0.0345566	down	Sobic.001G259900.1	Sobic.001G259900.1.p	PF06200 PF09425		K13464					0.626	0	1.062	0	0	0.106	0	0.117	0.852	0.209	0.112
Sobic.001G261408	104.76	-2.29082	0.656733	-3.4882	0.000486282	0.00195037	down	Sobic.001G261408.1	Sobic.001G261408.1.p	PF00892			GO:0016020 GO:0016021 GO:0022857		LOC_Os10g14920	integral membrane protein DUF6 containing protein, expressed	18.299	0.957	8.161	6.366	5.701	2.506	1.7	1.855	23.705	21.633	15.923
Sobic.001G261408	104.76	-2.29082	0.656733	-3.4882	0.000486282	0.00195037	down	Sobic.001G261408.2	Sobic.001G261408.2.p	PF00892			GO:0016020 GO:0016021 GO:0022857		LOC_Os10g14920	integral membrane protein DUF6 containing protein, expressed	18.299	0.957	8.161	6.366	5.701	2.506	1.7	1.855	23.705	21.633	15.923
Sobic.001G261416	1547.72	-6.52347	0.786871	-8.2904	1.12865e-16	2.69023e-15	down	Sobic.001G261416.1	Sobic.001G261416.1.p	PF01658 PF07994		K01858	GO:0004512 GO:0006021 GO:0008654	Myo-inositol-1-phosphate synthase	LOC_Os10g22450	inositol-3-phosphate synthase, putative, expressed	68.246	16.996	295.168	0.06	0	2.021	0.226	2.035	0.079	0.371	0.181
Sobic.001G261447	187.028	1.08871	0.3061	3.55673	0.000375501	0.00155275	up	Sobic.001G261447.1	Sobic.001G261447.1.p								7.703	6.091	9.529	0	2.015	25.109	18.43	8.492	11.921	43.146	28.142
Sobic.001G261466	128.412	-5.61797	0.311699	-18.0237	1.26998e-72	4.68381e-70	down	Sobic.001G261466.1	Sobic.001G261466.1.p								23.757	28.994	17.552	39.296	29.825	0.467	0.684	0.343	0	0	0.082
Sobic.001G261466	128.412	-5.61797	0.311699	-18.0237	1.26998e-72	4.68381e-70	down	Sobic.001G261466.2	Sobic.001G261466.2.p								23.757	28.994	17.552	39.296	29.825	0.467	0.684	0.343	0	0	0.082
Sobic.001G261476	20374.5	-4.98102	0.837066	-5.95057	2.67205e-09	2.87902e-08	down	Sobic.001G261476.3	Sobic.001G261476.3.p	PF13855			GO:0005515		LOC_Os10g22980	leucine rich repeat domain containing protein, putative, expressed	2937.89	59.636	364.749	2.983	16.255	27.879	44.707	44.355	17.047	21.127	32.208
Sobic.001G261476	20374.5	-4.98102	0.837066	-5.95057	2.67205e-09	2.87902e-08	down	Sobic.001G261476.4	Sobic.001G261476.4.p	PF13855			GO:0005515		LOC_Os10g22980	leucine rich repeat domain containing protein, putative, expressed	2937.89	59.636	364.749	2.983	16.255	27.879	44.707	44.355	17.047	21.127	32.208
Sobic.001G261476	20374.5	-4.98102	0.837066	-5.95057	2.67205e-09	2.87902e-08	down	Sobic.001G261476.5	Sobic.001G261476.5.p	PF13855			GO:0005515		LOC_Os10g22980	leucine rich repeat domain containing protein, putative, expressed	2937.89	59.636	364.749	2.983	16.255	27.879	44.707	44.355	17.047	21.127	32.208
Sobic.001G261476	20374.5	-4.98102	0.837066	-5.95057	2.67205e-09	2.87902e-08	down	Sobic.001G261476.6	Sobic.001G261476.6.p	PF13855			GO:0005515		LOC_Os10g22980	leucine rich repeat domain containing protein, putative, expressed	2937.89	59.636	364.749	2.983	16.255	27.879	44.707	44.355	17.047	21.127	32.208
Sobic.001G261478	148.974	-2.11952	0.520274	-4.07385	4.62419e-05	0.00024005	down	Sobic.001G261478.1	Sobic.001G261478.1.p								27.071	5.938	6.429	0.411	3.273	1.978	4.238	3.524	1.839	1.206	1.346
Sobic.001G261511	236.905	-5.31429	0.733762	-7.24252	4.40427e-13	7.47056e-12	down	Sobic.001G261511.1	Sobic.001G261511.1.p				GO:0016020 GO:0017038				24.352	2.255	12.645	0.043	0.076	0.611	0.054	0.404	0.028	0.072	0
Sobic.001G261513	59.8573	1.19849	0.195497	6.13046	8.76269e-10	1.00484e-08	up	Sobic.001G261513.1	Sobic.001G261513.1.p	PF04504					LOC_Os09g01310	expressed protein	2.176	2.458	2.241	0.551	0.732	5.421	6.873	4.112	3.083	2.799	3.511
Sobic.001G261520	93.8215	-2.05393	0.485182	-4.23331	2.30273e-05	0.000128231	down	Sobic.001G261520.1	Sobic.001G261520.1.p								8.605	1.373	6.003	1.422	0.326	1.718	1.026	1.36	0.727	0.831	1.947
Sobic.001G261530	165.953	-1.32287	0.131287	-10.0762	7.04053e-24	3.13971e-22	down	Sobic.001G261530.1	Sobic.001G261530.1.p								15.68	18.328	15.18	18.043	17.564	7.446	5.258	7.748	3.845	3.468	4.706
Sobic.001G261530	165.953	-1.32287	0.131287	-10.0762	7.04053e-24	3.13971e-22	down	Sobic.001G261530.2	Sobic.001G261530.2.p								15.68	18.328	15.18	18.043	17.564	7.446	5.258	7.748	3.845	3.468	4.706
Sobic.001G261800	70.708	2.82612	0.931826	3.03289	0.00242228	0.00794673	up	Sobic.001G261800.1	Sobic.001G261800.1.p								4.917	0	1.126	0.174	0	19.981	6.14	20.226	16.521	15.056	18.619
Sobic.001G262000	5.88084	5.74385	0.889929	6.45428	1.08733e-10	1.41311e-09	up	Sobic.001G262000.1	Sobic.001G262000.1.p								0	0	0	0	0.381	0.986	1.442	1.175	1.792	2.346	1.131
Sobic.001G262000	5.88084	5.74385	0.889929	6.45428	1.08733e-10	1.41311e-09	up	Sobic.001G262000.2	Sobic.001G262000.2.p								0	0	0	0	0.381	0.986	1.442	1.175	1.792	2.346	1.131
Sobic.001G262150	15.5261	-3.62821	0.526774	-6.8876	5.67415e-12	8.5652e-11	down	Sobic.001G262150.1	Sobic.001G262150.1.p								3.34	1.206	2.956	0.258	0.456	0.148	0.324	0.162	0.085	0.145	0.078
Sobic.001G262700	513.819	1.07505	0.176086	6.10528	1.02622e-09	1.16654e-08	up	Sobic.001G262700.1	Sobic.001G262700.1.p	PF00730			GO:0003824 GO:0006281 GO:0006284		LOC_Os09g01290	hhH-GPD superfamily base excision DNA repair protein, putative, expressed	6.95	6.216	4.074	9.401	8.766	12.138	13.304	12.489	12.934	16.654	12.776
Sobic.001G262800	31.409	-8.65269	0.860744	-10.0526	8.9496e-24	3.96514e-22	down	Sobic.001G262800.1	Sobic.001G262800.1.p								7.086	8.404	11.721	9.01	18.348	0	0	0	0	0	0.381
Sobic.001G262900	472.402	1.3186	0.19588	6.73168	1.6771e-11	2.3914e-10	up	Sobic.001G262900.1	Sobic.001G262900.1.p	PF00730		K10801	GO:0003824 GO:0006281 GO:0006284		LOC_Os09g01290	hhH-GPD superfamily base excision DNA repair protein, putative, expressed	8.021	7.757	4.423	14.414	9.747	16.654	18.644	17.29	19.15	25.665	18.454
Sobic.001G264000	15.9083	-2.79683	0.443984	-6.29938	2.98835e-10	3.6606e-09	down	Sobic.001G264000.1	Sobic.001G264000.1.p	PF00107 PF08240		K00001	GO:0008270 GO:0016491 GO:0055114				1.535	1.251	2.075	13.531	1.731	0.195	0.481	0.054	0.727	0.24	1.703
Sobic.001G264202	99.8989	-1.05665	0.169621	-6.22948	4.67994e-10	5.56051e-09	down	Sobic.001G264202.1	Sobic.001G264202.1.p								8.424	8.913	6.212	6.964	5.258	4.814	3.309	3.639	1.899	3.88	3.708
Sobic.001G264400	89.5776	1.32188	0.491532	2.68931	0.00716005	0.0202521	up	Sobic.001G264400.1	Sobic.001G264400.1.p	PF00011					LOC_Os10g07200	hsp20/alpha crystallin family protein, putative, expressed	1.261	7.928	2.808	0.112	0	9.482	15.469	5.781	0.515	1.578	2.375
Sobic.001G266600	2927.21	7.57182	2.19095	3.45596	0.000548338	0.00216762	up	Sobic.001G266600.1	Sobic.001G266600.1.p	PF14368					LOC_Os10g05720	LTPL37 - Protease inhibitor/seed storage/LTP family protein precursor, expressed	0	15.26	0	0	0	1.201	2827.77	40.803	0	0	0
Sobic.001G267233	217.995	-1.1958	0.331251	-3.60995	0.000306251	0.00129645	down	Sobic.001G267233.1	Sobic.001G267233.1.p								43.559	48.898	19.076	15.457	25.594	12.144	14.683	23.894	32.385	28.283	27.681
Sobic.001G268400	30.5378	-3.88656	0.889094	-4.37138	1.23466e-05	7.27313e-05	down	Sobic.001G268400.1	Sobic.001G268400.1.p	PF13519	KOG2884	K03029	GO:0006511 GO:0008540	26S proteasome regulatory subunit			5.079	0.094	2.827	0.07	0	0.363	0.133	0.089	0.093	0.397	0.341
Sobic.001G268700	399.714	1.95937	0.344017	5.69556	1.22967e-08	1.20417e-07	up	Sobic.001G268700.1	Sobic.001G268700.1.p	PF01074 PF07748 PF09261		K01191	GO:0003824 GO:0004553 GO:0004559 GO:0005975 GO:0006013 GO:0008270 GO:0015923 GO:0030246		LOC_Os10g05069	lysosomal alpha-mannosidase precursor, putative, expressed	1.513	6.788	3.481	66.333	41.803	16.222	15.164	15.551	7.176	11.125	9.1
Sobic.001G269100	864.615	-5.12173	0.717159	-7.14169	9.21875e-13	1.5111e-11	down	Sobic.001G269100.2	Sobic.001G269100.2.p	PF01074 PF07748 PF09261			GO:0003824 GO:0004553 GO:0004559 GO:0005975 GO:0006013 GO:0008270 GO:0015923 GO:0030246				45.353	6.387	62.827	2.481	0.741	2.438	0.232	0.845	0.728	1.437	0.163
Sobic.001G269100	864.615	-5.12173	0.717159	-7.14169	9.21875e-13	1.5111e-11	down	Sobic.001G269100.3	Sobic.001G269100.3.p	PF01074 PF07748 PF09261		K01191	GO:0003824 GO:0004553 GO:0004559 GO:0005975 GO:0006013 GO:0008270 GO:0015923 GO:0030246				45.353	6.387	62.827	2.481	0.741	2.438	0.232	0.845	0.728	1.437	0.163
Sobic.001G269100	864.615	-5.12173	0.717159	-7.14169	9.21875e-13	1.5111e-11	down	Sobic.001G269100.4	Sobic.001G269100.4.p	PF01074 PF07748 PF09261			GO:0003824 GO:0004553 GO:0004559 GO:0005975 GO:0006013 GO:0008270 GO:0015923 GO:0030246				45.353	6.387	62.827	2.481	0.741	2.438	0.232	0.845	0.728	1.437	0.163
Sobic.001G269100	864.615	-5.12173	0.717159	-7.14169	9.21875e-13	1.5111e-11	down	Sobic.001G269100.5	Sobic.001G269100.5.p	PF01074 PF07748 PF09261			GO:0003824 GO:0004553 GO:0004559 GO:0005975 GO:0006013 GO:0008270 GO:0015923 GO:0030246				45.353	6.387	62.827	2.481	0.741	2.438	0.232	0.845	0.728	1.437	0.163
Sobic.001G269100	864.615	-5.12173	0.717159	-7.14169	9.21875e-13	1.5111e-11	down	Sobic.001G269100.6	Sobic.001G269100.6.p	PF01074 PF07748 PF09261			GO:0003824 GO:0004553 GO:0004559 GO:0005975 GO:0006013 GO:0008270 GO:0015923 GO:0030246				45.353	6.387	62.827	2.481	0.741	2.438	0.232	0.845	0.728	1.437	0.163
Sobic.001G269200	3193.89	-29.8664	3.00319	-9.94489	2.65456e-23	1.06542e-21	down	Sobic.001G269200.1	Sobic.001G269200.1.p	PF00657			GO:0016788				25.522	0	640.646	0	0	0	0	0	0	0.084	0.27
Sobic.001G269300	37.6358	-2.13735	0.614144	-3.48021	0.000501023	0.00199969	down	Sobic.001G269300.4	Sobic.001G269300.4.p	PF08387							2.059	0.626	3.191	0	0.166	0.939	0.118	0.354	0.339	0.211	0.398
Sobic.001G269300	37.6358	-2.13735	0.614144	-3.48021	0.000501023	0.00199969	down	Sobic.001G269300.5	Sobic.001G269300.5.p	PF08387							2.059	0.626	3.191	0	0.166	0.939	0.118	0.354	0.339	0.211	0.398
Sobic.001G269300	37.6358	-2.13735	0.614144	-3.48021	0.000501023	0.00199969	down	Sobic.001G269300.6	Sobic.001G269300.6.p	PF08387							2.059	0.626	3.191	0	0.166	0.939	0.118	0.354	0.339	0.211	0.398
Sobic.001G269300	37.6358	-2.13735	0.614144	-3.48021	0.000501023	0.00199969	down	Sobic.001G269300.7	Sobic.001G269300.7.p	PF08387							2.059	0.626	3.191	0	0.166	0.939	0.118	0.354	0.339	0.211	0.398
Sobic.001G269300	37.6358	-2.13735	0.614144	-3.48021	0.000501023	0.00199969	down	Sobic.001G269300.8	Sobic.001G269300.8.p	PF08387							2.059	0.626	3.191	0	0.166	0.939	0.118	0.354	0.339	0.211	0.398
Sobic.001G269300	37.6358	-2.13735	0.614144	-3.48021	0.000501023	0.00199969	down	Sobic.001G269300.9	Sobic.001G269300.9.p	PF08387							2.059	0.626	3.191	0	0.166	0.939	0.118	0.354	0.339	0.211	0.398
Sobic.001G269300	37.6358	-2.13735	0.614144	-3.48021	0.000501023	0.00199969	down	Sobic.001G269300.10	Sobic.001G269300.10.p	PF08387							2.059	0.626	3.191	0	0.166	0.939	0.118	0.354	0.339	0.211	0.398
Sobic.001G269300	37.6358	-2.13735	0.614144	-3.48021	0.000501023	0.00199969	down	Sobic.001G269300.11	Sobic.001G269300.11.p	PF08387							2.059	0.626	3.191	0	0.166	0.939	0.118	0.354	0.339	0.211	0.398
Sobic.001G269300	37.6358	-2.13735	0.614144	-3.48021	0.000501023	0.00199969	down	Sobic.001G269300.12	Sobic.001G269300.12.p	PF08387							2.059	0.626	3.191	0	0.166	0.939	0.118	0.354	0.339	0.211	0.398
Sobic.001G269400	2394.03	-29.5555	3.00319	-9.84138	7.46805e-23	2.87878e-21	down	Sobic.001G269400.1	Sobic.001G269400.1.p								8.305	0	775.568	0	0	0	0	0	0	0	0.235
Sobic.001G269600	1242.18	-27.9804	3.00321	-9.31685	1.19846e-20	3.89387e-19	down	Sobic.001G269600.1	Sobic.001G269600.1.p								2.481	0	382.46	0	0	0	0	0	0.048	0.041	0.311
Sobic.001G269700	2865.76	-29.7941	3.00319	-9.92082	3.37966e-23	1.33872e-21	down	Sobic.001G269700.1	Sobic.001G269700.1.p								6.371	0	999.733	0	0	0	0	0	0	0.047	0.252
Sobic.001G270200	4.13893	-5.71448	1.79793	-3.17836	0.00148109	0.00518053	down	Sobic.001G270200.1	Sobic.001G270200.1.p	PF00067	KOG0156		GO:0004497 GO:0005506 GO:0016705 GO:0020037 GO:0055114		LOC_Os10g05020	cytochrome P450, putative, expressed	0.478	0	0.71	3.958	0.063	0	0	0	4.926	0.08	0.043
Sobic.001G271500	15.071	-6.59643	1.36555	-4.8306	1.3612e-06	9.71242e-06	down	Sobic.001G271500.1	Sobic.001G271500.1.p						LOC_Os10g04540	expressed protein	2.957	0.043	0.734	4.991	6.339	0	0	0.04	10.772	0.758	1.397
Sobic.001G271500	15.071	-6.59643	1.36555	-4.8306	1.3612e-06	9.71242e-06	down	Sobic.001G271500.2	Sobic.001G271500.2.p						LOC_Os10g04540	expressed protein	2.957	0.043	0.734	4.991	6.339	0	0	0.04	10.772	0.758	1.397
Sobic.001G271500	15.071	-6.59643	1.36555	-4.8306	1.3612e-06	9.71242e-06	down	Sobic.001G271500.4	Sobic.001G271500.4.p						LOC_Os10g04540	expressed protein	2.957	0.043	0.734	4.991	6.339	0	0	0.04	10.772	0.758	1.397
Sobic.001G272200	326.825	-12.0218	1.78224	-6.74533	1.52679e-11	2.18506e-10	down	Sobic.001G272200.1	Sobic.001G272200.1.p								178.428	0.484	3.119	3.044	2.564	0	0	0	0	0	0
Sobic.001G272400	126.29	-10.6532	0.902991	-11.7976	4.01431e-32	3.06887e-30	down	Sobic.001G272400.1	Sobic.001G272400.1.p								15.755	38.48	18.557	2.352	0.979	0	0	0	0	0	0
Sobic.001G272466	48.3306	-4.83024	0.79708	-6.05992	1.3619e-09	1.52269e-08	down	Sobic.001G272466.1	Sobic.001G272466.1.p								20.542	1.523	13.341	0.38	0	0.978	0.239	0.12	0	0	0
Sobic.001G272532	7.64087	-4.68721	0.985045	-4.75837	1.95164e-06	1.35291e-05	down	Sobic.001G272532.1	Sobic.001G272532.1.p				GO:0001522 GO:0003723 GO:0009451 GO:0009982				0.347	0.411	1.6	0.308	0.136	0	0.097	0	0	0.043	0
Sobic.001G272532	7.64087	-4.68721	0.985045	-4.75837	1.95164e-06	1.35291e-05	down	Sobic.001G272532.2	Sobic.001G272532.2.p				GO:0001522 GO:0003723 GO:0009451 GO:0009982				0.347	0.411	1.6	0.308	0.136	0	0.097	0	0	0.043	0
Sobic.001G272800	7.83634	6.15792	0.935565	6.58203	4.64059e-11	6.32622e-10	up	Sobic.001G272800.1	Sobic.001G272800.1.p	PF00931	KOG4658		GO:0043531				0	0	0	0	0	0.193	0.481	0.348	1.088	0.916	1.691
Sobic.001G272800	7.83634	6.15792	0.935565	6.58203	4.64059e-11	6.32622e-10	up	Sobic.001G272800.2	Sobic.001G272800.2.p	PF00931	KOG4658		GO:0043531				0	0	0	0	0	0.193	0.481	0.348	1.088	0.916	1.691
Sobic.001G273000	69.1626	-7.92692	0.880298	-9.00482	2.1602e-19	6.35303e-18	down	Sobic.001G273000.4	Sobic.001G273000.4.p	PF01554	KOG1347	K03327	GO:0006855 GO:0015238 GO:0015297 GO:0016020 GO:0055085				2.618	1.091	5.176	9.948	3.831	0.018	0.02	0	0	0.018	2.436
Sobic.001G273000	69.1626	-7.92692	0.880298	-9.00482	2.1602e-19	6.35303e-18	down	Sobic.001G273000.5	Sobic.001G273000.5.p	PF01554	KOG1347	K03327	GO:0006855 GO:0015238 GO:0015297 GO:0016020 GO:0055085				2.618	1.091	5.176	9.948	3.831	0.018	0.02	0	0	0.018	2.436
Sobic.001G273100	694.154	1.27219	0.478349	2.65955	0.00782458	0.0218845	up	Sobic.001G273100.1	Sobic.001G273100.1.p	PF01554	KOG1347	K03327	GO:0006855 GO:0015238 GO:0015297 GO:0016020 GO:0055085				8.796	34.638	8.481	0.366	0.324	21.748	45.166	60.303	8.739	14.475	37.63
Sobic.001G273650	1.98916	-3.49187	1.13714	-3.07075	0.00213521	0.00711616	down	Sobic.001G273650.1	Sobic.001G273650.1.p								0.747	0.111	0.356	0.497	0.147	0	0.104	0	0.109	0.467	0.402
Sobic.001G274025	17.6582	-1.17155	0.374426	-3.12893	0.00175443	0.00599499	down	Sobic.001G274025.1	Sobic.001G274025.1.p								1.649	1.663	4.092	41.405	1.294	1.592	0.827	1.014	1.539	1.98	1.331
Sobic.001G274100	10.7213	-5.20781	1.62141	-3.21189	0.00131863	0.00467255	down	Sobic.001G274100.1	Sobic.001G274100.1.p	PF00082 PF05922			GO:0004252 GO:0006508	Subtilisin-like protease	LOC_Os03g31630	OsSub29 - Putative Subtilisin homologue, expressed	2.108	0.036	0	0	0	0.031	0.034	0	0.07	0.09	0
Sobic.001G274300	2.31795	-4.86174	1.79651	-2.70622	0.00680541	0.0194326	down	Sobic.001G274300.1	Sobic.001G274300.1.p	PF02704					LOC_Os03g14550	GASR1 - Gibberellin-regulated GASA/GAST/Snakin family protein precursor, putative	1.404	0	0.894	0	0	0	0	0	2.95	6.887	5.137
Sobic.001G274400	15.1714	1.71368	0.32005	5.35443	8.58258e-08	7.40549e-07	up	Sobic.001G274400.1	Sobic.001G274400.1.p	PF00069 PF08263 PF13855	KOG1187		GO:0004672 GO:0004713 GO:0005515 GO:0005524 GO:0006468	(1 of 6) PF08263 - Leucine rich repeat N-terminal domain (LRRNT_2)	LOC_Os10g02500	serine/threonine-protein kinase BRI1-like 2 precursor, putative, expressed	0.112	0.266	0.095	0.033	0	0.626	0.541	0.501	0.152	0.187	0.12
Sobic.001G274800	996.167	-2.47091	0.760963	-3.24708	0.00116595	0.00419305	down	Sobic.001G274800.1	Sobic.001G274800.1.p	PF00248	KOG1577		GO:0016491 GO:0055114		LOC_Os10g02480	oxidoreductase, aldo/keto reductase family protein, putative, expressed	160.373	5.367	150.965	9.989	5.119	19.779	8.858	32.115	22.346	11.162	22.133
Sobic.001G274900	73.108	9.38407	0.857633	10.9418	7.272e-28	4.25896e-26	up	Sobic.001G274900.3	Sobic.001G274900.3.p								0	0	0	0	0	9.373	14.101	10.381	9.909	11.494	10.582
Sobic.001G274900	73.108	9.38407	0.857633	10.9418	7.272e-28	4.25896e-26	up	Sobic.001G274900.4	Sobic.001G274900.4.p								0	0	0	0	0	9.373	14.101	10.381	9.909	11.494	10.582
Sobic.001G277500	4.10745	-1.82162	0.77368	-2.35449	0.0185483	0.0454661	down	Sobic.001G277500.3	Sobic.001G277500.3.p	PF01657 PF07714	KOG1187		GO:0004672 GO:0004713 GO:0005524 GO:0006468	Serine/threonine protein kinase	LOC_Os10g04730	TKL_IRAK_DUF26-la.6 - DUF26 kinases have homology to DUF26 containing loci, expressed	0.357	0.03	0.194	0.316	0	0.026	0.057	0.085	0.267	0.127	0
Sobic.001G278100	4513.65	-14.9056	2.6525	-5.61945	1.91566e-08	1.83189e-07	down	Sobic.001G278100.1	Sobic.001G278100.1.p	PF07714	KOG1187		GO:0004672 GO:0004713 GO:0005524 GO:0006468	(1 of 1) PF00069//PF04564//PF12796 - Protein kinase domain (Pkinase) // U-box domain (U-box) // Ankyrin repeats (3 copies) (Ank_2)	LOC_Os10g01560	serine/threonine-protein kinase, putative, expressed	771.681	0	1.858	0	0	0	0.028	0	0.029	0.025	0
Sobic.001G278100	4513.65	-14.9056	2.6525	-5.61945	1.91566e-08	1.83189e-07	down	Sobic.001G278100.2	Sobic.001G278100.2.p	PF07714	KOG1187		GO:0004672 GO:0004713 GO:0005524 GO:0006468	(1 of 1) PF00069//PF04564//PF12796 - Protein kinase domain (Pkinase) // U-box domain (U-box) // Ankyrin repeats (3 copies) (Ank_2)	LOC_Os10g01560	serine/threonine-protein kinase, putative, expressed	771.681	0	1.858	0	0	0	0.028	0	0.029	0.025	0
Sobic.001G279000	617.949	-6.54945	0.976215	-6.70903	1.95928e-11	2.77204e-10	down	Sobic.001G279000.1	Sobic.001G279000.1.p	PF12937			GO:0005515		LOC_Os10g17930	OsFBX381 - F-box domain containing protein, expressed	148.836	1.195	12.421	0.069	0	0.669	0.864	0.39	0	0.194	0
Sobic.001G280100	473.311	-10.6957	0.755385	-14.1593	1.63712e-45	2.61288e-43	down	Sobic.001G280100.1	Sobic.001G280100.1.p	PF03109	KOG1235			(1 of 1) PTHR10566:SF50 - PROTEIN LACT-3	LOC_Os09g07660	ELMO/CED-12 family protein, putative, expressed	31.44	19.997	24.952	50.347	36.916	0	0.025	0.025	0	0.045	1.179
Sobic.001G280100	473.311	-10.6957	0.755385	-14.1593	1.63712e-45	2.61288e-43	down	Sobic.001G280100.3	Sobic.001G280100.3.p	PF03109	KOG1235			(1 of 1) PTHR10566:SF50 - PROTEIN LACT-3	LOC_Os09g07660	ELMO/CED-12 family protein, putative, expressed	31.44	19.997	24.952	50.347	36.916	0	0.025	0.025	0	0.045	1.179
Sobic.001G280100	473.311	-10.6957	0.755385	-14.1593	1.63712e-45	2.61288e-43	down	Sobic.001G280100.4	Sobic.001G280100.4.p	PF03109	KOG1235			(1 of 1) PTHR10566:SF50 - PROTEIN LACT-3	LOC_Os09g07660	ELMO/CED-12 family protein, putative, expressed	31.44	19.997	24.952	50.347	36.916	0	0.025	0.025	0	0.045	1.179
Sobic.001G280100	473.311	-10.6957	0.755385	-14.1593	1.63712e-45	2.61288e-43	down	Sobic.001G280100.5	Sobic.001G280100.5.p	PF03109	KOG1235			(1 of 1) PTHR10566:SF50 - PROTEIN LACT-3	LOC_Os09g07660	ELMO/CED-12 family protein, putative, expressed	31.44	19.997	24.952	50.347	36.916	0	0.025	0.025	0	0.045	1.179
Sobic.001G280500	1374.93	-1.53668	0.365318	-4.20642	2.59444e-05	0.000142728	down	Sobic.001G280500.1	Sobic.001G280500.1.p								127.077	34.957	82.336	39.103	36.951	27.495	25.656	36.357	22.823	20.379	26.989
Sobic.001G281201	1.3954	3.68407	1.05728	3.48449	0.000493074	0.00197316	up	Sobic.001G281201.1	Sobic.001G281201.1.p								0	0	0	0	0	0.36	0.158	0.238	0.165	0.355	0.152
Sobic.001G281700	873.748	-1.44902	0.385285	-3.76091	0.000169298	0.000761326	down	Sobic.001G281700.1	Sobic.001G281700.1.p	PF13920	KOG4172	K10666	GO:0005515 GO:0008270	(1 of 3) PF15227 - zinc finger of C3HC4-type, RING (zf-C3HC4_4)			93.628	23.331	44.447	50.239	60.178	22.443	19.791	21.076	25.152	24.491	20.245
Sobic.001G282200	559.899	-1.0224	0.296779	-3.44499	0.000571081	0.00224258	down	Sobic.001G282200.2	Sobic.001G282200.2.p	PF01632			GO:0003735 GO:0005622 GO:0005840 GO:0006412		LOC_Os10g42860	ribosomal protein L35, putative, expressed	62.82	31.783	87.498	17.549	43.732	40.263	28.911	24.952	33.919	36.113	31.563
Sobic.001G283000	141.097	1.90731	0.165758	11.5066	1.2222e-30	8.44465e-29	up	Sobic.001G283000.1	Sobic.001G283000.1.p	PF04172				LrgB-like protein	LOC_Os10g42780	lrgB-like family protein, expressed	2.146	1.403	2.45	0.537	0.734	7.406	8.005	7.78	6.195	6.937	14.62
Sobic.001G283100	663.612	-2.22428	0.308463	-7.21085	5.56043e-13	9.33304e-12	down	Sobic.001G283100.2	Sobic.001G283100.2.p	PF04172				LrgB-like protein	LOC_Os10g42780	lrgB-like family protein, expressed	45.74	34.144	22.361	1.29	3.911	11.921	5.383	5.92	29.955	39.2	35.719
Sobic.001G283400	152.45	3.91196	0.981065	3.98746	6.67844e-05	0.000334867	up	Sobic.001G283400.1	Sobic.001G283400.1.p	PF13632 PF14570					LOC_Os10g42750	CSLD1 - cellulose synthase-like family D, expressed	0.132	0.8	0.23	0.38	0.413	0.452	16.629	0.607	1.037	0.329	0.531
Sobic.001G283400	152.45	3.91196	0.981065	3.98746	6.67844e-05	0.000334867	up	Sobic.001G283400.2	Sobic.001G283400.2.p	PF13632 PF14570					LOC_Os10g42750	CSLD1 - cellulose synthase-like family D, expressed	0.132	0.8	0.23	0.38	0.413	0.452	16.629	0.607	1.037	0.329	0.531
Sobic.001G284400	1711.52	-2.13732	0.485119	-4.40576	1.05415e-05	6.294e-05	down	Sobic.001G284400.1	Sobic.001G284400.1.p	PF02373 PF02375 PF02928					LOC_Os10g42690	jmjC domain containing protein, expressed	84.642	16.646	23.142	9.104	5.063	11.665	11.315	7.667	8.862	3.775	5.917
Sobic.001G284400	1711.52	-2.13732	0.485119	-4.40576	1.05415e-05	6.294e-05	down	Sobic.001G284400.2	Sobic.001G284400.2.p	PF02373 PF02375 PF02928					LOC_Os10g42690	jmjC domain containing protein, expressed	84.642	16.646	23.142	9.104	5.063	11.665	11.315	7.667	8.862	3.775	5.917
Sobic.001G284400	1711.52	-2.13732	0.485119	-4.40576	1.05415e-05	6.294e-05	down	Sobic.001G284400.3	Sobic.001G284400.3.p	PF02373 PF02375 PF02928					LOC_Os10g42690	jmjC domain containing protein, expressed	84.642	16.646	23.142	9.104	5.063	11.665	11.315	7.667	8.862	3.775	5.917
Sobic.001G284400	1711.52	-2.13732	0.485119	-4.40576	1.05415e-05	6.294e-05	down	Sobic.001G284400.4	Sobic.001G284400.4.p	PF02373 PF02375 PF02928					LOC_Os10g42690	jmjC domain containing protein, expressed	84.642	16.646	23.142	9.104	5.063	11.665	11.315	7.667	8.862	3.775	5.917
Sobic.001G284800	120.711	-2.0103	0.243395	-8.25943	1.46375e-16	3.44682e-15	down	Sobic.001G284800.1	Sobic.001G284800.1.p	PF00125	KOG1745	K11253	GO:0000786 GO:0003677 GO:0046982				16.887	8.675	11.906	33.206	47.261	3.879	2.878	3.006	5.334	3.121	2.546
Sobic.001G285500	21.1964	-3.19298	0.928776	-3.43784	0.000586375	0.00229504	down	Sobic.001G285500.1	Sobic.001G285500.1.p								13.43	0.83	4.45	0	0	1.279	0	0.938	0	0	0
Sobic.001G286000	371.511	-3.88277	0.545873	-7.11296	1.13583e-12	1.84519e-11	down	Sobic.001G286000.1	Sobic.001G286000.1.p				GO:0005515		LOC_Os10g42610	expressed protein	58.287	6.218	37.344	159.443	121.331	2.894	2.623	1.892	17.82	7.931	60.441
Sobic.001G286800	2.85584	-2.43134	0.82145	-2.95981	0.00307825	0.00980871	down	Sobic.001G286800.1	Sobic.001G286800.1.p								0.415	0.148	0.158	0	0.065	0.084	0	0.046	0.048	0.042	0.134
Sobic.001G286800	2.85584	-2.43134	0.82145	-2.95981	0.00307825	0.00980871	down	Sobic.001G286800.2	Sobic.001G286800.2.p								0.415	0.148	0.158	0	0.065	0.084	0	0.046	0.048	0.042	0.134
Sobic.001G287400	552.185	-7.25048	1.04935	-6.90952	4.86313e-12	7.4065e-11	down	Sobic.001G287400.2	Sobic.001G287400.2.p	PF05678							96.095	4.219	108.353	0	0	1.241	0	0.237	0	0.159	0.057
Sobic.001G287600	2342.1	-1.55852	0.546867	-2.8499	0.00437328	0.0133012	down	Sobic.001G287600.1	Sobic.001G287600.1.p	PF00010 PF14215		K13422	GO:0046983		LOC_Os10g42430	transcription factor MYC7E, putative, expressed	213.469	47.347	30.398	43.994	20.97	42.325	35.375	29.982	73.786	39.496	30.238
Sobic.001G287700	190.551	-9.33211	2.41778	-3.85978	0.000113487	0.000537035	down	Sobic.001G287700.1	Sobic.001G287700.1.p	PF04759					LOC_Os01g16320	plant-specific domain TIGR01570 family protein, expressed	68.747	0	0.271	0	0	0	0.119	0	0	0.16	0.115
Sobic.001G287800	4056.77	-2.49345	0.689612	-3.61573	0.000299502	0.00127024	down	Sobic.001G287800.1	Sobic.001G287800.1.p	PF01412	KOG0706	K12493	GO:0005096	(1 of 1) K12493 - ADP-ribosylation factor GTPase-activating protein 2/3 (ARFGAP2_3)	LOC_Os10g42420	GTPase-activating protein, putative, expressed	708.54	53.412	85.5	97.891	127.11	50.561	51.878	62.632	60.888	54.5	66.896
Sobic.001G288301	185.969	7.33987	0.433263	16.9409	2.2469e-64	6.19418e-62	up	Sobic.001G288301.1	Sobic.001G288301.1.p								0	0.256	0.274	0	0	32.055	31.252	37.601	27.924	31.789	26.134
Sobic.001G288400	614.644	-8.14015	1.01146	-8.04789	8.42318e-16	1.85991e-14	down	Sobic.001G288400.1	Sobic.001G288400.1.p	PF04043			GO:0004857		LOC_Os10g10700	invertase/pectin methylesterase inhibitor family protein, putative, expressed	96.945	3.705	145.706	0	0	0.68	0	0.249	0	0.391	0
Sobic.001G288500	55.1533	-4.5025	0.863364	-5.21507	1.8375e-07	1.49842e-06	down	Sobic.001G288500.1	Sobic.001G288500.1.p		KOG2035	K10756	GO:0003677 GO:0006260		LOC_Os10g42400	expressed protein	1.327	1.387	9.691	0.056	0	0.353	0.211	0	0	0	0
Sobic.001G288601	192.461	-2.43423	0.867201	-2.80699	0.00500061	0.0149351	down	Sobic.001G288601.1	Sobic.001G288601.1.p	PF13639			GO:0005515 GO:0008270	RING finger-type E3 ligase, SDIR1 ortholog	LOC_Os10g42390	zinc finger, C3HC4 type domain containing protein, expressed	65.299	4.345	2.044	0.114	0	3.265	7.596	3.736	0.225	0.129	0.277
Sobic.001G288750	1.23908	-3.92142	1.12506	-3.48551	0.000491204	0.0019677	down	Sobic.001G288750.1	Sobic.001G288750.1.p								0.155	0.092	0.099	0.069	0	0	0	0	0	0	0
Sobic.001G288750	1.23908	-3.92142	1.12506	-3.48551	0.000491204	0.0019677	down	Sobic.001G288750.2	Sobic.001G288750.2.p								0.155	0.092	0.099	0.069	0	0	0	0	0	0	0
Sobic.001G288750	1.23908	-3.92142	1.12506	-3.48551	0.000491204	0.0019677	down	Sobic.001G288750.3	Sobic.001G288750.3.p								0.155	0.092	0.099	0.069	0	0	0	0	0	0	0
Sobic.001G289301	35.8055	-2.47348	0.227329	-10.8806	1.42576e-27	8.15763e-26	down	Sobic.001G289301.1	Sobic.001G289301.1.p								2.167	3.189	3.574	4.841	3.715	0.571	0.626	0.493	0.796	0.642	0.216
Sobic.001G291300	148.388	-4.78188	1.66825	-2.86641	0.00415155	0.0127137	down	Sobic.001G291300.1	Sobic.001G291300.1.p						LOC_Os10g41980	RALFL26 - Rapid ALkalinization Factor RALF family protein precursor, expressed	98.64	0.399	11.267	101.626	116.271	4.555	0	0	140.592	95.904	242.869
Sobic.001G292100	31.5505	1.012	0.189629	5.33677	9.46155e-08	8.11517e-07	up	Sobic.001G292100.2	Sobic.001G292100.2.p	PF05703 PF08458					LOC_Os10g41870	expressed protein	0.44	0.498	0.585	0	0	1.137	1.025	1.05	0.653	0.78	0.881
Sobic.001G292100	31.5505	1.012	0.189629	5.33677	9.46155e-08	8.11517e-07	up	Sobic.001G292100.6	Sobic.001G292100.6.p	PF05703 PF08458					LOC_Os10g41870	expressed protein	0.44	0.498	0.585	0	0	1.137	1.025	1.05	0.653	0.78	0.881
Sobic.001G292100	31.5505	1.012	0.189629	5.33677	9.46155e-08	8.11517e-07	up	Sobic.001G292100.7	Sobic.001G292100.7.p	PF05703 PF08458					LOC_Os10g41870	expressed protein	0.44	0.498	0.585	0	0	1.137	1.025	1.05	0.653	0.78	0.881
Sobic.001G292100	31.5505	1.012	0.189629	5.33677	9.46155e-08	8.11517e-07	up	Sobic.001G292100.8	Sobic.001G292100.8.p	PF05703 PF08458					LOC_Os10g41870	expressed protein	0.44	0.498	0.585	0	0	1.137	1.025	1.05	0.653	0.78	0.881
Sobic.001G292100	31.5505	1.012	0.189629	5.33677	9.46155e-08	8.11517e-07	up	Sobic.001G292100.9	Sobic.001G292100.9.p	PF05703 PF08458					LOC_Os10g41870	expressed protein	0.44	0.498	0.585	0	0	1.137	1.025	1.05	0.653	0.78	0.881
Sobic.001G292100	31.5505	1.012	0.189629	5.33677	9.46155e-08	8.11517e-07	up	Sobic.001G292100.10	Sobic.001G292100.10.p	PF05703 PF08458					LOC_Os10g41870	expressed protein	0.44	0.498	0.585	0	0	1.137	1.025	1.05	0.653	0.78	0.881
Sobic.001G292100	31.5505	1.012	0.189629	5.33677	9.46155e-08	8.11517e-07	up	Sobic.001G292100.11	Sobic.001G292100.11.p	PF05703 PF08458					LOC_Os10g41870	expressed protein	0.44	0.498	0.585	0	0	1.137	1.025	1.05	0.653	0.78	0.881
Sobic.001G292100	31.5505	1.012	0.189629	5.33677	9.46155e-08	8.11517e-07	up	Sobic.001G292100.12	Sobic.001G292100.12.p	PF05703 PF08458					LOC_Os10g41870	expressed protein	0.44	0.498	0.585	0	0	1.137	1.025	1.05	0.653	0.78	0.881
Sobic.001G292100	31.5505	1.012	0.189629	5.33677	9.46155e-08	8.11517e-07	up	Sobic.001G292100.13	Sobic.001G292100.13.p	PF05703 PF08458					LOC_Os10g41870	expressed protein	0.44	0.498	0.585	0	0	1.137	1.025	1.05	0.653	0.78	0.881
Sobic.001G292100	31.5505	1.012	0.189629	5.33677	9.46155e-08	8.11517e-07	up	Sobic.001G292100.14	Sobic.001G292100.14.p	PF05703 PF08458					LOC_Os10g41870	expressed protein	0.44	0.498	0.585	0	0	1.137	1.025	1.05	0.653	0.78	0.881
Sobic.001G293100	5.55361	-6.10472	1.06564	-5.72871	1.01199e-08	1.00179e-07	down	Sobic.001G293100.1	Sobic.001G293100.1.p	PF00141		K00430	GO:0004601 GO:0006979 GO:0020037 GO:0055114		LOC_Os10g41720	peroxidase precursor, putative, expressed	0.948	0.204	0.548	0.459	0.406	0	0	0	0	0	0
Sobic.001G293450	3.53258	-4.44345	1.72456	-2.57657	0.00997852	0.0268759	down	Sobic.001G293450.2	Sobic.001G293450.2.p								2.547	0	0.147	0	0	0.118	0	0	7.159	8.226	0.498
Sobic.001G294000	1548.99	-1.12366	0.428414	-2.62284	0.00872001	0.0239664	down	Sobic.001G294000.1	Sobic.001G294000.1.p	PF00656 PF06943	KOG1546		GO:0004197 GO:0006508	(1 of 1) PTHR31773:SF9 - METACASPASE-1			186.029	48.576	55.065	35.614	28.95	41.965	52.479	48.423	42.553	45.011	53.841
Sobic.001G294500	1465.8	-3.82591	0.818203	-4.67599	2.92538e-06	1.95829e-05	down	Sobic.001G294500.1	Sobic.001G294500.1.p	PF01474		K01626	GO:0003849 GO:0009073	3-deoxy-D-arabino-heptulosonate 7-phosphate synthetase	LOC_Os10g41480	phospho-2-dehydro-3-deoxyheptonate aldolase, chloroplast precursor, putative, expressed	23.76	24.324	347.167	6.042	12.692	19.421	3.193	6.186	1.174	5.034	1.79
Sobic.001G294600	129.407	1.0658	0.288739	3.69121	0.000223186	0.000973035	up	Sobic.001G294600.1	Sobic.001G294600.1.p	PF00076		K14396	GO:0003676				5.209	3.23	9.641	15.02	15.979	13.352	12.739	13.302	6.285	6.872	14.075
Sobic.001G294600	129.407	1.0658	0.288739	3.69121	0.000223186	0.000973035	up	Sobic.001G294600.2	Sobic.001G294600.2.p	PF00076		K14396	GO:0003676				5.209	3.23	9.641	15.02	15.979	13.352	12.739	13.302	6.285	6.872	14.075
Sobic.001G294600	129.407	1.0658	0.288739	3.69121	0.000223186	0.000973035	up	Sobic.001G294600.3	Sobic.001G294600.3.p	PF00076		K14396	GO:0003676				5.209	3.23	9.641	15.02	15.979	13.352	12.739	13.302	6.285	6.872	14.075
Sobic.001G294800	25.6179	-3.35556	0.963994	-3.4809	0.000499737	0.00199515	down	Sobic.001G294800.1	Sobic.001G294800.1.p	PF05669		K15153	GO:0001104 GO:0006355 GO:0016592				0.378	0.09	6.112	0.201	0.95	0.192	0.295	0.169	0.397	0.189	0.244
Sobic.001G294800	25.6179	-3.35556	0.963994	-3.4809	0.000499737	0.00199515	down	Sobic.001G294800.2	Sobic.001G294800.2.p	PF05669		K15153	GO:0001104 GO:0006355 GO:0016592				0.378	0.09	6.112	0.201	0.95	0.192	0.295	0.169	0.397	0.189	0.244
Sobic.001G295100	235.734	-1.3039	0.307337	-4.24258	2.20967e-05	0.000123553	down	Sobic.001G295100.1	Sobic.001G295100.1.p	PF03208					LOC_Os10g41420	expressed protein	43.639	18.132	27.479	5.662	2.329	9.877	16.715	11.532	9.265	2.896	8.863
Sobic.001G295800	42	1.31681	0.537817	2.44844	0.0143475	0.0366159	up	Sobic.001G295800.1	Sobic.001G295800.1.p	PF13947			GO:0030247		LOC_Os05g33860	expressed protein	0.175	2.339	1.394	3.343	2.819	3.294	4.788	1.959	2.761	1.842	1.226
Sobic.001G295900	135.958	1.3135	0.4843	2.71217	0.00668452	0.0191411	up	Sobic.001G295900.1	Sobic.001G295900.1.p	PF00069 PF07714			GO:0004672 GO:0004713 GO:0005524 GO:0006468		LOC_Os10g41290	AGC_PVPK_like_kin82y.17 - ACG kinases include homologs to PKA, PKG and PKC, expressed	0.895	5.277	1.474	2.149	2.396	4.761	9.393	5.209	0.491	1.607	2.039
Sobic.001G296000	39.5316	2.87327	0.36839	7.79953	6.21403e-15	1.26562e-13	up	Sobic.001G296000.1	Sobic.001G296000.1.p						LOC_Os10g41300	expressed protein	0.346	1.164	0.441	2.254	2.447	3.755	6.953	4.583	0.876	2.138	1.242
Sobic.001G296700	54.5107	2.26219	0.404237	5.59619	2.19117e-08	2.07716e-07	up	Sobic.001G296700.1	Sobic.001G296700.1.p	PF00125 PF16211	KOG1756	K11251	GO:0000786 GO:0003677 GO:0005634 GO:0046982	Histone H2A	LOC_Os12g34510	Core histone H2A/H2B/H3/H4 domain containing protein, putative, expressed	1.831	3.357	0.53	15.655	9.405	10.74	8.446	9.398	14.568	18.742	6.896
Sobic.001G297200	394.973	-2.15585	0.750929	-2.87091	0.00409288	0.0125721	down	Sobic.001G297200.1	Sobic.001G297200.1.p	PF00046 PF02183 PF04618	KOG0483	K09338	GO:0003677 GO:0003700 GO:0005634 GO:0006355 GO:0043565		LOC_Os10g41230	homeobox associated leucine zipper, putative, expressed	4.131	4.323	64.663	8.677	12.871	5.925	3.726	7.063	12.405	12.585	1.961
Sobic.001G298200	4.2212	5.2766	0.910027	5.79828	6.69978e-09	6.78732e-08	up	Sobic.001G298200.1	Sobic.001G298200.1.p								0	0	0	0	0	0.982	0.829	0.582	0.174	0.149	0.08
Sobic.001G298400	79.682	-3.63707	0.756704	-4.80646	1.53628e-06	1.08369e-05	down	Sobic.001G298400.4	Sobic.001G298400.4.p	PF06203			GO:0005515		LOC_Os10g41100	CCT motif family protein, expressed	20.585	3.42	1.455	17.379	2.653	1.364	0.333	0.556	34.808	17.862	20.648
Sobic.001G298400	79.682	-3.63707	0.756704	-4.80646	1.53628e-06	1.08369e-05	down	Sobic.001G298400.5	Sobic.001G298400.5.p	PF06203			GO:0005515		LOC_Os10g41100	CCT motif family protein, expressed	20.585	3.42	1.455	17.379	2.653	1.364	0.333	0.556	34.808	17.862	20.648
Sobic.001G298700	23.7926	6.7899	0.850914	7.97954	1.46878e-15	3.17387e-14	up	Sobic.001G298700.1	Sobic.001G298700.1.p								0	0	0.083	0	0	3.376	4.069	4.225	3.497	1.826	3.365
Sobic.001G298700	23.7926	6.7899	0.850914	7.97954	1.46878e-15	3.17387e-14	up	Sobic.001G298700.2	Sobic.001G298700.2.p								0	0	0.083	0	0	3.376	4.069	4.225	3.497	1.826	3.365
Sobic.001G298700	23.7926	6.7899	0.850914	7.97954	1.46878e-15	3.17387e-14	up	Sobic.001G298700.3	Sobic.001G298700.3.p								0	0	0.083	0	0	3.376	4.069	4.225	3.497	1.826	3.365
Sobic.001G299100	13.7056	-7.4489	2.20105	-3.38425	0.000713739	0.00272706	down	Sobic.001G299100.1	Sobic.001G299100.1.p	PF03171 PF14226	KOG0143		GO:0016491 GO:0055114		LOC_Os10g41020	flavonol synthase/flavanone 3-hydroxylase, putative, expressed	0.082	4.183	0	0	0.064	0	0	0	0.431	0.041	0.221
Sobic.001G299100	13.7056	-7.4489	2.20105	-3.38425	0.000713739	0.00272706	down	Sobic.001G299100.3	Sobic.001G299100.3.p	PF03171 PF14226	KOG0143		GO:0016491 GO:0055114		LOC_Os10g41020	flavonol synthase/flavanone 3-hydroxylase, putative, expressed	0.082	4.183	0	0	0.064	0	0	0	0.431	0.041	0.221
Sobic.001G299200	54.3438	-3.04817	1.04507	-2.91671	0.00353745	0.0110754	down	Sobic.001G299200.1	Sobic.001G299200.1.p	PF03171 PF14226	KOG0143		GO:0016491 GO:0055114		LOC_Os10g40900	flavonol synthase/flavanone 3-hydroxylase, putative, expressed	0.51	17.957	0.259	14.653	2.32	0.259	0.512	1.482	3.034	1.326	3.4
Sobic.001G300201	58.4715	-2.72922	0.599115	-4.55542	5.22804e-06	3.31539e-05	down	Sobic.001G300201.2	Sobic.001G300201.2.p	PF00010			GO:0046983		LOC_Os10g40740	helix-loop-helix DNA-binding domain containing protein, expressed	2.197	0.454	0.975	1.341	0.854	0.317	0.045	0.225	13.005	14.744	5.616
Sobic.001G300201	58.4715	-2.72922	0.599115	-4.55542	5.22804e-06	3.31539e-05	down	Sobic.001G300201.3	Sobic.001G300201.3.p	PF00010			GO:0046983		LOC_Os10g40740	helix-loop-helix DNA-binding domain containing protein, expressed	2.197	0.454	0.975	1.341	0.854	0.317	0.045	0.225	13.005	14.744	5.616
Sobic.001G300201	58.4715	-2.72922	0.599115	-4.55542	5.22804e-06	3.31539e-05	down	Sobic.001G300201.4	Sobic.001G300201.4.p	PF00010			GO:0046983		LOC_Os10g40740	helix-loop-helix DNA-binding domain containing protein, expressed	2.197	0.454	0.975	1.341	0.854	0.317	0.045	0.225	13.005	14.744	5.616
Sobic.001G300500	138.404	-2.46668	0.721832	-3.41725	0.00063256	0.00245295	down	Sobic.001G300500.1	Sobic.001G300500.1.p	PF01357 PF03330			GO:0005576 GO:0019953	(1 of 11) PTHR31867//PTHR31867:SF1 - FAMILY NOT NAMED // EXPANSIN-A1-RELATED	LOC_Os10g40720	expansin precursor, putative, expressed	20.727	24.975	0.982	0.685	0.433	2.016	4.794	2.034	21.096	31.112	195.529
Sobic.001G302200	168.662	-1.22548	0.274544	-4.4637	8.05559e-06	4.93055e-05	down	Sobic.001G302200.4	Sobic.001G302200.4.p		KOG1950				LOC_Os10g40640	glycosyl transferase 8 domain containing protein, putative, expressed	12.677	7.482	5.313	13.058	6.977	4.151	3.785	3.56	42.831	14.369	14.77
Sobic.001G302500	11.831	-4.29242	1.14058	-3.76338	0.000167635	0.000754965	down	Sobic.001G302500.1	Sobic.001G302500.1.p	PF00743	KOG1399		GO:0004499 GO:0050660 GO:0050661 GO:0055114	Flavin-containing monooxygenase	LOC_Os10g40610	flavin-containing monooxygenase family protein, putative, expressed	0.807	0	2.516	0.143	0	0.041	0.045	0.09	0.094	0	0.13
Sobic.001G302666	43.1767	-4.86993	0.926149	-5.25826	1.45428e-07	1.20786e-06	down	Sobic.001G302666.1	Sobic.001G302666.1.p	PF00743	KOG1399		GO:0004499 GO:0050660 GO:0050661 GO:0055114	Flavin-containing monooxygenase	LOC_Os10g40610	flavin-containing monooxygenase family protein, putative, expressed	0.654	0.302	10.353	0.193	0.171	0.111	0.162	0.122	0.381	0.145	0.547
Sobic.001G302666	43.1767	-4.86993	0.926149	-5.25826	1.45428e-07	1.20786e-06	down	Sobic.001G302666.2	Sobic.001G302666.2.p	PF07992	KOG1399		GO:0004499 GO:0016491 GO:0050660 GO:0050661 GO:0055114	Flavin-containing monooxygenase	LOC_Os10g40610	flavin-containing monooxygenase family protein, putative, expressed	0.654	0.302	10.353	0.193	0.171	0.111	0.162	0.122	0.381	0.145	0.547
Sobic.001G302800	149.553	1.00822	0.190079	5.30421	1.1316e-07	9.57041e-07	up	Sobic.001G302800.1	Sobic.001G302800.1.p	PF00854		K14638	GO:0005215 GO:0006810 GO:0016020		LOC_Os10g40600	peptide transporter PTR2, putative, expressed	2.129	2.702	1.948	0.431	0.733	6.336	4.351	3.548	33.158	14.705	3.114
Sobic.001G302800	149.553	1.00822	0.190079	5.30421	1.1316e-07	9.57041e-07	up	Sobic.001G302800.2	Sobic.001G302800.2.p	PF00854	KOG1237		GO:0005215 GO:0006810 GO:0016020		LOC_Os10g40600	peptide transporter PTR2, putative, expressed	2.129	2.702	1.948	0.431	0.733	6.336	4.351	3.548	33.158	14.705	3.114
Sobic.001G303300	1101.28	-3.93097	0.856012	-4.59219	4.38621e-06	2.82265e-05	down	Sobic.001G303300.1	Sobic.001G303300.1.p	PF03016	KOG1021				LOC_Os10g40559	exostosin family domain containing protein, expressed	284.906	9.02	15.906	5.584	6.311	6.706	8.821	6.939	9.588	12.379	15.377
Sobic.001G303900	2124.2	-1.09077	0.361153	-3.02024	0.00252573	0.00824189	down	Sobic.001G303900.1	Sobic.001G303900.1.p	PF02358		K01087	GO:0003824 GO:0005992 GO:0008152	Trehalose 6-phosphate phosphatase	LOC_Os10g40550	CPuORF23 - conserved peptide uORF-containing transcript, expressed	91.234	60.789	212.135	42.572	21.255	42.294	66.422	67.788	21.979	13.45	30.622
Sobic.001G303900	2124.2	-1.09077	0.361153	-3.02024	0.00252573	0.00824189	down	Sobic.001G303900.2	Sobic.001G303900.2.p	PF02358		K01087	GO:0003824 GO:0005992 GO:0008152	Trehalose 6-phosphate phosphatase	LOC_Os10g40550	CPuORF23 - conserved peptide uORF-containing transcript, expressed	91.234	60.789	212.135	42.572	21.255	42.294	66.422	67.788	21.979	13.45	30.622
Sobic.001G304201	19.8878	4.16066	0.805322	5.16646	2.38572e-07	1.91278e-06	up	Sobic.001G304201.1	Sobic.001G304201.1.p	PF14547					LOC_Os10g40440	LTPL140 - Protease inhibitor/seed storage/LTP family protein precursor, expressed	0	0.461	0.247	0	0	1.383	10.084	2.392	0.227	3.406	0.209
Sobic.001G304300	27.9064	-5.95687	1.94262	-3.06641	0.00216649	0.00720721	down	Sobic.001G304300.1	Sobic.001G304300.1.p	PF14547					LOC_Os10g40420	LTPL138 - Protease inhibitor/seed storage/LTP family protein precursor, expressed	0	17.824	0.109	0	0.135	0	0.287	0	0.2	0.344	0
Sobic.001G306000	124.384	1.0491	0.322338	3.25466	0.00113529	0.0040979	up	Sobic.001G306000.1	Sobic.001G306000.1.p	PF00069 PF04564	KOG1187		GO:0004672 GO:0004713 GO:0004842 GO:0005524 GO:0006468 GO:0016567	Mitogen-Activated Protein Kinase Kinase Kinase			2.981	1.542	4.843	2.195	4.629	6.799	5.163	8.226	4.145	3.079	3.31
Sobic.001G306200	7366.87	-15.5547	1.61552	-9.62831	6.07192e-22	2.16338e-20	down	Sobic.001G306200.1	Sobic.001G306200.1.p	PF01357 PF03330			GO:0005576 GO:0019953	(1 of 11) PTHR31867//PTHR31867:SF1 - FAMILY NOT NAMED // EXPANSIN-A1-RELATED	LOC_Os10g40090	expansin precursor, putative, expressed	62.933	8.594	3528.55	0	0	0.066	0	0	0	0.131	1.615
Sobic.001G306200	7366.87	-15.5547	1.61552	-9.62831	6.07192e-22	2.16338e-20	down	Sobic.001G306200.2	Sobic.001G306200.2.p	PF01357 PF03330			GO:0005576 GO:0019953	(1 of 11) PTHR31867//PTHR31867:SF1 - FAMILY NOT NAMED // EXPANSIN-A1-RELATED	LOC_Os10g40090	expansin precursor, putative, expressed	62.933	8.594	3528.55	0	0	0.066	0	0	0	0.131	1.615
Sobic.001G306400	8587.6	-15.7759	1.72056	-9.16905	4.772e-20	1.47997e-18	down	Sobic.001G306400.1	Sobic.001G306400.1.p	PF01357 PF03330			GO:0005576 GO:0019953	(1 of 11) PTHR31867//PTHR31867:SF1 - FAMILY NOT NAMED // EXPANSIN-A1-RELATED	LOC_Os10g40090	expansin precursor, putative, expressed	103.214	1.489	4139.98	0	0	0	0	0.074	0	0.132	1.848
Sobic.001G306500	14051.4	-13.7729	1.16941	-11.7777	5.08723e-32	3.86743e-30	down	Sobic.001G306500.1	Sobic.001G306500.1.p	PF01357 PF03330			GO:0005576 GO:0019953	(1 of 11) PTHR31867//PTHR31867:SF1 - FAMILY NOT NAMED // EXPANSIN-A1-RELATED	LOC_Os10g40090	expansin precursor, putative, expressed	1518.21	3.18	4744.34	0	0	0.124	0.136	0.204	0.213	1.585	1.442
Sobic.001G306500	14051.4	-13.7729	1.16941	-11.7777	5.08723e-32	3.86743e-30	down	Sobic.001G306500.2	Sobic.001G306500.2.p	PF01357 PF03330			GO:0005576 GO:0019953	(1 of 11) PTHR31867//PTHR31867:SF1 - FAMILY NOT NAMED // EXPANSIN-A1-RELATED	LOC_Os10g40090	expansin precursor, putative, expressed	1518.21	3.18	4744.34	0	0	0.124	0.136	0.204	0.213	1.585	1.442
Sobic.001G306500	14051.4	-13.7729	1.16941	-11.7777	5.08723e-32	3.86743e-30	down	Sobic.001G306500.3	Sobic.001G306500.3.p	PF01357 PF03330			GO:0005576 GO:0019953	(1 of 11) PTHR31867//PTHR31867:SF1 - FAMILY NOT NAMED // EXPANSIN-A1-RELATED	LOC_Os10g40090	expansin precursor, putative, expressed	1518.21	3.18	4744.34	0	0	0.124	0.136	0.204	0.213	1.585	1.442
Sobic.001G306600	3.77278	2.33357	0.709792	3.28769	0.00101014	0.00369951	up	Sobic.001G306600.1	Sobic.001G306600.1.p	PF06405		K13545			LOC_Os10g25040	red chlorophyll catabolite reductase, putative, expressed	0.227	0	0.072	3.022	1.604	0.346	0.506	0.444	1.788	1.42	3.115
Sobic.001G306700	322.352	-1.89957	0.227701	-8.34241	7.27942e-17	1.7597e-15	down	Sobic.001G306700.1	Sobic.001G306700.1.p	PF01535 PF12854 PF13812					LOC_Os02g02590	PPR repeat domain containing protein, putative, expressed	24.336	14.023	19.024	17.871	10.063	6.388	5.929	3.881	5.328	8.764	6.293
Sobic.001G306800	316.542	-1.02033	0.260045	-3.92366	8.72144e-05	0.000424742	down	Sobic.001G306800.1	Sobic.001G306800.1.p	PF13839 PF14416					LOC_Os02g02580	expressed protein	27.585	12.807	29.153	13.041	19.295	12.399	12.95	10.651	8.152	11.986	10.104
Sobic.001G307000	7.49999	1.90863	0.733556	2.60189	0.00927121	0.0252273	up	Sobic.001G307000.1	Sobic.001G307000.1.p						LOC_Os10g40040	expressed protein	0	0.044	0.166	47.191	52.4	0.548	0.187	0.125	2.628	2.868	1.081
Sobic.001G307200	427.815	1.03644	0.272639	3.80152	0.000143812	0.000661874	up	Sobic.001G307200.1	Sobic.001G307200.1.p	PF00929			GO:0003676				3.482	4.08	6.77	1.631	0.284	11.561	12.967	5.995	3.738	2.049	8.631
Sobic.001G307400	30.3647	3.83814	0.474136	8.09503	5.72487e-16	1.27859e-14	up	Sobic.001G307400.1	Sobic.001G307400.1.p	PF00106	KOG1208	K19329	GO:0008152 GO:0016491	Short-chain dehydrogenase/reductase	LOC_Os10g40020	oxidoreductase, short chain dehydrogenase/reductase family domain containing family, expressed	0	0.435	0.389	70.243	37.871	6.455	2.52	4.371	4.063	7.581	46.47
Sobic.001G307500	35.3416	-1.85768	0.548635	-3.38601	0.000709178	0.00271229	down	Sobic.001G307500.1	Sobic.001G307500.1.p								1.198	4.172	10.095	0.664	1.057	2.053	1.586	0.753	0.786	0.374	0.886
Sobic.001G308000	1473.8	-2.74322	0.632572	-4.33662	1.44693e-05	8.40561e-05	down	Sobic.001G308000.1	Sobic.001G308000.1.p	PF10358							100.168	6.112	36.527	6.519	1.647	9.291	6.189	7.716	1.819	5.173	4.38
Sobic.001G308000	1473.8	-2.74322	0.632572	-4.33662	1.44693e-05	8.40561e-05	down	Sobic.001G308000.2	Sobic.001G308000.2.p	PF10358							100.168	6.112	36.527	6.519	1.647	9.291	6.189	7.716	1.819	5.173	4.38
Sobic.001G308000	1473.8	-2.74322	0.632572	-4.33662	1.44693e-05	8.40561e-05	down	Sobic.001G308000.3	Sobic.001G308000.3.p								100.168	6.112	36.527	6.519	1.647	9.291	6.189	7.716	1.819	5.173	4.38
Sobic.001G308550	5.3855	-5.08931	1.48315	-3.43143	0.000600406	0.0023429	down	Sobic.001G308550.1	Sobic.001G308550.1.p	PF00587			GO:0000166 GO:0004812 GO:0004828 GO:0005524 GO:0005737 GO:0006418 GO:0006434				0.522	0	0.705	0.116	0	0	0	0.036	0	0	0
Sobic.001G308600	16.4993	-5.78342	1.30649	-4.42668	9.56952e-06	5.76664e-05	down	Sobic.001G308600.1	Sobic.001G308600.1.p	PF01190					LOC_Os10g39890	POEI31 - Pollen Ole e I allergen and extensin family protein precursor, putative, expressed	6.083	0.092	2.679	0.138	0	0	0	0.174	0.091	0.078	0.084
Sobic.001G308800	436.694	-1.19705	0.131198	-9.12402	7.2389e-20	2.20742e-18	down	Sobic.001G308800.1	Sobic.001G308800.1.p	PF00581		K18065		Putative rhodanese domain phosphatase			72.345	53.184	67.755	15.54	20.617	29.364	31.053	27.61	47.416	32.604	40.234
Sobic.001G310100	1419.49	-1.13746	0.227077	-5.00915	5.46699e-07	4.14804e-06	down	Sobic.001G310100.1	Sobic.001G310100.1.p	PF00400	KOG1334	K11804	GO:0005515	(1 of 1) K11804 - WD repeat-containing protein 42A (WDR42A)	LOC_Os10g39760	WD domain, G-beta repeat domain containing protein, expressed	115.358	67.307	101.718	145.132	269.136	34.914	44.162	56.317	84.992	89.807	77.196
Sobic.001G310200	11.5523	2.45494	0.5335	4.60158	4.19299e-06	2.71624e-05	up	Sobic.001G310200.1	Sobic.001G310200.1.p	PF00043 PF13417	KOG0867	K00799	GO:0005515	(1 of 15) 2.5.1.18 - Glutathione transferase / S-(hydroxyalkyl)glutathione lyase			0	0.423	0.454	0	0	1.883	2.623	0.877	0	0.143	0
Sobic.001G310700	269.471	1.09401	0.29012	3.77089	0.000162664	0.000736037	up	Sobic.001G310700.1	Sobic.001G310700.1.p	PF07714 PF13414	KOG1187	K14500	GO:0004672 GO:0004713 GO:0005524 GO:0006468		LOC_Os10g39670	protein kinase family protein, putative, expressed	9.219	3.81	8.664	70.261	59.404	13.375	19.779	15.342	14.22	9.4	10.67
Sobic.001G311200	191.37	-5.12591	1.03102	-4.97169	6.63703e-07	4.97085e-06	down	Sobic.001G311200.1	Sobic.001G311200.1.p	PF02068			GO:0008270				3.796	1.688	126.534	17598.5	29033.2	0.868	2.433	0.53	0.554	0.76	0.817
Sobic.001G311400	345.06	-3.49893	1.40318	-2.49357	0.0126465	0.032934	down	Sobic.001G311400.1	Sobic.001G311400.1.p								126.98	0.14	0.075	0.628	1.11	5.989	4.075	2.57	0	0.059	0.254
Sobic.001G311601	15.4337	-2.4766	0.457613	-5.412	6.23243e-08	5.49226e-07	down	Sobic.001G311601.1	Sobic.001G311601.1.p								3.072	2.429	1.396	24.396	50.96	0.149	0.408	0.736	0.171	0.439	0.551
Sobic.001G311900	5.63893	3.26054	1.16768	2.79232	0.00523321	0.0155447	up	Sobic.001G311900.1	Sobic.001G311900.1.p	PF00450		K16297	GO:0004185 GO:0006508	Serine carboxypeptidase	LOC_Os10g39560	OsSCP47 - Putative Serine Carboxypeptidase homologue, expressed	0	0.051	0.109	0	0	0.131	1.485	0.048	0	0	0.046
Sobic.001G312000	2.44219	-4.93398	1.8317	-2.69367	0.007067	0.0200366	down	Sobic.001G312000.2	Sobic.001G312000.2.p	PF00304			GO:0006952				2.28	0	0.967	0	0	0	0	0	0	1.521	0
Sobic.001G312500	686.96	-1.14145	0.368429	-3.09815	0.00194736	0.00656625	down	Sobic.001G312500.1	Sobic.001G312500.1.p	PF00481	KOG0698	K14803	GO:0003824 GO:0004722 GO:0006470		LOC_Os10g39540	protein phosphatase 2C, putative, expressed	41.339	18.832	34.629	7.908	11.934	9.141	24.785	11.179	13.033	9.701	7.972
Sobic.001G312500	686.96	-1.14145	0.368429	-3.09815	0.00194736	0.00656625	down	Sobic.001G312500.4	Sobic.001G312500.4.p	PF00481	KOG0698	K14803	GO:0003824 GO:0004722 GO:0006470		LOC_Os10g39540	protein phosphatase 2C, putative, expressed	41.339	18.832	34.629	7.908	11.934	9.141	24.785	11.179	13.033	9.701	7.972
Sobic.001G312700	400.053	-2.0396	0.806712	-2.52828	0.0114621	0.0302773	down	Sobic.001G312700.1	Sobic.001G312700.1.p	PF01535 PF13041 PF13812 PF14432					LOC_Os10g39460	selenium-binding protein-like, putative, expressed	21.354	0.505	3.008	1.153	0.914	2.14	2.448	2.067	1.386	1.94	1.217
Sobic.001G312700	400.053	-2.0396	0.806712	-2.52828	0.0114621	0.0302773	down	Sobic.001G312700.2	Sobic.001G312700.2.p	PF01535 PF13041 PF13812 PF14432					LOC_Os10g39460	selenium-binding protein-like, putative, expressed	21.354	0.505	3.008	1.153	0.914	2.14	2.448	2.067	1.386	1.94	1.217
Sobic.001G312700	400.053	-2.0396	0.806712	-2.52828	0.0114621	0.0302773	down	Sobic.001G312700.3	Sobic.001G312700.3.p	PF01535 PF13041 PF13812 PF14432					LOC_Os10g39460	selenium-binding protein-like, putative, expressed	21.354	0.505	3.008	1.153	0.914	2.14	2.448	2.067	1.386	1.94	1.217
Sobic.001G313150	27.4499	-7.4732	1.31287	-5.69228	1.25355e-08	1.22579e-07	down	Sobic.001G313150.2	Sobic.001G313150.2.p								13.555	0.24	5.534	0.179	0	0	0	0.113	0	0	0
Sobic.001G313500	1782.16	-1.45494	0.424442	-3.42789	0.000608289	0.00236892	down	Sobic.001G313500.1	Sobic.001G313500.1.p	PF06454				(1 of 1) PF06454 - Protein of unknown function (DUF1084) (DUF1084)	LOC_Os10g39220	tobamovirus multiplication protein, putative, expressed	265.47	64.911	91.221	111.303	123.773	47.196	53.834	63.994	67.485	66.94	82.59
Sobic.001G315000	1883.98	-7.67656	0.947996	-8.09768	5.60178e-16	1.25212e-14	down	Sobic.001G315000.2	Sobic.001G315000.2.p	PF02434	KOG2246		GO:0016020 GO:0016757		LOC_Os10g39020	fringe-related protein, putative, expressed	273.491	11.441	89.782	0	0	1.512	0.032	0.48	0	0.458	0.092
Sobic.001G315000	1883.98	-7.67656	0.947996	-8.09768	5.60178e-16	1.25212e-14	down	Sobic.001G315000.3	Sobic.001G315000.3.p	PF02434	KOG2246		GO:0016020 GO:0016757		LOC_Os10g39020	fringe-related protein, putative, expressed	273.491	11.441	89.782	0	0	1.512	0.032	0.48	0	0.458	0.092
Sobic.001G315000	1883.98	-7.67656	0.947996	-8.09768	5.60178e-16	1.25212e-14	down	Sobic.001G315000.4	Sobic.001G315000.4.p	PF02434	KOG2246		GO:0016020 GO:0016757		LOC_Os10g39020	fringe-related protein, putative, expressed	273.491	11.441	89.782	0	0	1.512	0.032	0.48	0	0.458	0.092
Sobic.001G316300	243.125	-2.11441	0.528379	-4.0017	6.28887e-05	0.000316985	down	Sobic.001G316300.1	Sobic.001G316300.1.p	PF04844					LOC_Os10g38880	DUF623 domain containing protein, expressed	40.656	5.393	29.132	0.949	0.588	7.228	7.694	3.648	0.312	0.535	2.187
Sobic.001G317200	24.0803	-3.00644	0.997886	-3.01281	0.00258841	0.00841507	down	Sobic.001G317200.1	Sobic.001G317200.1.p	PF13410 PF13417	KOG0406	K00799	GO:0005515	Glutathione S-transferase			7.081	0.122	0.326	3.733	0.322	0.521	0.286	0.229	13.052	0.103	0
Sobic.001G317400	477.187	-1.13148	0.182316	-6.20616	5.42964e-10	6.40388e-09	down	Sobic.001G317400.1	Sobic.001G317400.1.p	PF13410 PF13417	KOG0406	K00799	GO:0005515	Glutathione S-transferase			54.923	40.761	35.152	3.921	5.203	20.995	17.866	23.781	49.835	34.448	39.828
Sobic.001G317950	9.43894	-3.53755	1.14087	-3.10076	0.00193024	0.00651658	down	Sobic.001G317950.1	Sobic.001G317950.1.p								1.813	0.043	0.323	0	0	0	0.04	0.162	0.042	0	0.078
Sobic.001G318000	22.8523	-3.15613	0.781552	-4.03829	5.38428e-05	0.000275197	down	Sobic.001G318000.1	Sobic.001G318000.1.p	PF00043 PF13417	KOG0406	K00799	GO:0005515	Glutathione S-transferase	LOC_Os10g38600	glutathione S-transferase GSTU6, putative, expressed	7.963	1.116	1.289	26.971	2.953	0.368	0.807	0.081	1.943	0.435	1.09
Sobic.001G318500	25.0432	-2.05931	0.844258	-2.43919	0.0147201	0.0374032	down	Sobic.001G318500.1	Sobic.001G318500.1.p	PF13410 PF13417	KOG0406	K00799	GO:0005515	Glutathione S-transferase	LOC_Os10g38470	glutathione S-transferase, putative, expressed	7.407	0.58	1.867	35.83	10.198	0.994	0.078	1.484	20.056	1.189	2.33
Sobic.001G319300	1.20737	-3.83985	1.35425	-2.8354	0.00457687	0.0138284	down	Sobic.001G319300.2	Sobic.001G319300.2.p	PF02798 PF13410	KOG0406	K00799	GO:0005515	Glutathione S-transferase	LOC_Os10g38340	glutathione S-transferase GSTU6, putative, expressed	0.406	0.08	0.086	8.396	0	0	0	0	0	0.068	0
Sobic.001G320101	74.6066	9.41491	0.844534	11.148	7.31929e-29	4.58161e-27	up	Sobic.001G320101.1	Sobic.001G320101.1.p								0	0	0	0	0	14.142	11.019	14.316	28.341	25.561	16.848
Sobic.001G320300	16.2692	1.75539	0.418502	4.19446	2.73519e-05	0.000149867	up	Sobic.001G320300.1	Sobic.001G320300.1.p	PF00732 PF05199			GO:0016614 GO:0050660 GO:0055114	(1 of 1) PTHR11552 - GLUCOSE-METHANOL-CHOLINE GMC OXIDOREDUCTASE	LOC_Os10g38050	HOTHEAD precursor, putative, expressed	0.352	0.25	0.358	1.373	0.497	0.572	1.687	1.062	0.328	0.387	0.416
Sobic.001G320400	14.1547	2.01014	0.561778	3.57817	0.00034601	0.00144548	up	Sobic.001G320400.1	Sobic.001G320400.1.p	PF01476					LOC_Os10g38040	lysM domain containing protein, putative, expressed	0.134	0.875	0.341	3.452	5.053	1.568	3.366	0.9	0.47	0.134	2.382
Sobic.001G320800	4.16513	5.26127	0.946996	5.55575	2.76424e-08	2.58901e-07	up	Sobic.001G320800.2	Sobic.001G320800.2.p								0	0	0	0	0	0.939	0.451	0.452	0.135	0.058	0.373
Sobic.001G320800	4.16513	5.26127	0.946996	5.55575	2.76424e-08	2.58901e-07	up	Sobic.001G320800.4	Sobic.001G320800.4.p								0	0	0	0	0	0.939	0.451	0.452	0.135	0.058	0.373
Sobic.001G320800	4.16513	5.26127	0.946996	5.55575	2.76424e-08	2.58901e-07	up	Sobic.001G320800.5	Sobic.001G320800.5.p								0	0	0	0	0	0.939	0.451	0.452	0.135	0.058	0.373
Sobic.001G321900	7464.06	-3.58972	0.82983	-4.32585	1.51945e-05	8.78579e-05	down	Sobic.001G321900.1	Sobic.001G321900.1.p	PF07714			GO:0004672 GO:0004713 GO:0005524 GO:0006468	Glycogen Synthase Kinase 3	LOC_Os10g37740	CGMC_GSK.9 - CGMC includes CDA, MAPK, GSK3, and CLKC kinases, expressed	1357.49	67.776	61.672	96.483	174.226	37.907	49.486	48.949	65.429	75.681	56.068
Sobic.001G321900	7464.06	-3.58972	0.82983	-4.32585	1.51945e-05	8.78579e-05	down	Sobic.001G321900.2	Sobic.001G321900.2.p	PF07714			GO:0004672 GO:0004713 GO:0005524 GO:0006468	Glycogen Synthase Kinase 3	LOC_Os10g37740	CGMC_GSK.9 - CGMC includes CDA, MAPK, GSK3, and CLKC kinases, expressed	1357.49	67.776	61.672	96.483	174.226	37.907	49.486	48.949	65.429	75.681	56.068
Sobic.001G322000	1780.82	-1.56199	0.542077	-2.88149	0.00395798	0.0122111	down	Sobic.001G322000.1	Sobic.001G322000.1.p	PF13637 PF13857	KOG0502	K19044	GO:0005515 GO:0008270	(1 of 8) PF12796//PF13920 - Ankyrin repeats (3 copies) (Ank_2) // Zinc finger, C3HC4 type (RING finger) (zf-C3HC4_3)	LOC_Os10g37730	pollen ankyrin, putative, expressed	221.163	33.479	46.214	17.173	17.882	37.854	38.872	34.089	21.642	24.879	23.438
Sobic.001G322400	237.789	-2.75282	0.597335	-4.6085	4.05588e-06	2.63618e-05	down	Sobic.001G322400.1	Sobic.001G322400.1.p	PF00241	KOG1735	K05765	GO:0003779 GO:0005622 GO:0015629 GO:0030042		LOC_Os10g37670	actin-depolymerizing factor, putative, expressed	24.198	5.244	63.531	8.064	7.517	6.364	2.671	5.355	3.01	4.118	16.188
Sobic.001G322400	237.789	-2.75282	0.597335	-4.6085	4.05588e-06	2.63618e-05	down	Sobic.001G322400.2	Sobic.001G322400.2.p	PF00241	KOG1735	K05765	GO:0003779 GO:0005622 GO:0015629 GO:0030042		LOC_Os10g37670	actin-depolymerizing factor, putative, expressed	24.198	5.244	63.531	8.064	7.517	6.364	2.671	5.355	3.01	4.118	16.188
Sobic.001G323200	7.07074	-2.85684	1.07643	-2.65399	0.00795463	0.0221687	down	Sobic.001G323200.1	Sobic.001G323200.1.p								2.817	0.176	0.189	1.973	0.233	0.226	0.248	0	0	0	0
Sobic.001G323400	201.557	-1.19595	0.374	-3.19773	0.00138514	0.0048854	down	Sobic.001G323400.1	Sobic.001G323400.1.p						LOC_Os03g39740	expressed protein	8.903	2.615	9.309	0.037	0.097	4.041	2.711	2.857	2.597	5.775	2.683
Sobic.001G324000	52.8164	-6.51471	0.596093	-10.929	8.37608e-28	4.88462e-26	down	Sobic.001G324000.2	Sobic.001G324000.2.p								4.22	2.39	5.329	6.257	5.683	0.032	0.07	0.035	0.037	0.158	0.034
Sobic.001G324500	19.1374	-2.44091	0.538173	-4.53556	5.74507e-06	3.61611e-05	down	Sobic.001G324500.1	Sobic.001G324500.1.p	PF16845			GO:0004869				2.923	6.066	5.578	0	0	2.103	0.407	0.272	0.142	1.706	96.288
Sobic.001G326900	361.045	-3.36481	0.634844	-5.30022	1.15665e-07	9.75809e-07	down	Sobic.001G326900.2	Sobic.001G326900.2.p	PF00391 PF01326 PF02896		K01006	GO:0003824 GO:0005524 GO:0006090 GO:0016301 GO:0016310 GO:0016772 GO:0050242	Pyruvate phosphate dikinase	LOC_Os03g31750	pyruvate, phosphate dikinase, chloroplast precursor, putative, expressed	30.565	11.9	2.391	3968.7	609.778	2.598	0.993	1.148	2.938	2.694	0.604
Sobic.001G326900	361.045	-3.36481	0.634844	-5.30022	1.15665e-07	9.75809e-07	down	Sobic.001G326900.3	Sobic.001G326900.3.p	PF00391 PF01326 PF02896			GO:0003824 GO:0005524 GO:0006090 GO:0016301 GO:0016310 GO:0016772 GO:0050242	Pyruvate phosphate dikinase	LOC_Os03g31750	pyruvate, phosphate dikinase, chloroplast precursor, putative, expressed	30.565	11.9	2.391	3968.7	609.778	2.598	0.993	1.148	2.938	2.694	0.604
Sobic.001G327800	5598.71	-2.65251	0.701578	-3.78078	0.000156337	0.000712193	down	Sobic.001G327800.1	Sobic.001G327800.1.p	PF00924		K16052	GO:0016020 GO:0055085				640.875	44.239	74.506	95.456	80.035	42.382	43.289	47.041	68.774	67.753	58.517
Sobic.001G327800	5598.71	-2.65251	0.701578	-3.78078	0.000156337	0.000712193	down	Sobic.001G327800.2	Sobic.001G327800.2.p	PF00924		K16052	GO:0016020 GO:0055085				640.875	44.239	74.506	95.456	80.035	42.382	43.289	47.041	68.774	67.753	58.517
Sobic.001G327900	47.7542	1.0365	0.28971	3.57773	0.000346598	0.00144771	up	Sobic.001G327900.1	Sobic.001G327900.1.p	PF03514			GO:0003700 GO:0005634 GO:0008356 GO:0009956 GO:0043565 GO:0048366		LOC_Os03g31880	SHORT-ROOT, putative, expressed	0.508	1.179	0.727	0.338	0.398	1.676	2.359	1.159	0.271	0.826	0.683
Sobic.001G328275	1.17548	3.41467	1.25153	2.72838	0.00636454	0.0183539	up	Sobic.001G328275.1	Sobic.001G328275.1.p								0	0	0	1.998	0.53	0.114	0.251	0.63	0.131	0	0.485
Sobic.001G329200	7815.88	-9.85857	1.28869	-7.6501	2.00823e-14	3.89542e-13	down	Sobic.001G329200.1	Sobic.001G329200.1.p	PF00996		K17255	GO:0005093 GO:0015031	Similar to GDP dissociation inhibitor GDI1	LOC_Os03g16900	rab GDP dissociation inhibitor alpha, putative, expressed	1098.85	5.303	1300.83	0.381	0.135	2.271	0	0.529	0.1	1.119	1.018
Sobic.001G329400	271.749	-1.92605	0.505947	-3.80682	0.000140767	0.000649614	down	Sobic.001G329400.1	Sobic.001G329400.1.p	PF06799				Conserved in the Green Lineage and Diatoms	LOC_Os03g32490	DUF1230 domain containing protein, expressed	24.824	4.042	9.709	6.318	10.617	5.401	2.666	2.929	48.907	45.051	40.99
Sobic.001G329600	22.0141	-1.31853	0.399318	-3.30195	0.000960166	0.0035388	down	Sobic.001G329600.1	Sobic.001G329600.1.p						LOC_Os03g32420	expressed protein	1.151	0.539	1.773	7.845	2.044	0.431	0.675	0.339	1.201	0.242	0.456
Sobic.001G330500	110.909	1.09076	0.305754	3.56745	0.000360474	0.00149879	up	Sobic.001G330500.1	Sobic.001G330500.1.p	PF08263	KOG0617			(1 of 2) PTHR27000//PTHR27000:SF119 - FAMILY NOT NAMED // LEUCINE-RICH REPEAT RECEPTOR-LIKE SERINE/THREONINE-PROTEIN KINASE BAM2-RELATED	LOC_Os03g32180	polygalacturonase inhibitor 1 precursor, putative, expressed	8.184	4.256	3.684	1.229	0.494	9.402	15.933	10.485	72.641	37.482	8.804
Sobic.001G330850	636.208	2.41753	0.576761	4.19157	2.77029e-05	0.000151486	up	Sobic.001G330850.1	Sobic.001G330850.1.p								4.471	23.811	3.884	0.229	0.27	27.953	94.236	51.664	12.189	34.116	78.488
Sobic.001G330901	19.8797	1.14833	0.474921	2.41795	0.0156082	0.0392223	up	Sobic.001G330901.1	Sobic.001G330901.1.p	PF08224							1.422	0.301	0.582	12.077	1.435	2.322	0.963	1.931	3.971	1.576	1.475
Sobic.001G331500	21.2627	-3.02542	1.11571	-2.71165	0.006695	0.0191611	down	Sobic.001G331500.1	Sobic.001G331500.1.p						LOC_Os03g25850	expressed protein	2.057	0.762	0.027	0.038	0.168	0.261	0	0.12	1.875	1.029	1.199
Sobic.001G332000	22788.2	-16.306	1.50003	-10.8705	1.59377e-27	9.08086e-26	down	Sobic.001G332000.2	Sobic.001G332000.2.p	PF01357					LOC_Os06g44470	pollen allergen, putative, expressed	11657.5	2.503	3542.95	0	0	0.097	0	0.107	0.783	4.992	2.374
Sobic.001G332200	8616.48	-30	3.00318	-9.98941	1.69589e-23	6.96152e-22	down	Sobic.001G332200.1	Sobic.001G332200.1.p	PF00112 PF08246	KOG1542		GO:0006508 GO:0008234		LOC_Os09g21370	cysteine proteinase EP-B 1 precursor, putative, expressed	2469.14	0	883.107	0	0	0	0	0	0	0	0.42
Sobic.001G332400	7782.62	-8.97716	1.4249	-6.3002	2.97258e-10	3.64291e-09	down	Sobic.001G332400.1	Sobic.001G332400.1.p	PF07059							1350.76	0.637	0.879	0.454	0.883	1.144	0.799	1.058	0.537	0.845	0.385
Sobic.001G332400	7782.62	-8.97716	1.4249	-6.3002	2.97258e-10	3.64291e-09	down	Sobic.001G332400.2	Sobic.001G332400.2.p	PF07059							1350.76	0.637	0.879	0.454	0.883	1.144	0.799	1.058	0.537	0.845	0.385
Sobic.001G332900	54.9891	-7.62358	1.00765	-7.56568	3.85827e-14	7.27429e-13	down	Sobic.001G332900.1	Sobic.001G332900.1.p	PF00024 PF00069 PF00954 PF01453	KOG1187		GO:0004672 GO:0004674 GO:0004713 GO:0005515 GO:0005524 GO:0006468 GO:0048544		LOC_Os03g30890	S-locus-like receptor protein kinase, putative, expressed	4.607	0.719	1.322	22.616	18.997	0.035	0	0	2.809	0.503	0.578
Sobic.001G332933	173.217	-11.1053	1.49594	-7.42361	1.13969e-13	2.05989e-12	down	Sobic.001G332933.1	Sobic.001G332933.1.p								65.655	2.175	2.333	1.574	3.527	0	0	0	0.069	0	0.064
Sobic.001G333400	9.8766	-1.58048	0.453094	-3.48819	0.000486306	0.00195037	down	Sobic.001G333400.1	Sobic.001G333400.1.p	PF00188	KOG3017			Predicted extracellular protein	LOC_Os10g11500	SCP-like extracellular protein, expressed	0.486	2.4	1.545	0	0.127	0.576	0.361	0.633	0.283	0.162	0.174
Sobic.001G333700	216.102	-8.28525	1.51382	-5.47307	4.42309e-08	4.00913e-07	down	Sobic.001G333700.1	Sobic.001G333700.1.p	PF13912			GO:0046872		LOC_Os03g31240	ZOS3-10 - C2H2 zinc finger protein, expressed	8.105	0	39.205	0	0.047	0.091	0.066	0	0.522	0.268	1.09
Sobic.001G334400	69.7449	-5.30219	0.527465	-10.0522	8.98231e-24	3.97318e-22	down	Sobic.001G334400.3	Sobic.001G334400.3.p	PF00069 PF04564 PF12436	KOG1187		GO:0004672 GO:0004713 GO:0004842 GO:0005524 GO:0006468 GO:0016567		LOC_Os03g31000	protein kinase, putative, expressed	6.207	1.84	5.23	12.075	6.28	0.083	0.212	0.061	0	0.191	1.669
Sobic.001G334400	69.7449	-5.30219	0.527465	-10.0522	8.98231e-24	3.97318e-22	down	Sobic.001G334400.4	Sobic.001G334400.4.p	PF00069 PF04564 PF12436	KOG1187		GO:0004672 GO:0004713 GO:0004842 GO:0005524 GO:0006468 GO:0016567		LOC_Os03g31000	protein kinase, putative, expressed	6.207	1.84	5.23	12.075	6.28	0.083	0.212	0.061	0	0.191	1.669
Sobic.001G334400	69.7449	-5.30219	0.527465	-10.0522	8.98231e-24	3.97318e-22	down	Sobic.001G334400.5	Sobic.001G334400.5.p	PF00069 PF04564 PF12436	KOG1187		GO:0004672 GO:0004713 GO:0004842 GO:0005524 GO:0006468 GO:0016567		LOC_Os03g31000	protein kinase, putative, expressed	6.207	1.84	5.23	12.075	6.28	0.083	0.212	0.061	0	0.191	1.669
Sobic.001G335400	923.257	-1.37234	0.450995	-3.04292	0.00234294	0.00772077	down	Sobic.001G335400.1	Sobic.001G335400.1.p	PF07897 PF16135 PF16136			GO:0007165		LOC_Os03g30570	protein of unknown function DUF1675 domain containing protein, expressed	46.32	13.43	11.031	14.794	13.984	10.401	11.549	7.534	17.381	17.805	13.983
Sobic.001G336200	13.1558	2.74626	0.735134	3.73572	0.000187179	0.000832542	up	Sobic.001G336200.1	Sobic.001G336200.1.p	PF00067	KOG0156		GO:0004497 GO:0005506 GO:0016705 GO:0020037 GO:0055114		LOC_Os03g30420	cytochrome P450, putative, expressed	0.136	0.202	0.087	0.423	3.151	1.694	0.114	1.179	4.05	0.613	9.774
Sobic.001G336900	39.8756	-3.22302	0.630489	-5.11194	3.18871e-07	2.50724e-06	down	Sobic.001G336900.1	Sobic.001G336900.1.p	PF02466		K17795					3.059	1.632	15.665	0.407	1.08	0.622	0.767	0.855	0	0.383	0.658
Sobic.001G337100	147.428	-2.8638	0.492262	-5.81763	5.96896e-09	6.09218e-08	down	Sobic.001G337100.1	Sobic.001G337100.1.p	PF02466	KOG1652	K17795	GO:0005744 GO:0006886 GO:0015450	Mitochondrial inner membrane translocase subunit			16.372	8.008	32.158	0.212	1.313	5.099	1.466	1.603	0.627	1.674	1.093
Sobic.001G337100	147.428	-2.8638	0.492262	-5.81763	5.96896e-09	6.09218e-08	down	Sobic.001G337100.2	Sobic.001G337100.2.p	PF02466	KOG1652	K17795	GO:0005744 GO:0006886 GO:0015450	Mitochondrial inner membrane translocase subunit			16.372	8.008	32.158	0.212	1.313	5.099	1.466	1.603	0.627	1.674	1.093
Sobic.001G338000	10.7517	-2.65721	1.03633	-2.56406	0.0103456	0.0277306	down	Sobic.001G338000.1	Sobic.001G338000.1.p	PF13561	KOG0725	K00059	GO:0008152 GO:0008667 GO:0016491 GO:0019290 GO:0055114				3.482	0.138	0.074	0	0.182	0.118	0.259	0.259	0	0.058	0.062
Sobic.001G338600	92.9681	-2.03936	0.751251	-2.71462	0.00663523	0.0190199	down	Sobic.001G338600.2	Sobic.001G338600.2.p	PF03195					LOC_Os01g32770	DUF260 domain containing protein, putative, expressed	19.689	1.168	3.46	0.416	0.147	3.858	0.993	1.677	14.877	2.674	56.838
Sobic.001G338700	43.1029	-1.43437	0.232435	-6.17106	6.78348e-10	7.8895e-09	down	Sobic.001G338700.1	Sobic.001G338700.1.p	PF00808	KOG0869		GO:0046982		LOC_Os03g29970	histone-like transcription factor and archaeal histone, putative, expressed	5.781	5.068	3.518	0.892	2.465	1.851	2.242	1.405	2.419	3.207	2.772
Sobic.001G339300	5.22655	2.59091	0.604375	4.28692	1.81164e-05	0.000103351	up	Sobic.001G339300.1	Sobic.001G339300.1.p						LOC_Os03g29930	expressed protein	0	0.031	0.099	0	0	0.289	0.26	0.347	1.992	0.181	0.028
Sobic.001G339400	2123.96	1.23547	0.43264	2.85565	0.00429484	0.0130981	up	Sobic.001G339400.1	Sobic.001G339400.1.p	PF00403	KOG1603		GO:0030001 GO:0046872		LOC_Os03g29920	proline-rich protein, putative, expressed	10.368	60.555	61.862	15.065	22.252	103.802	117.009	96.548	8.109	20.078	5.547
Sobic.001G339400	2123.96	1.23547	0.43264	2.85565	0.00429484	0.0130981	up	Sobic.001G339400.2	Sobic.001G339400.2.p	PF00403	KOG1603		GO:0030001 GO:0046872		LOC_Os03g29920	proline-rich protein, putative, expressed	10.368	60.555	61.862	15.065	22.252	103.802	117.009	96.548	8.109	20.078	5.547
Sobic.001G339600	441.414	1.25255	0.23175	5.40475	6.48972e-08	5.69876e-07	up	Sobic.001G339600.1	Sobic.001G339600.1.p	PF02535	KOG1558	K14709	GO:0016020 GO:0030001 GO:0046873 GO:0055085	Zinc/iron transporter	LOC_Os03g29850	metal cation transporter, putative, expressed	10.789	14.333	14.845	4.526	3.281	20.945	45.133	32.256	34.544	18.12	16.826
Sobic.001G339900	26.7215	7.93114	0.855584	9.26986	1.86398e-20	5.9849e-19	up	Sobic.001G339900.1	Sobic.001G339900.1.p								0	0	0	0	0.261	5.159	4.919	6.793	6.993	5.581	5.194
Sobic.001G340800	1257.93	-3.1213	0.488348	-6.39155	1.64212e-10	2.08072e-09	down	Sobic.001G340800.1	Sobic.001G340800.1.p	PF04091	KOG2176		GO:0000145 GO:0006904	(1 of 1) PTHR12702 - SEC15	LOC_Os03g06760	exocyst complex component 6, putative, expressed	72.191	13.804	102.226	3.114	0.978	9.056	5.974	7.771	2.021	3.767	4.298
Sobic.001G340900	208.888	-2.43027	0.518624	-4.686	2.78603e-06	1.87328e-05	down	Sobic.001G340900.1	Sobic.001G340900.1.p	PF00249		K09422	GO:0003677		LOC_Os03g29614	myb-like DNA-binding domain containing protein, putative, expressed	41.274	7.112	13.542	3.28	0.627	2.843	3.566	5.921	4.956	5.55	16.826
Sobic.001G341900	158.413	-1.4126	0.326786	-4.32272	1.54119e-05	8.89831e-05	down	Sobic.001G341900.1	Sobic.001G341900.1.p	PF03619	KOG2641				LOC_Os03g29340	domain of unknown function domain containing protein, expressed	5.654	4.606	13.88	194.911	104.458	3.539	2.611	3.256	2.765	5.83	3.318
Sobic.001G341900	158.413	-1.4126	0.326786	-4.32272	1.54119e-05	8.89831e-05	down	Sobic.001G341900.2	Sobic.001G341900.2.p	PF03619	KOG2641				LOC_Os03g29340	domain of unknown function domain containing protein, expressed	5.654	4.606	13.88	194.911	104.458	3.539	2.611	3.256	2.765	5.83	3.318
Sobic.001G342300	13.0776	-4.40974	1.52286	-2.8957	0.00378318	0.0117435	down	Sobic.001G342300.2	Sobic.001G342300.2.p	PF00736	KOG1668	K03232	GO:0003746 GO:0005853 GO:0006414				0	2	3.291	0	0	0	0.251	0	0	0.338	0
Sobic.001G342300	13.0776	-4.40974	1.52286	-2.8957	0.00378318	0.0117435	down	Sobic.001G342300.4	Sobic.001G342300.4.p	PF00736	KOG1668		GO:0003746 GO:0005853 GO:0006414				0	2	3.291	0	0	0	0.251	0	0	0.338	0
Sobic.001G342800	710.384	-13.142	1.20397	-10.9156	9.71163e-28	5.60359e-26	down	Sobic.001G342800.2	Sobic.001G342800.2.p								125.916	104.914	7.516	4.907	80.775	0	0	0	0	0	0
Sobic.001G342800	710.384	-13.142	1.20397	-10.9156	9.71163e-28	5.60359e-26	down	Sobic.001G342800.7	Sobic.001G342800.7.p								125.916	104.914	7.516	4.907	80.775	0	0	0	0	0	0
Sobic.001G342850	43.6554	-8.14659	0.860208	-9.47049	2.78547e-21	9.47894e-20	down	Sobic.001G342850.1	Sobic.001G342850.1.p								5.801	4.631	7.239	6.235	6.302	0	0.062	0	0	0	0
Sobic.001G342900	1499.04	-1.56189	0.369992	-4.22142	2.42764e-05	0.000134474	down	Sobic.001G342900.1	Sobic.001G342900.1.p	PF08511	KOG2969	K18587	GO:0006744		LOC_Os03g29180	ubiquinone biosynthesis protein COQ9, mitochondrial precursor, putative, expressed	166.732	45.109	154.757	229.554	294.211	50.04	37.983	43.589	42.036	45.682	43.715
Sobic.001G343766	3.76779	-2.60065	1.0207	-2.5479	0.0108373	0.0288445	down	Sobic.001G343766.1	Sobic.001G343766.1.p	PF02902			GO:0006508 GO:0008234		LOC_Os03g21310	ulp1 protease family, C-terminal catalytic domain containing protein, expressed	0.101	0.259	0.043	0.03	0.026	0.068	0	0	0	0	0
Sobic.001G343766	3.76779	-2.60065	1.0207	-2.5479	0.0108373	0.0288445	down	Sobic.001G343766.2	Sobic.001G343766.2.p	PF02902			GO:0006508 GO:0008234		LOC_Os03g21310	ulp1 protease family, C-terminal catalytic domain containing protein, expressed	0.101	0.259	0.043	0.03	0.026	0.068	0	0	0	0	0
Sobic.001G344600	1.86442	4.08819	1.08208	3.77807	0.000158051	0.000718444	up	Sobic.001G344600.1	Sobic.001G344600.1.p	PF03242			GO:0006950		LOC_Os03g28260	retrotransposon protein, putative, unclassified, expressed	0	0	0	0	0.596	0.386	0.212	0.744	0.111	0.38	0
Sobic.001G344700	345.891	-1.44704	0.314679	-4.59845	4.25641e-06	2.75079e-05	down	Sobic.001G344700.1	Sobic.001G344700.1.p	PF01419					LOC_Os03g28160	jacalin-like lectin domain containing protein, expressed	29.079	27.691	13.655	6.961	0.604	5.393	10.293	11.266	8.123	10.816	20.732
Sobic.001G344700	345.891	-1.44704	0.314679	-4.59845	4.25641e-06	2.75079e-05	down	Sobic.001G344700.2	Sobic.001G344700.2.p	PF01419					LOC_Os03g28160	jacalin-like lectin domain containing protein, expressed	29.079	27.691	13.655	6.961	0.604	5.393	10.293	11.266	8.123	10.816	20.732
Sobic.001G345100	1842.61	-1.48178	0.365088	-4.05869	4.93491e-05	0.00025436	down	Sobic.001G345100.1	Sobic.001G345100.1.p	PF00118 PF01363 PF01504		K00921	GO:0005524 GO:0016307 GO:0046488 GO:0046872	Putative T-complex protein 1 component	LOC_Os03g28140	1-phosphatidylinositol-4-phosphate 5-kinase/ zinc ion binding protein, putative, expressed	56.922	15.324	29.225	4.35	2.972	12.753	12.881	13.173	10.877	12.993	17.047
Sobic.001G345100	1842.61	-1.48178	0.365088	-4.05869	4.93491e-05	0.00025436	down	Sobic.001G345100.2	Sobic.001G345100.2.p	PF00118 PF01363 PF01504		K00921	GO:0005524 GO:0016307 GO:0046488 GO:0046872	Putative T-complex protein 1 component	LOC_Os03g28140	1-phosphatidylinositol-4-phosphate 5-kinase/ zinc ion binding protein, putative, expressed	56.922	15.324	29.225	4.35	2.972	12.753	12.881	13.173	10.877	12.993	17.047
Sobic.001G345300	2240.75	-8.82575	1.94848	-4.52956	5.91055e-06	3.71242e-05	down	Sobic.001G345300.1	Sobic.001G345300.1.p	PF01095 PF04043			GO:0004857 GO:0005618 GO:0030599 GO:0042545		LOC_Os03g28090	pectinesterase, putative, expressed	493.343	0.077	0	1.208	0.407	0.758	0.253	0.218	0	0.227	0.105
Sobic.001G346000	210.795	-1.17176	0.39396	-2.97431	0.00293647	0.00940966	down	Sobic.001G346000.1	Sobic.001G346000.1.p	PF07690	KOG1330		GO:0016021 GO:0055085				8.697	16.75	14.565	0	0.058	2.983	11.064	4.155	2.559	1.19	2.679
Sobic.001G346000	210.795	-1.17176	0.39396	-2.97431	0.00293647	0.00940966	down	Sobic.001G346000.2	Sobic.001G346000.2.p	PF07690	KOG1330		GO:0016021 GO:0055085				8.697	16.75	14.565	0	0.058	2.983	11.064	4.155	2.559	1.19	2.679
Sobic.001G346000	210.795	-1.17176	0.39396	-2.97431	0.00293647	0.00940966	down	Sobic.001G346000.3	Sobic.001G346000.3.p	PF07690	KOG1330		GO:0016021 GO:0055085				8.697	16.75	14.565	0	0.058	2.983	11.064	4.155	2.559	1.19	2.679
Sobic.001G346800	3.04006	2.82594	0.847093	3.33604	0.000849797	0.00318537	up	Sobic.001G346800.1	Sobic.001G346800.1.p	PF08100			GO:0046983				0	0	0.126	0	0	0.352	0.221	0.443	0.405	0.446	0.213
Sobic.001G347902	1554.61	1.26876	0.210482	6.02787	1.66138e-09	1.83646e-08	up	Sobic.001G347902.1	Sobic.001G347902.1.p	PF01907	KOG3475	K02922	GO:0003735 GO:0005622 GO:0005840 GO:0006412	Cytosolic 80S ribosomal protein L37	LOC_Os02g02130	ribosomal protein L37, putative, expressed	65.192	124.945	153.935	78.32	124.112	311.438	287.098	255.87	331.554	227.716	330.228
Sobic.001G348100	516.628	12.2058	0.839036	14.5474	6.06383e-48	1.0541e-45	up	Sobic.001G348100.1	Sobic.001G348100.1.p	PF00108 PF02803		K00626	GO:0003824 GO:0008152 GO:0016747	Acetyl-CoA acyltransferase	LOC_Os09g07830	acetyl-CoA acetyltransferase, cytosolic, putative, expressed	0	0	0	0	0	39.092	43.446	45.163	55.539	54.611	49.738
Sobic.001G348100	516.628	12.2058	0.839036	14.5474	6.06383e-48	1.0541e-45	up	Sobic.001G348100.2	Sobic.001G348100.2.p	PF00108 PF02803		K00626	GO:0003824 GO:0008152 GO:0016747	Acetyl-CoA acyltransferase	LOC_Os09g07830	acetyl-CoA acetyltransferase, cytosolic, putative, expressed	0	0	0	0	0	39.092	43.446	45.163	55.539	54.611	49.738
Sobic.001G348500	4.18437	-5.73289	1.81594	-3.15698	0.00159411	0.00551204	down	Sobic.001G348500.1	Sobic.001G348500.1.p								1.045	0	2.126	0	0	0	0	0	0	0	0
Sobic.001G348600	915.963	-13.5087	2.81238	-4.80332	1.5606e-06	1.09829e-05	down	Sobic.001G348600.1	Sobic.001G348600.1.p	PF01734	KOG0513		GO:0006629 GO:0008152		LOC_Os03g27610	patatin, putative, expressed	172.246	0	93.222	0	0	0	0	0	0	0	0.044
Sobic.001G348600	915.963	-13.5087	2.81238	-4.80332	1.5606e-06	1.09829e-05	down	Sobic.001G348600.2	Sobic.001G348600.2.p	PF01734			GO:0006629 GO:0008152		LOC_Os03g27610	patatin, putative, expressed	172.246	0	93.222	0	0	0	0	0	0	0	0.044
Sobic.001G348900	117.864	1.31866	0.340609	3.87146	0.000108184	0.000515189	up	Sobic.001G348900.1	Sobic.001G348900.1.p	PF00450	KOG1283	K09646	GO:0004185 GO:0006508		LOC_Os03g27590	OsSCP18 - Putative Serine Carboxypeptidase homologue, expressed	3.073	4.209	1.722	4.739	1.78	5.836	11.993	5.481	15.752	12.741	13.186
Sobic.001G350100	64.4106	-7.83367	1.19691	-6.54489	5.95383e-11	8.02826e-10	down	Sobic.001G350100.1	Sobic.001G350100.1.p	PF13639		K10664	GO:0005515 GO:0008270	(1 of 34) PF13639 - Ring finger domain (zf-RING_2)	LOC_Os03g27360	RING-H2 finger protein ATL5H precursor, putative, expressed	0.829	1.093	20.17	0	0.072	0.047	0.051	0	0.538	0.092	0.942
Sobic.001G350300	11.701	5.75406	0.887002	6.48708	8.75131e-11	1.14938e-09	up	Sobic.001G350300.1	Sobic.001G350300.1.p	PF00010			GO:0003677 GO:0046983				0	0	0.027	0	0	0.457	0.573	0.837	0.3	0.364	0.345
Sobic.001G350300	11.701	5.75406	0.887002	6.48708	8.75131e-11	1.14938e-09	up	Sobic.001G350300.2	Sobic.001G350300.2.p	PF00010			GO:0003677 GO:0046983				0	0	0.027	0	0	0.457	0.573	0.837	0.3	0.364	0.345
Sobic.001G350300	11.701	5.75406	0.887002	6.48708	8.75131e-11	1.14938e-09	up	Sobic.001G350300.3	Sobic.001G350300.3.p	PF00010			GO:0003677 GO:0046983				0	0	0.027	0	0	0.457	0.573	0.837	0.3	0.364	0.345
Sobic.001G350300	11.701	5.75406	0.887002	6.48708	8.75131e-11	1.14938e-09	up	Sobic.001G350300.4	Sobic.001G350300.4.p	PF00010			GO:0003677 GO:0046983				0	0	0.027	0	0	0.457	0.573	0.837	0.3	0.364	0.345
Sobic.001G350300	11.701	5.75406	0.887002	6.48708	8.75131e-11	1.14938e-09	up	Sobic.001G350300.5	Sobic.001G350300.5.p	PF00010			GO:0003677 GO:0046983				0	0	0.027	0	0	0.457	0.573	0.837	0.3	0.364	0.345
Sobic.001G350300	11.701	5.75406	0.887002	6.48708	8.75131e-11	1.14938e-09	up	Sobic.001G350300.6	Sobic.001G350300.6.p	PF00010			GO:0003677 GO:0046983				0	0	0.027	0	0	0.457	0.573	0.837	0.3	0.364	0.345
Sobic.001G351200	170.463	-1.43231	0.318327	-4.4995	6.81119e-06	4.22672e-05	down	Sobic.001G351200.1	Sobic.001G351200.1.p	PF00656	KOG1546		GO:0004197 GO:0006508	(1 of 1) PTHR31773:SF9 - METACASPASE-1	LOC_Os03g27170	ICE-like protease p20 domain containing protein, putative, expressed	4.984	13.107	6.824	2.691	0.68	2.532	4.59	2.362	2.528	1.653	2.389
Sobic.001G351200	170.463	-1.43231	0.318327	-4.4995	6.81119e-06	4.22672e-05	down	Sobic.001G351200.2	Sobic.001G351200.2.p	PF00656			GO:0004197 GO:0006508	(1 of 1) PTHR31773:SF9 - METACASPASE-1	LOC_Os03g27170	ICE-like protease p20 domain containing protein, putative, expressed	4.984	13.107	6.824	2.691	0.68	2.532	4.59	2.362	2.528	1.653	2.389
Sobic.001G351500	123.567	-5.56756	1.04991	-5.30291	1.13969e-07	9.62691e-07	down	Sobic.001G351500.1	Sobic.001G351500.1.p	PF00656	KOG1546		GO:0004197 GO:0006508	(1 of 1) PTHR31773:SF9 - METACASPASE-1	LOC_Os03g27120	ICE-like protease p20 domain containing protein, putative, expressed	33.189	0.202	1.841	27.706	41.199	0.303	0.332	0.19	0.05	0.043	0
Sobic.001G351600	9847.11	-14.4269	2.56855	-5.61674	1.94594e-08	1.85889e-07	down	Sobic.001G351600.1	Sobic.001G351600.1.p	PF00561	KOG1454		GO:0003824		LOC_Os03g27110	hydrolase protein, putative, expressed	3049.21	0	98.888	0.332	1.029	0	0	0.157	0.547	1.5	0.202
Sobic.001G352400	4478.17	-1.99495	0.491074	-4.06241	4.85676e-05	0.000250569	down	Sobic.001G352400.3	Sobic.001G352400.3.p						LOC_Os03g27019	expressed protein	238.898	204.735	42.174	79.361	113.311	24.152	48.123	55.812	344.044	283.673	316.132
Sobic.001G352400	4478.17	-1.99495	0.491074	-4.06241	4.85676e-05	0.000250569	down	Sobic.001G352400.4	Sobic.001G352400.4.p						LOC_Os03g27019	expressed protein	238.898	204.735	42.174	79.361	113.311	24.152	48.123	55.812	344.044	283.673	316.132
Sobic.001G352400	4478.17	-1.99495	0.491074	-4.06241	4.85676e-05	0.000250569	down	Sobic.001G352400.5	Sobic.001G352400.5.p						LOC_Os03g27019	expressed protein	238.898	204.735	42.174	79.361	113.311	24.152	48.123	55.812	344.044	283.673	316.132
Sobic.001G352400	4478.17	-1.99495	0.491074	-4.06241	4.85676e-05	0.000250569	down	Sobic.001G352400.6	Sobic.001G352400.6.p						LOC_Os03g27019	expressed protein	238.898	204.735	42.174	79.361	113.311	24.152	48.123	55.812	344.044	283.673	316.132
Sobic.001G352400	4478.17	-1.99495	0.491074	-4.06241	4.85676e-05	0.000250569	down	Sobic.001G352400.7	Sobic.001G352400.7.p						LOC_Os03g27019	expressed protein	238.898	204.735	42.174	79.361	113.311	24.152	48.123	55.812	344.044	283.673	316.132
Sobic.001G352400	4478.17	-1.99495	0.491074	-4.06241	4.85676e-05	0.000250569	down	Sobic.001G352400.8	Sobic.001G352400.8.p						LOC_Os03g27019	expressed protein	238.898	204.735	42.174	79.361	113.311	24.152	48.123	55.812	344.044	283.673	316.132
Sobic.001G352400	4478.17	-1.99495	0.491074	-4.06241	4.85676e-05	0.000250569	down	Sobic.001G352400.9	Sobic.001G352400.9.p						LOC_Os03g27019	expressed protein	238.898	204.735	42.174	79.361	113.311	24.152	48.123	55.812	344.044	283.673	316.132
Sobic.001G352400	4478.17	-1.99495	0.491074	-4.06241	4.85676e-05	0.000250569	down	Sobic.001G352400.10	Sobic.001G352400.10.p						LOC_Os03g27019	expressed protein	238.898	204.735	42.174	79.361	113.311	24.152	48.123	55.812	344.044	283.673	316.132
Sobic.001G352400	4478.17	-1.99495	0.491074	-4.06241	4.85676e-05	0.000250569	down	Sobic.001G352400.11	Sobic.001G352400.11.p						LOC_Os03g27019	expressed protein	238.898	204.735	42.174	79.361	113.311	24.152	48.123	55.812	344.044	283.673	316.132
Sobic.001G353700	35.5245	5.0655	0.552312	9.17145	4.66686e-20	1.44901e-18	up	Sobic.001G353700.1	Sobic.001G353700.1.p								0.331	0	0.053	0.22	0.13	4.789	3.32	2.681	10.18	3.31	3.426
Sobic.001G353900	18.4038	-4.6104	0.517695	-8.90565	5.30761e-19	1.52801e-17	down	Sobic.001G353900.4	Sobic.001G353900.4.p	PF00069 PF07714	KOG1187		GO:0004672 GO:0004713 GO:0005524 GO:0006468				0.774	0.6	0.53	2.431	1.916	0.03	0	0.05	0.903	0.134	0.176
Sobic.001G353900	18.4038	-4.6104	0.517695	-8.90565	5.30761e-19	1.52801e-17	down	Sobic.001G353900.6	Sobic.001G353900.6.p	PF00069 PF07714	KOG1187		GO:0004672 GO:0004713 GO:0005524 GO:0006468				0.774	0.6	0.53	2.431	1.916	0.03	0	0.05	0.903	0.134	0.176
Sobic.001G353900	18.4038	-4.6104	0.517695	-8.90565	5.30761e-19	1.52801e-17	down	Sobic.001G353900.7	Sobic.001G353900.7.p	PF00069 PF07714	KOG1187		GO:0004672 GO:0004713 GO:0005524 GO:0006468				0.774	0.6	0.53	2.431	1.916	0.03	0	0.05	0.903	0.134	0.176
Sobic.001G354001	41.5114	1.35906	0.295929	4.59251	4.37947e-06	2.81898e-05	up	Sobic.001G354001.1	Sobic.001G354001.1.p	PF00069	KOG1187		GO:0004672 GO:0004713 GO:0005524 GO:0006468				0.294	0.96	0.812	0.566	0.578	1.621	2.49	1.509	0.429	0.516	0.686
Sobic.001G356200	2802.09	-2.62177	0.578573	-4.53145	5.85813e-06	3.68472e-05	down	Sobic.001G356200.1	Sobic.001G356200.1.p	PF01150	KOG1386	K01510	GO:0016787	(1 of 1) 3.6.1.42//3.6.1.6 - Guanosine-diphosphatase / GDPase // Nucleoside diphosphate phosphatase / Nucleoside-diphosphatase	LOC_Os03g26080	nucleoside-triphosphatase, putative, expressed	459.051	49.543	120.658	17.369	13.955	28.242	45.783	36.756	22.146	21.723	26.691
Sobic.001G356800	2.34692	2.26011	0.946546	2.38775	0.0169519	0.0420859	up	Sobic.001G356800.1	Sobic.001G356800.1.p				GO:0046872				0.169	0.1	0	3.15	0.663	0.172	0.754	0.284	0.592	1.184	2.365
Sobic.001G357000	2.18373	4.31414	1.18676	3.63524	0.000277718	0.00118578	up	Sobic.001G357000.4	Sobic.001G357000.4.p				GO:0046872				0	0	0	0	0	0.307	0.224	1.124	0.235	0.101	0.433
Sobic.001G357100	5.0224	2.00855	0.617353	3.25349	0.00113996	0.00411285	up	Sobic.001G357100.2	Sobic.001G357100.2.p				GO:0046872				0.628	0.186	0.4	0.279	0	1.914	2.101	0.702	0.366	0.471	0.507
Sobic.001G357400	218.672	-2.15158	0.66786	-3.2216	0.00127479	0.00453902	down	Sobic.001G357400.1	Sobic.001G357400.1.p	PF01105	KOG1691		GO:0006810 GO:0016021		LOC_Os03g25930	emp24/gp25L/p24 family protein, putative, expressed	3.607	9.375	57.781	0.941	0.25	5.498	7.039	3.677	0.619	1.168	3.196
Sobic.001G357800	56.9094	1.82147	0.39606	4.59899	4.24552e-06	2.74657e-05	up	Sobic.001G357800.1	Sobic.001G357800.1.p	PF13520	KOG1287		GO:0003333 GO:0015171 GO:0016020				0.612	0.953	1.947	0.068	0.12	7.113	2.687	3.25	1.384	1.187	1.646
Sobic.001G358200	43.764	1.3798	0.414591	3.32811	0.000874384	0.00326245	up	Sobic.001G358200.1	Sobic.001G358200.1.p						LOC_Os03g25760	calmodulin-binding protein, putative, expressed	0.301	1.099	0.829	2.267	1.18	1.069	3.157	1.793	1.637	0.777	0.512
Sobic.001G358200	43.764	1.3798	0.414591	3.32811	0.000874384	0.00326245	up	Sobic.001G358200.2	Sobic.001G358200.2.p						LOC_Os03g25760	calmodulin-binding protein, putative, expressed	0.301	1.099	0.829	2.267	1.18	1.069	3.157	1.793	1.637	0.777	0.512
Sobic.001G359300	201.784	-3.16388	0.725978	-4.3581	1.31199e-05	7.68714e-05	down	Sobic.001G359300.2	Sobic.001G359300.2.p	PF00067			GO:0005506 GO:0016705 GO:0020037 GO:0055114				13.659	1.991	2.519	8.706	4.188	1.195	0.128	0.898	6.73	4.537	7.023
Sobic.001G362100	272.16	2.56671	0.223017	11.509	1.188e-30	8.24451e-29	up	Sobic.001G362100.1	Sobic.001G362100.1.p	PF00685			GO:0008146		LOC_Os03g24910	nodulation protein-related, putative, expressed	2.323	4.276	4.893	1.279	0.251	19.088	30.238	21.496	1.215	2.726	4.827
Sobic.001G363300	88.1785	1.4296	0.409645	3.48986	0.000483277	0.00194125	up	Sobic.001G363300.1	Sobic.001G363300.1.p				GO:0005488 GO:0005515		LOC_Os03g24730	expressed protein	1.366	0.497	1.963	19.005	3.424	4.277	2.015	4.484	5.58	7.411	3.082
Sobic.001G364100	185.555	-1.22867	0.124049	-9.90473	3.97021e-23	1.56241e-21	down	Sobic.001G364100.2	Sobic.001G364100.2.p	PF02536		K15032	GO:0003690 GO:0005739 GO:0006355		LOC_Os03g24590	mTERF domain containing protein, expressed	12.557	12.571	9.868	4.39	4.405	5.741	5.106	4.665	5.688	8.02	13.827
Sobic.001G364300	302.254	-6.51622	0.920097	-7.0821	1.41984e-12	2.28345e-11	down	Sobic.001G364300.1	Sobic.001G364300.1.p								155.77	12.774	39.335	0	0	0.912	0	1.561	0.116	1.198	0
Sobic.001G364700	3565.74	-10.8059	1.68176	-6.42535	1.31564e-10	1.69131e-09	down	Sobic.001G364700.3	Sobic.001G364700.3.p	PF01501			GO:0016757		LOC_Os03g24510	glycosyl transferase 8 domain containing protein, putative, expressed	941.936	0.046	0.049	0	0.244	0.197	0.217	0.174	0.091	0.117	0.042
Sobic.001G365700	657.161	-2.31336	0.369999	-6.25234	4.04358e-10	4.84662e-09	down	Sobic.001G365700.1	Sobic.001G365700.1.p	PF08551	KOG2890		GO:0006890 GO:0016021	(1 of 1) PTHR13377 - PLACENTAL PROTEIN 6			28.834	14.202	52.472	4.079	8.982	6.448	8.838	4.739	4.583	6.686	7.575
Sobic.001G366100	30.121	-2.63753	0.502244	-5.2515	1.50869e-07	1.24811e-06	down	Sobic.001G366100.2	Sobic.001G366100.2.p	PF03171 PF14226	KOG0143		GO:0005506 GO:0016491 GO:0055114				3.251	4.88	1.487	0	0.159	0.361	1.019	0.227	0.77	0.356	2.896
Sobic.001G366200	38.0575	-1.82763	0.523246	-3.49287	0.000477856	0.00192241	down	Sobic.001G366200.2	Sobic.001G366200.2.p	PF03171			GO:0016491 GO:0055114				5.284	2.825	1.047	0	0.204	0.396	1.111	1.21	0.657	0.693	7.501
Sobic.001G366200	38.0575	-1.82763	0.523246	-3.49287	0.000477856	0.00192241	down	Sobic.001G366200.3	Sobic.001G366200.3.p	PF03171			GO:0016491 GO:0055114				5.284	2.825	1.047	0	0.204	0.396	1.111	1.21	0.657	0.693	7.501
Sobic.001G366300	386.029	1.32142	0.0871512	15.1624	6.26966e-52	1.28655e-49	up	Sobic.001G366300.1	Sobic.001G366300.1.p	PF12009	KOG1005	K11126	GO:0003677 GO:0003721 GO:0003964		LOC_Os12g19549	telomerase reverse transcriptase, putative, expressed	4.272	4.777	4.108	1.157	2.431	12.954	10.599	10.627	6.811	15.664	6.964
Sobic.001G366300	386.029	1.32142	0.0871512	15.1624	6.26966e-52	1.28655e-49	up	Sobic.001G366300.3	Sobic.001G366300.3.p	PF12009	KOG1005	K11126	GO:0003677 GO:0003721 GO:0003964		LOC_Os12g19549	telomerase reverse transcriptase, putative, expressed	4.272	4.777	4.108	1.157	2.431	12.954	10.599	10.627	6.811	15.664	6.964
Sobic.001G366700	3401.38	-3.94376	0.572384	-6.89007	5.57648e-12	8.4505e-11	down	Sobic.001G366700.1	Sobic.001G366700.1.p	PF00626 PF02209			GO:0003779 GO:0007010	(1 of 1) K05768 - gelsolin (GSN)	LOC_Os03g24220	villin protein, putative, expressed	232.915	22.214	108.807	0.373	0.127	7.378	11.794	6.292	1.189	2.072	6.508
Sobic.001G366700	3401.38	-3.94376	0.572384	-6.89007	5.57648e-12	8.4505e-11	down	Sobic.001G366700.2	Sobic.001G366700.2.p	PF00626 PF02209			GO:0003779 GO:0007010	(1 of 1) K05768 - gelsolin (GSN)	LOC_Os03g24220	villin protein, putative, expressed	232.915	22.214	108.807	0.373	0.127	7.378	11.794	6.292	1.189	2.072	6.508
Sobic.001G367000	1509.59	-1.14717	0.452585	-2.5347	0.0112544	0.0298113	down	Sobic.001G367000.1	Sobic.001G367000.1.p	PF02176			GO:0005515		LOC_Os03g24184	TRAF-type zinc finger domain-containing protein 1, putative, expressed	260.731	61.287	69.494	101.081	80.925	60.924	65.369	64.345	65.036	53.96	54.788
Sobic.001G367000	1509.59	-1.14717	0.452585	-2.5347	0.0112544	0.0298113	down	Sobic.001G367000.2	Sobic.001G367000.2.p	PF02176					LOC_Os03g24184	TRAF-type zinc finger domain-containing protein 1, putative, expressed	260.731	61.287	69.494	101.081	80.925	60.924	65.369	64.345	65.036	53.96	54.788
Sobic.001G367233	1154.28	-4.91502	0.832001	-5.90747	3.4741e-09	3.68214e-08	down	Sobic.001G367233.1	Sobic.001G367233.1.p	PF01504		K00889	GO:0016307 GO:0046488		LOC_Os03g24170	phosphatidylinositol-4-phosphate 5-kinase, putative, expressed	234.725	3.647	44.435	0.325	0.747	3.942	3.265	3.11	0.854	2.528	1.378
Sobic.001G367366	2665.79	-4.2817	0.818758	-5.2295	1.69967e-07	1.39343e-06	down	Sobic.001G367366.1	Sobic.001G367366.1.p	PF01504 PF02493		K00889	GO:0016307 GO:0046488	(1 of 3) K00889 - 1-phosphatidylinositol-4-phosphate 5-kinase (PIP5K)	LOC_Os03g24160	phosphatidylinositol-4-phosphate 5-kinase, putative, expressed	331.2	9.308	31.314	2.649	1.673	7.843	7.015	6.294	3.26	6.701	7.893
Sobic.001G367366	2665.79	-4.2817	0.818758	-5.2295	1.69967e-07	1.39343e-06	down	Sobic.001G367366.2	Sobic.001G367366.2.p	PF01504 PF02493		K00889	GO:0016307 GO:0046488	(1 of 3) K00889 - 1-phosphatidylinositol-4-phosphate 5-kinase (PIP5K)	LOC_Os03g24160	phosphatidylinositol-4-phosphate 5-kinase, putative, expressed	331.2	9.308	31.314	2.649	1.673	7.843	7.015	6.294	3.26	6.701	7.893
Sobic.001G367900	49.851	-1.23262	0.261423	-4.71502	2.41685e-06	1.64531e-05	down	Sobic.001G367900.4	Sobic.001G367900.4.p	PF00191	KOG0819		GO:0005509 GO:0005544				2.599	6.566	5.391	5.012	2.394	1.722	2.205	2.526	1.977	2.318	2.613
Sobic.001G368600	146.609	-1.20642	0.2335	-5.16665	2.38322e-07	1.91176e-06	down	Sobic.001G368600.1	Sobic.001G368600.1.p	PF13460				conserved protein related to nucleoside diphosphate sugar epimerase	LOC_Os03g23980	NAD dependent epimerase/dehydratase family protein, putative, expressed	15.266	8.839	9.195	6.731	8.151	6.241	4.23	4.696	11.225	11.842	12.925
Sobic.001G369500	533.66	2.67479	0.532103	5.02683	4.98649e-07	3.80781e-06	up	Sobic.001G369500.1	Sobic.001G369500.1.p	PF00067	KOG0156		GO:0004497 GO:0005506 GO:0016705 GO:0020037 GO:0055114		LOC_Os11g27730	cytochrome P450, putative, expressed	4.319	1.562	7.976	35.234	16.574	48.084	10.072	34.83	615.418	421.243	175.135
Sobic.001G369500	533.66	2.67479	0.532103	5.02683	4.98649e-07	3.80781e-06	up	Sobic.001G369500.2	Sobic.001G369500.2.p	PF00067	KOG0156		GO:0004497 GO:0005506 GO:0016705 GO:0020037 GO:0055114		LOC_Os11g27730	cytochrome P450, putative, expressed	4.319	1.562	7.976	35.234	16.574	48.084	10.072	34.83	615.418	421.243	175.135
Sobic.001G369500	533.66	2.67479	0.532103	5.02683	4.98649e-07	3.80781e-06	up	Sobic.001G369500.3	Sobic.001G369500.3.p	PF00067	KOG0156		GO:0004497 GO:0005506 GO:0016705 GO:0020037 GO:0055114		LOC_Os11g27730	cytochrome P450, putative, expressed	4.319	1.562	7.976	35.234	16.574	48.084	10.072	34.83	615.418	421.243	175.135
Sobic.001G369600	455.522	1.43557	0.538299	2.66687	0.00765605	0.0214703	up	Sobic.001G369600.2	Sobic.001G369600.2.p	PF00067	KOG0156		GO:0004497 GO:0005506 GO:0016705 GO:0020037 GO:0055114				6.145	4.298	13.197	54.603	37.746	28.172	4.86	33.494	1019.38	674.193	360.47
Sobic.001G369600	455.522	1.43557	0.538299	2.66687	0.00765605	0.0214703	up	Sobic.001G369600.4	Sobic.001G369600.4.p	PF00067	KOG0156		GO:0004497 GO:0005506 GO:0016705 GO:0020037 GO:0055114				6.145	4.298	13.197	54.603	37.746	28.172	4.86	33.494	1019.38	674.193	360.47
Sobic.001G369600	455.522	1.43557	0.538299	2.66687	0.00765605	0.0214703	up	Sobic.001G369600.5	Sobic.001G369600.5.p	PF00067	KOG0156		GO:0004497 GO:0005506 GO:0016705 GO:0020037 GO:0055114				6.145	4.298	13.197	54.603	37.746	28.172	4.86	33.494	1019.38	674.193	360.47
Sobic.001G369800	228.538	1.13948	0.141986	8.02528	1.01292e-15	2.21689e-14	up	Sobic.001G369800.1	Sobic.001G369800.1.p	PF00394 PF07731 PF07732			GO:0005507 GO:0016491 GO:0055114		LOC_Os01g01030	monocopper oxidase, putative, expressed	4.183	5.742	4.994	5.337	4.721	10.682	9.71	13.835	69.327	70.239	21.883
Sobic.001G370000	363.399	1.22008	0.446968	2.72967	0.00633973	0.0183017	up	Sobic.001G370000.1	Sobic.001G370000.1.p	PF13561	KOG1014	K10251	GO:0008152 GO:0016491	(1 of 1) 1.1.1.62 - 17-beta-estradiol 17-dehydrogenase / Estrogen 17-oxidoreductase	LOC_Os11g24484	estradiol 17-beta-dehydrogenase 12, putative, expressed	4.887	23.562	8.349	0.08	0	16.23	34.966	35.716	13.094	20.424	8.763
Sobic.001G370400	2754.17	-3.41611	0.546325	-6.25288	4.02953e-10	4.83189e-09	down	Sobic.001G370400.1	Sobic.001G370400.1.p	PF10351					LOC_Os03g23030	aberrant pollen transmission 1, putative, expressed	77.297	7.735	61.722	0.348	0.668	5.545	4.452	4.693	1.91	4.135	5.37
Sobic.001G372100	679.236	1.21864	0.443761	2.74617	0.00602964	0.0175307	up	Sobic.001G372100.1	Sobic.001G372100.1.p	PF01373			GO:0000272 GO:0016161		LOC_Os03g22790	beta-amylase, putative, expressed	12.666	6.134	33.842	205.93	35.832	56.94	34.323	36.341	63.832	56.331	16.313
Sobic.001G373100	153.103	-1.49881	0.458448	-3.26931	0.00107809	0.00391443	down	Sobic.001G373100.1	Sobic.001G373100.1.p	PF05495 PF13639 PF14599	KOG1940	K10144	GO:0005515 GO:0008270		LOC_Os03g22680	RING finger and CHY zinc finger domain-containing protein 1, putative, expressed	26.488	9.255	8.321	66.008	48.81	3.685	3.921	8.969	14.555	21.337	19.451
Sobic.001G373500	39.8532	-2.88264	0.771051	-3.73858	0.00018506	0.000824731	down	Sobic.001G373500.1	Sobic.001G373500.1.p	PF03000					LOC_Os03g22600	BTBN6 - Bric-a-Brac, Tramtrack, Broad Complex BTB domain with non-phototropic hypocotyl 3 NPH3 and coiled-coil domains, expressed	5.175	0.334	0.717	0.045	0	0.469	0.314	0.143	0.03	0.487	0.358
Sobic.001G373500	39.8532	-2.88264	0.771051	-3.73858	0.00018506	0.000824731	down	Sobic.001G373500.2	Sobic.001G373500.2.p	PF03000					LOC_Os03g22600	BTBN6 - Bric-a-Brac, Tramtrack, Broad Complex BTB domain with non-phototropic hypocotyl 3 NPH3 and coiled-coil domains, expressed	5.175	0.334	0.717	0.045	0	0.469	0.314	0.143	0.03	0.487	0.358
Sobic.001G374000	864.721	-1.29291	0.445654	-2.90116	0.00371785	0.0115698	down	Sobic.001G374000.1	Sobic.001G374000.1.p	PF01545 PF16916	KOG1485		GO:0006812 GO:0008324 GO:0016021 GO:0055085		LOC_Os03g22550	cation efflux family protein, putative, expressed	98.443	18.049	43.03	33.002	43.668	22.296	23.444	24.163	23.289	25.97	29.107
Sobic.001G374600	329.153	-2.40368	0.610738	-3.93569	8.29582e-05	0.000406189	down	Sobic.001G374600.3	Sobic.001G374600.3.p	PF13668				(1 of 1) PF13668 - Ferritin-like domain (Ferritin_2)	LOC_Os03g22470	desiccation-related protein PCC13-62 precursor, putative, expressed	59.927	10.27	25.98	1222.04	504.336	3.099	3.182	13.09	428.019	199.452	1022.48
Sobic.001G376100	338.469	11.5966	0.835667	13.8771	8.72268e-44	1.2938e-41	up	Sobic.001G376100.1	Sobic.001G376100.1.p	PF00646			GO:0005515		LOC_Os02g57890	OsFBX72 - F-box domain containing protein, expressed	0	0	0	0	0	26.526	23.083	24.397	31.234	23.681	21.623
Sobic.001G376100	338.469	11.5966	0.835667	13.8771	8.72268e-44	1.2938e-41	up	Sobic.001G376100.3	Sobic.001G376100.3.p	PF00646			GO:0005515		LOC_Os02g57890	OsFBX72 - F-box domain containing protein, expressed	0	0	0	0	0	26.526	23.083	24.397	31.234	23.681	21.623
Sobic.001G376100	338.469	11.5966	0.835667	13.8771	8.72268e-44	1.2938e-41	up	Sobic.001G376100.4	Sobic.001G376100.4.p	PF00646			GO:0005515		LOC_Os02g57890	OsFBX72 - F-box domain containing protein, expressed	0	0	0	0	0	26.526	23.083	24.397	31.234	23.681	21.623
Sobic.001G376100	338.469	11.5966	0.835667	13.8771	8.72268e-44	1.2938e-41	up	Sobic.001G376100.5	Sobic.001G376100.5.p	PF00646			GO:0005515		LOC_Os02g57890	OsFBX72 - F-box domain containing protein, expressed	0	0	0	0	0	26.526	23.083	24.397	31.234	23.681	21.623
Sobic.001G376400	355.205	1.25292	0.151036	8.29551	1.08122e-16	2.5817e-15	up	Sobic.001G376400.1	Sobic.001G376400.1.p	PF04427	KOG2963	K14859		(1 of 1) K14859 - ribosome biogenesis protein SSF1/2 (SSF1_2)	LOC_Os03g22350	Brix domain containing protein, putative, expressed	10.432	14.208	9.28	9.882	19.909	33.996	24.248	26.042	29.501	26.01	29.104
Sobic.001G376400	355.205	1.25292	0.151036	8.29551	1.08122e-16	2.5817e-15	up	Sobic.001G376400.2	Sobic.001G376400.2.p	PF04427	KOG2963	K14859		(1 of 1) K14859 - ribosome biogenesis protein SSF1/2 (SSF1_2)	LOC_Os03g22350	Brix domain containing protein, putative, expressed	10.432	14.208	9.28	9.882	19.909	33.996	24.248	26.042	29.501	26.01	29.104
Sobic.001G376501	2165.67	-1.60023	0.682751	-2.3438	0.0190886	0.0465772	down	Sobic.001G376501.2	Sobic.001G376501.2.p	PF01073		K08678	GO:0003854 GO:0006694 GO:0016616 GO:0055114	UDP-glucuronic acid decarboxylase for UDP-Xylose synthesis	LOC_Os07g47700	NAD dependent epimerase/dehydratase family domain containing protein, expressed	273.233	17.307	82.324	33.746	24.753	74.796	22.011	38.235	3.405	7.252	5.186
Sobic.001G377000	1203.12	-1.53593	0.138171	-11.1162	1.04687e-28	6.49346e-27	down	Sobic.001G377000.1	Sobic.001G377000.1.p	PF05564					LOC_Os03g22270	auxin-repressed protein, putative, expressed	113.88	112.975	162.233	407.161	482.343	48.419	39.471	51.614	174.938	146.527	60.425
Sobic.001G377500	634.487	-3.14559	0.422373	-7.44741	9.51877e-14	1.73191e-12	down	Sobic.001G377500.1	Sobic.001G377500.1.p						LOC_Os03g22210	POEI46 - Pollen Ole e I allergen and extensin family protein precursor, expressed	133.954	94.348	33.631	0	0.302	15.903	6.724	8.965	2.246	1.284	0.552
Sobic.001G377900	51.5562	2.71375	0.215741	12.5787	2.76437e-36	2.63794e-34	up	Sobic.001G377900.1	Sobic.001G377900.1.p				GO:0005515				0.131	0.22	0.181	0.019	0.051	1.086	1.302	1.33	0.42	1.332	0.869
Sobic.001G377900	51.5562	2.71375	0.215741	12.5787	2.76437e-36	2.63794e-34	up	Sobic.001G377900.2	Sobic.001G377900.2.p				GO:0005515				0.131	0.22	0.181	0.019	0.051	1.086	1.302	1.33	0.42	1.332	0.869
Sobic.001G378001	9.64144	2.43251	0.526669	4.61867	3.86208e-06	2.52586e-05	up	Sobic.001G378001.1	Sobic.001G378001.1.p								0.14	0.083	0.535	0.373	0.11	1.778	0.859	1.722	3.676	3.713	0.904
Sobic.001G378200	2018.12	-1.56265	0.421731	-3.70532	0.000211123	0.000927322	down	Sobic.001G378200.1	Sobic.001G378200.1.p	PF13414			GO:0005515		LOC_Os03g22140	tetratricopeptide repeat domain containing protein, expressed	99.313	28.227	31.23	17.874	17.446	15.943	24.708	16.993	13.806	13.646	14.221
Sobic.001G378300	4559.33	-2.04172	0.739726	-2.76011	0.00577827	0.0169225	down	Sobic.001G378300.1	Sobic.001G378300.1.p	PF00534 PF00862		K00695	GO:0005985 GO:0016157		LOC_Os03g22120	sucrose synthase, putative, expressed	460.506	18.211	94.815	230.705	511.069	65.973	28.659	58.527	21.388	32.671	25.979
Sobic.001G379000	405.2	1.2709	0.253412	5.01516	5.29886e-07	4.02944e-06	up	Sobic.001G379000.1	Sobic.001G379000.1.p	PF00202		K00827	GO:0003824 GO:0008483 GO:0030170	Alanine-glyoxylate transaminase	LOC_Os03g21960	aminotransferase, putative, expressed	12.036	9.032	10.965	46.07	2.915	39.212	16.153	25.912	35.237	116.872	158.097
Sobic.001G380000	379.699	-8.44917	1.47141	-5.74222	9.34443e-09	9.30081e-08	down	Sobic.001G380000.1	Sobic.001G380000.1.p						LOC_Os03g21880	THION28 - Plant thionin family protein precursor, expressed	338.744	0.629	2.361	0	0.208	0.808	0.296	0	0	0.398	0
Sobic.001G380700	603.326	-1.87447	0.443643	-4.22518	2.38749e-05	0.000132518	down	Sobic.001G380700.1	Sobic.001G380700.1.p	PF00170			GO:0003700 GO:0006355 GO:0043565	bZIP transcription factor	LOC_Os03g21800	bZIP transcription factor family protein, putative, expressed	71.061	16.008	29.27	11.02	16.335	10.047	15.629	8.339	8.663	15.277	10.191
Sobic.001G380800	4.31254	-4.78789	1.38285	-3.46232	0.000535538	0.00212348	down	Sobic.001G380800.1	Sobic.001G380800.1.p	PF00190			GO:0045735		LOC_Os03g21790	cupin domain containing protein, expressed	0.067	0.04	0.937	3006.94	2540.99	0.034	0	0	0.078	0.134	0.036
Sobic.001G380800	4.31254	-4.78789	1.38285	-3.46232	0.000535538	0.00212348	down	Sobic.001G380800.2	Sobic.001G380800.2.p	PF00190			GO:0045735		LOC_Os03g21790	cupin domain containing protein, expressed	0.067	0.04	0.937	3006.94	2540.99	0.034	0	0	0.078	0.134	0.036
Sobic.001G381250	46.4499	-4.68915	1.13655	-4.12576	3.69508e-05	0.000196351	down	Sobic.001G381250.1	Sobic.001G381250.1.p								38.818	0.157	1.344	0	0	0.402	0.736	0.59	0	0	0
Sobic.001G382100	1180.02	-1.2915	0.252648	-5.11184	3.19041e-07	2.50786e-06	down	Sobic.001G382100.1	Sobic.001G382100.1.p	PF13326		K08902	GO:0010207	conserved expressed protein involved in PSII biogenesis	LOC_Os03g21560	photosystem II 11 kD protein, putative, expressed	120.677	67.935	59.736	8.066	12.387	42.995	33.038	31.647	8.004	21.671	53.398
Sobic.001G383000	53.9957	-6.64735	1.30081	-5.11015	3.2191e-07	2.52895e-06	down	Sobic.001G383000.1	Sobic.001G383000.1.p	PF00252	KOG0857	K02866	GO:0003735 GO:0005622 GO:0005840 GO:0006412	Cytosolic 80S ribosomal protein L10			11.273	0.11	5.996	0.082	0.435	0.188	0	0	4.852	0.832	2.336
Sobic.001G383200	36.2708	-3.53539	0.908018	-3.89353	9.87968e-05	0.000475297	down	Sobic.001G383200.1	Sobic.001G383200.1.p	PF00439			GO:0005515		LOC_Os03g21450	bromodomain domain containing protein, expressed	5.61	0.069	0.993	0.462	0.227	0.176	0.193	0.259	1.282	0.521	1.867
Sobic.001G383200	36.2708	-3.53539	0.908018	-3.89353	9.87968e-05	0.000475297	down	Sobic.001G383200.3	Sobic.001G383200.3.p	PF00439			GO:0005515		LOC_Os03g21450	bromodomain domain containing protein, expressed	5.61	0.069	0.993	0.462	0.227	0.176	0.193	0.259	1.282	0.521	1.867
Sobic.001G383200	36.2708	-3.53539	0.908018	-3.89353	9.87968e-05	0.000475297	down	Sobic.001G383200.4	Sobic.001G383200.4.p						LOC_Os03g21450	bromodomain domain containing protein, expressed	5.61	0.069	0.993	0.462	0.227	0.176	0.193	0.259	1.282	0.521	1.867
Sobic.001G383400	387.956	1.28204	0.202538	6.32988	2.45351e-10	3.0437e-09	up	Sobic.001G383400.1	Sobic.001G383400.1.p	PF00067	KOG0157		GO:0004497 GO:0005506 GO:0016705 GO:0020037 GO:0055114		LOC_Os03g21400	cytochrome P450, putative, expressed	8.604	8.682	9.191	1.082	1.864	23.355	14.498	29.18	7.904	7.679	4.179
Sobic.001G383600	283.331	-11.8159	2.69503	-4.38433	1.16342e-05	6.89211e-05	down	Sobic.001G383600.1	Sobic.001G383600.1.p								92.262	0	30.775	0.442	0	0	0	0	0	0	0
Sobic.001G383800	41.9333	-2.70199	0.413217	-6.53891	6.19706e-11	8.32333e-10	down	Sobic.001G383800.1	Sobic.001G383800.1.p	PF13405 PF13499	KOG0027	K13448	GO:0005509				11.3	6.323	3.038	26.826	2.248	1.213	1.065	1.067	0.557	0.637	4.281
Sobic.001G384200	1861.03	-2.00878	0.438477	-4.58126	4.62178e-06	2.96306e-05	down	Sobic.001G384200.1	Sobic.001G384200.1.p	PF01501		K13648	GO:0016757 GO:0047262		LOC_Os03g21250	glycosyl transferase, family 8, putative, expressed	129.853	23.595	68.976	7.769	7.037	20.704	17.816	20.734	9.31	14.557	17.236
Sobic.001G384200	1861.03	-2.00878	0.438477	-4.58126	4.62178e-06	2.96306e-05	down	Sobic.001G384200.2	Sobic.001G384200.2.p	PF01501		K13648	GO:0016757 GO:0047262		LOC_Os03g21250	glycosyl transferase, family 8, putative, expressed	129.853	23.595	68.976	7.769	7.037	20.704	17.816	20.734	9.31	14.557	17.236
Sobic.001G385300	324.609	-1.25715	0.382632	-3.28553	0.00101789	0.0037229	down	Sobic.001G385300.1	Sobic.001G385300.1.p	PF10250					LOC_Os03g21090	auxin-independent growth promoter protein, putative, expressed	24.314	6.487	15.468	0.201	0.445	6.075	8.91	5.575	5.092	11.173	7.805
Sobic.001G386150	3.10299	4.82954	1.01197	4.77241	1.82031e-06	1.2677e-05	up	Sobic.001G386150.1	Sobic.001G386150.1.p								0	0	0	0	0	0.689	0.841	0.253	0.352	0.377	0.162
Sobic.001G386900	1085.03	-2.2588	0.362064	-6.23868	4.41291e-10	5.26846e-09	down	Sobic.001G386900.1	Sobic.001G386900.1.p	PF00224 PF02887		K00873	GO:0000287 GO:0003824 GO:0004743 GO:0006096 GO:0030955	Pyruvate kinase			59.839	40.245	144.518	0.923	0.175	22.505	17.363	13.295	0.781	2.046	0.88
Sobic.001G387000	112.084	1.98644	0.67363	2.94885	0.00318957	0.0101115	up	Sobic.001G387000.3	Sobic.001G387000.3.p	PF13639 PF14369		K11982	GO:0005515 GO:0008270	(1 of 1) K16274 - E3 ubiquitin-protein ligase AIP2 [EC:6.3.2.19] (AIP2)	LOC_Os03g20870	zinc finger, C3HC4 type domain containing protein, expressed	5.1	0.318	1.708	74.929	28.573	8.09	5.487	16.654	75.268	32.994	37.685
Sobic.001G389900	352.844	-1.01273	0.422961	-2.39439	0.0166483	0.0414377	down	Sobic.001G389900.1	Sobic.001G389900.1.p	PF00230		K09875	GO:0005215 GO:0006810 GO:0016020		LOC_Os03g20410	aquaporin SIP2-1, putative, expressed	33.016	8.539	46.196	3.65	3.632	17.085	14.048	14.602	24.061	21.151	23.292
Sobic.001G390300	4580.92	-1.87481	0.557769	-3.36127	0.000775844	0.00293843	down	Sobic.001G390300.1	Sobic.001G390300.1.p	PF13499	KOG0027	K02183	GO:0005509	Calmodulin, radial spoke protein	LOC_Os07g48780	OsCam1-2 - Calmodulin, expressed	947.133	102.806	277.239	157.91	63.094	121.526	139.007	131.892	246.665	296.876	327.725
Sobic.001G390500	1119.24	-1.14081	0.421867	-2.70419	0.00684718	0.0195209	down	Sobic.001G390500.1	Sobic.001G390500.1.p	PF04739 PF16561	KOG1616	K07199	GO:0005515	(1 of 1) K07199 - 5'-AMP-activated protein kinase, regulatory beta subunit (PRKAB)	LOC_Os03g20340	SNF1-related protein kinase regulatory subunit beta-1, putative, expressed	155.256	40.153	49.673	80.863	109.015	34.441	42.12	42.735	48.705	41.683	44.909
Sobic.001G391000	69.4573	2.06998	0.495537	4.17726	2.95048e-05	0.000160248	up	Sobic.001G391000.1	Sobic.001G391000.1.p	PF00026	KOG1339		GO:0004190 GO:0006508		LOC_Os03g20210	aspartic proteinase nepenthesin precursor, putative, expressed	0.834	1.704	2.005	0.164	0.145	3.956	2.688	13.007	0.541	0.139	0.249
Sobic.001G391200	1573.33	-3.24195	0.568158	-5.70606	1.15619e-08	1.13628e-07	down	Sobic.001G391200.1	Sobic.001G391200.1.p	PF00005	KOG2355	K12608	GO:0005524 GO:0016887	(1 of 1) 3.6.3.34 - Iron-chelate-transporting ATPase	LOC_Os03g20170	ABC transporter, ATP-binding protein, putative, expressed	359.817	44.508	81.678	12.674	28.256	15.509	21.821	18.433	49.438	24.334	29.214
Sobic.001G392001	4.32736	-1.56289	0.517954	-3.01743	0.00254932	0.0083046	down	Sobic.001G392001.1	Sobic.001G392001.1.p	PF07676							0.163	0.386	0.414	0.289	0.192	0.124	0.136	0.091	0	0.244	0.175
Sobic.001G392500	8.91059	-5.81047	0.927663	-6.26355	3.76299e-10	4.5302e-09	down	Sobic.001G392500.1	Sobic.001G392500.1.p	PF00206 PF08328	KOG2700		GO:0003824 GO:0004018 GO:0006188				1.524	1.291	0.623	1.932	0.427	0	0	0.061	0	0	0
Sobic.001G392650	44.437	-9.1436	1.96707	-4.64833	3.34628e-06	2.21291e-05	down	Sobic.001G392650.1	Sobic.001G392650.1.p								11.361	0	43.154	0	0.262	0	0	0	0	0	0
Sobic.001G393101	127.853	-25.5396	3.00346	-8.50341	1.84097e-17	4.69129e-16	down	Sobic.001G393101.3	Sobic.001G393101.3.p								33.927	0	0	0	0	0	0	0	0	0.156	0
Sobic.001G393101	127.853	-25.5396	3.00346	-8.50341	1.84097e-17	4.69129e-16	down	Sobic.001G393101.4	Sobic.001G393101.4.p								33.927	0	0	0	0	0	0	0	0	0.156	0
Sobic.001G393500	720.005	-2.71822	0.707785	-3.84046	0.000122803	0.000575666	down	Sobic.001G393500.3	Sobic.001G393500.3.p	PF00036 PF13499	KOG0027	K02183	GO:0005509		LOC_Os03g19720	EF hand family protein, putative, expressed	101.548	15.657	6.887	3.303	2.517	10.358	6.641	3.81	13.499	5.731	11.03
Sobic.001G393600	455.346	-6.28497	1.43059	-4.39328	1.11656e-05	6.64046e-05	down	Sobic.001G393600.1	Sobic.001G393600.1.p	PF03140					LOC_Os03g19700	plant protein of unknown function domain containing protein, expressed	100.95	0	5.786	7.637	0.654	0.388	0.116	1.009	10.693	0.313	0.56
Sobic.001G394801	751.246	-1.69252	0.367807	-4.60167	4.19118e-06	2.71571e-05	down	Sobic.001G394801.1	Sobic.001G394801.1.p	PF07719 PF13176			GO:0005515 GO:0005622 GO:0006396	PsbB mRNA maturation factor	LOC_Os03g19560	tetratricopeptide repeat domain containing protein, expressed	46.134	50.424	13.913	24.405	9.352	9.542	13.853	12.373	42.839	50.293	48.488
Sobic.001G394900	225.584	1.08109	0.40736	2.65389	0.0079569	0.0221727	up	Sobic.001G394900.1	Sobic.001G394900.1.p								4.057	4.785	2.921	2.373	0.21	14.199	2.883	9.07	6.814	5.844	2.494
Sobic.001G394900	225.584	1.08109	0.40736	2.65389	0.0079569	0.0221727	up	Sobic.001G394900.2	Sobic.001G394900.2.p								4.057	4.785	2.921	2.373	0.21	14.199	2.883	9.07	6.814	5.844	2.494
Sobic.001G394900	225.584	1.08109	0.40736	2.65389	0.0079569	0.0221727	up	Sobic.001G394900.3	Sobic.001G394900.3.p								4.057	4.785	2.921	2.373	0.21	14.199	2.883	9.07	6.814	5.844	2.494
Sobic.001G395800	333.211	-2.29445	0.568358	-4.03698	5.41429e-05	0.000276562	down	Sobic.001G395800.1	Sobic.001G395800.1.p						LOC_Os03g19452	SMP-30/Gluconolaconase/LRE domain protein, putative, expressed	53.803	5.902	37.175	6.556	9.278	11.213	5.384	4.682	4.082	2.12	4.824
Sobic.001G396100	957.876	-1.70609	0.471266	-3.62023	0.000294341	0.0012501	down	Sobic.001G396100.1	Sobic.001G396100.1.p						LOC_Os03g19400	expressed protein	187.362	36.132	57.037	61.968	38.503	26.861	32.33	33.449	42.02	24.77	42.959
Sobic.001G396900	74.5334	4.20234	0.249945	16.8131	1.95722e-63	5.34163e-61	up	Sobic.001G396900.1	Sobic.001G396900.1.p	PF02466					LOC_Os03g19290	mitochondrial import inner membrane translocase subunit Tim17, putative, expressed	0.891	0.792	0.472	737.658	756.326	13.421	14.15	12.196	48.405	37.505	56.449
Sobic.001G397300	47.4597	1.64496	0.61704	2.66589	0.00767846	0.0215221	up	Sobic.001G397300.1	Sobic.001G397300.1.p	PF14009					LOC_Os03g19260	expressed protein	0.729	3.821	0.619	1.833	0.858	2.285	9.759	4.484	29.288	1.095	1.308
Sobic.001G398000	7.85226	1.71383	0.516974	3.31511	0.000916076	0.00339926	up	Sobic.001G398000.3	Sobic.001G398000.3.p						LOC_Os03g19170	GCRP7 - Glycine and cysteine rich family protein precursor, expressed	0.171	0.607	0.326	0	0	0.694	1.237	2.004	0.797	0.94	1.653
Sobic.001G398100	69.4216	-3.1944	0.657657	-4.85725	1.19028e-06	8.58032e-06	down	Sobic.001G398100.1	Sobic.001G398100.1.p	PF00249 PF06640			GO:0003677	Myb-like transcription factor			3.899	22.154	3.361	0	0	0.511	0.631	2.109	0.073	0.063	0.338
Sobic.001G400400	49926	-15.4933	1.55275	-9.97799	1.90282e-23	7.78588e-22	down	Sobic.001G400400.1	Sobic.001G400400.1.p	PF01095 PF04043		K01051	GO:0004857 GO:0005618 GO:0030599 GO:0042545		LOC_Os03g18860	pectinesterase, putative, expressed	9737.36	0.27	1455.47	0.809	1.686	0.198	0.073	0	2.127	5.798	0.455
Sobic.001G400400	49926	-15.4933	1.55275	-9.97799	1.90282e-23	7.78588e-22	down	Sobic.001G400400.2	Sobic.001G400400.2.p	PF01095 PF04043			GO:0004857 GO:0005618 GO:0030599 GO:0042545		LOC_Os03g18860	pectinesterase, putative, expressed	9737.36	0.27	1455.47	0.809	1.686	0.198	0.073	0	2.127	5.798	0.455
Sobic.001G400700	72.3212	2.79845	0.961995	2.90901	0.00362577	0.0113233	up	Sobic.001G400700.1	Sobic.001G400700.1.p	PF00407			GO:0006952 GO:0009607		LOC_Os03g18850	pathogenesis-related Bet v I family protein, putative, expressed	4.717	0.1	0.536	333.135	139.459	30.552	2.63	7.91	1428.34	2.192	65.248
Sobic.001G401000	49.3629	-4.87173	0.714666	-6.81679	9.30981e-12	1.3764e-10	down	Sobic.001G401000.1	Sobic.001G401000.1.p	PF00407			GO:0006952 GO:0009607		LOC_Os03g18850	pathogenesis-related Bet v I family protein, putative, expressed	10.485	10.443	2.223	507.53	140.808	0.683	0.075	0.075	57.09	0.135	0
Sobic.001G401500	374.371	1.33541	0.143435	9.31021	1.27581e-20	4.14023e-19	up	Sobic.001G401500.1	Sobic.001G401500.1.p	PF01753 PF04194	KOG2061	K14801	GO:0005737	(1 of 1) K14801 - pre-rRNA-processing protein TSR4 (TSR4)	LOC_Os03g18830	programmed cell death protein 2, putative, expressed	3.137	5.504	3.93	6.8	6.573	12.437	10.89	9.744	21.358	12.606	11.813
Sobic.001G401500	374.371	1.33541	0.143435	9.31021	1.27581e-20	4.14023e-19	up	Sobic.001G401500.2	Sobic.001G401500.2.p	PF01753 PF04194	KOG2061	K14801	GO:0005737	(1 of 1) K14801 - pre-rRNA-processing protein TSR4 (TSR4)	LOC_Os03g18830	programmed cell death protein 2, putative, expressed	3.137	5.504	3.93	6.8	6.573	12.437	10.89	9.744	21.358	12.606	11.813
Sobic.001G401700	1610.15	1.08939	0.198136	5.4982	3.83684e-08	3.51039e-07	up	Sobic.001G401700.1	Sobic.001G401700.1.p	PF00155	KOG0257	K10206	GO:0003824 GO:0009058 GO:0009089 GO:0010285 GO:0030170	LL-diaminopimelate aminotransferase, putative	LOC_Os03g18810	aminotransferase, classes I and II, domain containing protein, expressed	32.199	43.719	64.185	46.623	52.736	128.296	85.419	95.408	111.281	75.665	126.14
Sobic.001G401887	344.468	1.99717	0.170687	11.7008	1.2626e-31	9.415e-30	up	Sobic.001G401887.1	Sobic.001G401887.1.p	PF07107			GO:0005515		LOC_Os03g18770	wound-induced protein WI12, putative, expressed	8.645	12.332	8.473	18.344	46.842	47.536	30.61	44.404	64.338	33.494	47.383
Sobic.001G401975	113.078	7.10065	0.733917	9.67499	3.85115e-22	1.40328e-20	up	Sobic.001G401975.1	Sobic.001G401975.1.p	PF07107					LOC_Os03g18770	wound-induced protein WI12, putative, expressed	0.233	0	0.148	0.207	0.091	7.873	10.265	31.071	17.404	17.318	1.881
Sobic.001G402900	67.4927	-4.04982	0.843201	-4.80291	1.56376e-06	1.09995e-05	down	Sobic.001G402900.2	Sobic.001G402900.2.p	PF05050 PF08241			GO:0008152 GO:0008168				2.835	1.233	18.218	0	0	0.864	0.053	0.475	0	0.047	0.966
Sobic.001G403100	41.3695	-2.33824	0.842593	-2.77505	0.00551934	0.0162724	down	Sobic.001G403100.1	Sobic.001G403100.1.p	PF00394 PF07731 PF07732		K05909	GO:0005507 GO:0016491 GO:0046274 GO:0048046 GO:0052716 GO:0055114		LOC_Os03g18640	laccase precursor protein, putative, expressed	4.978	1.495	1.203	0	0	0.032	1.335	0.247	7.903	15.731	82.46
Sobic.001G403200	31.7098	1.23307	0.502	2.45632	0.0140368	0.0359137	up	Sobic.001G403200.1	Sobic.001G403200.1.p	PF07714 PF08263 PF13855	KOG1187		GO:0004672 GO:0004713 GO:0005515 GO:0005524 GO:0006468	(1 of 46) PTHR23257//PTHR23257:SF394 - SERINE-THREONINE PROTEIN KINASE // SUBFAMILY NOT NAMED	LOC_Os03g18630	receptor-like kinase RHG1, putative, expressed	0.466	0.525	0.623	0.041	0.146	2.511	1.144	0.339	2.421	5.133	0.953
Sobic.001G403300	134.041	-2.5308	0.511251	-4.95022	7.41302e-07	5.51721e-06	down	Sobic.001G403300.1	Sobic.001G403300.1.p	PF10604		K14496			LOC_Os03g18600	cyclase/dehydrase family protein, putative, expressed	31.323	9.113	6.792	3.226	2.485	4.589	1.831	2.426	3.833	0.88	7.699
Sobic.001G403900	3.82072	-3.65427	0.947396	-3.85718	0.000114704	0.000541982	down	Sobic.001G403900.1	Sobic.001G403900.1.p	PF05617					LOC_Os03g18530	ECAGL1 - ECA1 gametogenesis related family protein precursor, expressed	0.257	0.495	0.082	0.228	0.302	0.033	0.036	0	0.037	0.096	0.035
Sobic.001G404300	24.5325	2.22008	0.380141	5.84015	5.21523e-09	5.37718e-08	up	Sobic.001G404300.1	Sobic.001G404300.1.p						LOC_Os03g18490	RPGR, putative, expressed	0.512	0.202	0.651	18.378	69.369	1.386	2.614	2.478	2.636	5.46	8.759
Sobic.001G405100	7582.5	-8.06755	1.19276	-6.76379	1.34431e-11	1.94019e-10	down	Sobic.001G405100.1	Sobic.001G405100.1.p	PF07719 PF13181 PF13414			GO:0005515 GO:0007165		LOC_Os03g18360	BTBT1 - Bric-a-Brac, Tramtrack, Broad Complex BTB domain with tetratricopeptide repeats, expressed	902.44	0.769	24.414	2.587	1.243	1.865	1.024	0.986	1.827	1.675	0.697
Sobic.001G405450	1.08313	-3.70703	1.22712	-3.02092	0.00252008	0.00822704	down	Sobic.001G405450.1	Sobic.001G405450.1.p								0.698	0.207	0.444	0	0	0	0	0	0	0	0
Sobic.001G405800	534.129	-2.05183	0.565863	-3.62602	0.000287825	0.00122376	down	Sobic.001G405800.1	Sobic.001G405800.1.p	PF00226				Protein disulfide isomerase	LOC_Os03g18200	heat shock protein DnaJ, putative, expressed	37.801	48.421	10.256	28.986	60.967	2.102	12.051	9.943	12.72	7.911	19.436
Sobic.001G407300	291.495	-10.963	1.87572	-5.84466	5.07589e-09	5.24144e-08	down	Sobic.001G407300.4	Sobic.001G407300.4.p								119.605	0.072	0.231	0	0	0	0.067	0	0.282	0	0
Sobic.001G408001	3401.38	-6.22371	1.01687	-6.12045	9.33118e-10	1.06644e-08	down	Sobic.001G408001.2	Sobic.001G408001.2.p	PF00168 PF00387 PF00388 PF09279		K05857	GO:0004435 GO:0005515 GO:0006629 GO:0007165 GO:0008081 GO:0035556	(1 of 1) K05857 - phosphatidylinositol phospholipase C, delta (PLCD)	LOC_Os03g18010	phospholipase C, putative, expressed	744.474	4.132	35.292	0.424	0.268	3.991	3.694	3.971	3.627	6.563	2.646
Sobic.001G409000	231.608	-6.07183	1.11634	-5.43906	5.35618e-08	4.78654e-07	down	Sobic.001G409000.1	Sobic.001G409000.1.p								0.53	4.711	108.072	0	0	1.211	0.148	0.37	0	0.464	0.214
Sobic.001G409800	124.84	-1.66613	0.312526	-5.33117	9.75797e-08	8.34842e-07	down	Sobic.001G409800.1	Sobic.001G409800.1.p				GO:0005515				14.32	5.045	9.271	4.783	6.015	3.423	3.193	2.919	4.865	6.701	4.712
Sobic.001G411200	247.117	-1.27543	0.262965	-4.85018	1.2335e-06	8.85914e-06	down	Sobic.001G411200.1	Sobic.001G411200.1.p	PF13242 PF13344	KOG1618			(1 of 1) PTHR14269//PTHR14269:SF4 - CDP-DIACYLGLYCEROL--GLYCEROL-3-PHOSPHATE 3-PHOSPHATIDYLTRANSFERASE-RELATED // PROTEIN H32C10.1, ISOFORM A	LOC_Os03g17590	cat eye syndrome critical region protein 5 precursor, putative, expressed	23.85	10.22	20.766	1.622	1.639	8.445	7.376	8.028	7.109	11.062	12.501
Sobic.001G412900	3.16518	4.85715	1.78642	2.71893	0.00654935	0.0188135	up	Sobic.001G412900.2	Sobic.001G412900.2.p								0	0	0	0	0	0.988	0	0.699	0	0.07	0
Sobic.001G412900	3.16518	4.85715	1.78642	2.71893	0.00654935	0.0188135	up	Sobic.001G412900.3	Sobic.001G412900.3.p								0	0	0	0	0	0.988	0	0.699	0	0.07	0
Sobic.001G412900	3.16518	4.85715	1.78642	2.71893	0.00654935	0.0188135	up	Sobic.001G412900.4	Sobic.001G412900.4.p								0	0	0	0	0	0.988	0	0.699	0	0.07	0
Sobic.001G414000	88.3693	-1.24351	0.453872	-2.73977	0.00614815	0.0178165	down	Sobic.001G414000.1	Sobic.001G414000.1.p	PF07714 PF11721	KOG1187		GO:0004672 GO:0004713 GO:0005524 GO:0006468	(1 of 268) PTHR23257 - SERINE-THREONINE PROTEIN KINASE	LOC_Os03g17300	TKL_IRAK_CrRLK1L-1.7 - The CrRLK1L-1 subfamily has homology to the CrRLK1L homolog, expressed	4.398	0.909	2.035	6.267	4.183	1.439	0.743	1.136	9.544	5.518	8.083
Sobic.001G414100	1011.64	-2.91719	0.696285	-4.18965	2.79382e-05	0.000152589	down	Sobic.001G414100.1	Sobic.001G414100.1.p						LOC_Os03g17270	expressed protein	140.027	8.521	20.298	4.071	1.929	8.825	7.919	7.818	12.366	10.142	7.964
Sobic.001G414400	282.915	-3.13049	0.625523	-5.00459	5.59813e-07	4.2393e-06	down	Sobic.001G414400.1	Sobic.001G414400.1.p	PF12796 PF13637 PF13962	KOG0508 KOG4412		GO:0005515		LOC_Os03g17250	ankyrin repeat-containing protein, putative, expressed	26.415	2.157	6.415	3.122	0.869	1.346	1.764	1.238	1.822	0.514	0.596
Sobic.001G414400	282.915	-3.13049	0.625523	-5.00459	5.59813e-07	4.2393e-06	down	Sobic.001G414400.2	Sobic.001G414400.2.p	PF12796 PF13637 PF13962	KOG0508 KOG4412		GO:0005515		LOC_Os03g17250	ankyrin repeat-containing protein, putative, expressed	26.415	2.157	6.415	3.122	0.869	1.346	1.764	1.238	1.822	0.514	0.596
Sobic.001G414400	282.915	-3.13049	0.625523	-5.00459	5.59813e-07	4.2393e-06	down	Sobic.001G414400.3	Sobic.001G414400.3.p	PF12796 PF13637 PF13962	KOG4412		GO:0005515		LOC_Os03g17250	ankyrin repeat-containing protein, putative, expressed	26.415	2.157	6.415	3.122	0.869	1.346	1.764	1.238	1.822	0.514	0.596
Sobic.001G414400	282.915	-3.13049	0.625523	-5.00459	5.59813e-07	4.2393e-06	down	Sobic.001G414400.4	Sobic.001G414400.4.p	PF12796 PF13637 PF13962	KOG0508 KOG4412		GO:0005515		LOC_Os03g17250	ankyrin repeat-containing protein, putative, expressed	26.415	2.157	6.415	3.122	0.869	1.346	1.764	1.238	1.822	0.514	0.596
Sobic.001G414650	953.617	-1.36232	0.452961	-3.00758	0.00263333	0.00853549	down	Sobic.001G414650.1	Sobic.001G414650.1.p	PF01073		K08678	GO:0003854 GO:0006694 GO:0016616 GO:0055114	UDP-glucuronic acid decarboxylase for UDP-Xylose synthesis	LOC_Os03g17230	NAD dependent epimerase/dehydratase family domain containing protein, expressed	22.769	16.375	87.295	3.012	2.429	17.375	17.899	15.406	3.641	1.824	3.196
Sobic.001G415600	73.7928	9.39931	0.920112	10.2154	1.69186e-24	7.85277e-23	up	Sobic.001G415600.1	Sobic.001G415600.1.p								0	0	0	0.249	0.294	12.691	4.382	9.31	9.444	7.35	8.456
Sobic.001G415700	1425.78	-1.82757	0.0958657	-19.0639	5.03615e-81	2.25322e-78	down	Sobic.001G415700.1	Sobic.001G415700.1.p								88.462	87.334	106.668	37.602	31.074	25.491	26.734	30.539	11.816	13.651	13.253
Sobic.001G416800	2514.19	1.15023	0.151025	7.61616	2.61333e-14	5.02983e-13	up	Sobic.001G416800.1	Sobic.001G416800.1.p	PF00125 PF16211	KOG1756	K11251	GO:0000786 GO:0003677 GO:0005634 GO:0046982		LOC_Os01g31800	Core histone H2A/H2B/H3/H4 domain containing protein, putative, expressed	92.357	108.534	144.548	4.927	2.937	249.113	318.008	227.341	110.224	498.168	113.452
Sobic.001G417200	2142.21	-1.09854	0.297191	-3.69641	0.000218666	0.000956229	down	Sobic.001G417200.1	Sobic.001G417200.1.p	PF00430		K02109	GO:0015078 GO:0015986 GO:0045263	Chloroplast ATP synthase subunit II	LOC_Os03g17070	ATP synthase B chain, chloroplast precursor, putative, expressed	338.045	154.358	170.932	92.975	101.272	145.713	97.378	87.409	131.102	127.57	203.432
Sobic.001G417250	64.9461	-1.50152	0.388207	-3.86783	0.000109806	0.000521641	down	Sobic.001G417250.1	Sobic.001G417250.1.p	PF10273		K14800		(1 of 1) K14800 - pre-rRNA-processing protein TSR2 (TSR2)			14.269	4.48	10.146	1.936	2.107	5.372	2.901	2.533	1.959	1.512	1.716
Sobic.001G417700	1636.73	-3.22989	0.420582	-7.67958	1.59607e-14	3.12931e-13	down	Sobic.001G417700.1	Sobic.001G417700.1.p	PF00076 PF00658	KOG0123	K13126	GO:0000166 GO:0003676 GO:0003723		LOC_Os03g17030	polyadenylate-binding protein, putative, expressed	115.625	31.476	169.705	0.105	0	11.994	12.898	10.551	0.242	3.671	9.963
Sobic.001G417800	8064.07	-2.65901	0.747185	-3.5587	0.000372698	0.00154257	down	Sobic.001G417800.2	Sobic.001G417800.2.p	PF01412	KOG0704	K12492	GO:0005096	(1 of 1) K12492 - ADP-ribosylation factor GTPase-activating protein 1 (ARFGAP1)	LOC_Os03g17020	GTPase-activating protein, putative, expressed	816.968	76.365	47.973	69.122	98.704	45.895	69.057	48.877	55.132	39.672	50.012
Sobic.001G417800	8064.07	-2.65901	0.747185	-3.5587	0.000372698	0.00154257	down	Sobic.001G417800.3	Sobic.001G417800.3.p	PF01412	KOG0704	K12492	GO:0005096	(1 of 1) K12492 - ADP-ribosylation factor GTPase-activating protein 1 (ARFGAP1)	LOC_Os03g17020	GTPase-activating protein, putative, expressed	816.968	76.365	47.973	69.122	98.704	45.895	69.057	48.877	55.132	39.672	50.012
Sobic.001G418200	20.5574	-1.01904	0.377997	-2.69588	0.00702022	0.0199392	down	Sobic.001G418200.1	Sobic.001G418200.1.p	PF01657					LOC_Os03g16950	cysteine-rich repeat secretory protein 55 precursor, putative, expressed	1.09	1.58	3.468	178.291	79.179	1.477	0.743	0.948	48.976	9.638	7.103
Sobic.001G418300	38.5288	8.46267	0.843383	10.0342	1.07838e-23	4.73933e-22	up	Sobic.001G418300.1	Sobic.001G418300.1.p								0	0	0	0	0	5.659	5.323	4.567	10.523	4.459	4.395
Sobic.001G419200	23.6951	2.44395	0.451145	5.41722	6.05327e-08	5.34647e-07	up	Sobic.001G419200.3	Sobic.001G419200.3.p	PF00012		K03283			LOC_Os11g08460	DnaK family protein, putative, expressed	0.229	0.544	0.243	0	0	3.378	1.278	1.239	0.045	0.191	0
Sobic.001G419700	14.1193	-1.78668	0.47256	-3.78086	0.000156289	0.000712094	down	Sobic.001G419700.1	Sobic.001G419700.1.p	PF00012		K03283					1.272	1.032	0.341	0.713	0.42	0.272	0.373	0.15	0.352	0.335	0.108
Sobic.001G420100	2981.04	-3.09228	0.337688	-9.1572	5.32604e-20	1.64491e-18	down	Sobic.001G420100.1	Sobic.001G420100.1.p	PF00012		K03283		Heat shock protein 70A	LOC_Os03g16860	DnaK family protein, putative, expressed	66.711	70.702	173.062	47.962	23.865	8.271	12.338	16.771	286.296	23.555	73.453
Sobic.001G421000	10.5358	1.08064	0.347989	3.10538	0.00190037	0.00642768	up	Sobic.001G421000.1	Sobic.001G421000.1.p	PF00481	KOG0700		GO:0003824 GO:0004722 GO:0006470		LOC_Os03g16760	protein phosphatase 2C, putative, expressed	0.182	0.251	0.308	0.107	0.19	0.646	0.371	0.643	0.601	0.303	0.521
Sobic.001G421100	72.3627	-4.6592	0.820894	-5.67577	1.3807e-08	1.34483e-07	down	Sobic.001G421100.1	Sobic.001G421100.1.p								20.034	0.718	5.953	0	0	0.727	0.184	0.246	0.128	0.055	0.414
Sobic.001G421100	72.3627	-4.6592	0.820894	-5.67577	1.3807e-08	1.34483e-07	down	Sobic.001G421100.2	Sobic.001G421100.2.p								20.034	0.718	5.953	0	0	0.727	0.184	0.246	0.128	0.055	0.414
Sobic.001G421100	72.3627	-4.6592	0.820894	-5.67577	1.3807e-08	1.34483e-07	down	Sobic.001G421100.3	Sobic.001G421100.3.p								20.034	0.718	5.953	0	0	0.727	0.184	0.246	0.128	0.055	0.414
Sobic.001G421100	72.3627	-4.6592	0.820894	-5.67577	1.3807e-08	1.34483e-07	down	Sobic.001G421100.4	Sobic.001G421100.4.p								20.034	0.718	5.953	0	0	0.727	0.184	0.246	0.128	0.055	0.414
Sobic.001G421200	1.63759	-4.40282	1.33369	-3.30124	0.000962582	0.00354579	down	Sobic.001G421200.3	Sobic.001G421200.3.p	PF00481	KOG0700		GO:0003824 GO:0004722 GO:0006470		LOC_Os03g16760	protein phosphatase 2C, putative, expressed	0.059	0.035	0.261	0.104	0	0	0	0	0	0.029	0.032
Sobic.001G421500	3630.41	-1.33076	0.234255	-5.6808	1.34064e-08	1.30674e-07	down	Sobic.001G421500.1	Sobic.001G421500.1.p				GO:0003677 GO:0005515		LOC_Os03g16700	initiator-binding protein, putative, expressed	162.37	77.298	113.086	98.868	37.197	47.453	51.592	49.129	53.217	42.635	48.886
Sobic.001G421500	3630.41	-1.33076	0.234255	-5.6808	1.34064e-08	1.30674e-07	down	Sobic.001G421500.3	Sobic.001G421500.3.p				GO:0003677 GO:0005515		LOC_Os03g16700	initiator-binding protein, putative, expressed	162.37	77.298	113.086	98.868	37.197	47.453	51.592	49.129	53.217	42.635	48.886
Sobic.001G421500	3630.41	-1.33076	0.234255	-5.6808	1.34064e-08	1.30674e-07	down	Sobic.001G421500.4	Sobic.001G421500.4.p				GO:0003677 GO:0005515		LOC_Os03g16700	initiator-binding protein, putative, expressed	162.37	77.298	113.086	98.868	37.197	47.453	51.592	49.129	53.217	42.635	48.886
Sobic.001G422100	3239.26	1.4671	0.231375	6.34078	2.2861e-10	2.84377e-09	up	Sobic.001G422100.1	Sobic.001G422100.1.p	PF13419	KOG3109	K07025	GO:0008152 GO:0016787	Haloacid dehalogenase-like hydrolase	LOC_Os03g16670	haloacid dehalogenase-like hydrolase family protein, putative, expressed	64.497	135.117	98.429	116.932	22.246	204.877	350.03	290.238	361.036	257.274	67.165
Sobic.001G422366	222.798	-1.06538	0.150311	-7.08785	1.36212e-12	2.19711e-11	down	Sobic.001G422366.2	Sobic.001G422366.2.p	PF08137					LOC_Os03g16600	expressed protein	12.306	9.865	8.989	12.13	5.901	5.383	5.717	4.426	4.221	3.905	3.953
Sobic.001G422600	681.439	-1.61166	0.431254	-3.73715	0.000186118	0.000828907	down	Sobic.001G422600.2	Sobic.001G422600.2.p						LOC_Os03g16580	expressed protein	103.174	24.955	39.394	29.554	24.764	26.299	14.354	18.466	18.681	26.365	9.233
Sobic.001G422600	681.439	-1.61166	0.431254	-3.73715	0.000186118	0.000828907	down	Sobic.001G422600.3	Sobic.001G422600.3.p						LOC_Os03g16580	expressed protein	103.174	24.955	39.394	29.554	24.764	26.299	14.354	18.466	18.681	26.365	9.233
Sobic.001G422600	681.439	-1.61166	0.431254	-3.73715	0.000186118	0.000828907	down	Sobic.001G422600.4	Sobic.001G422600.4.p						LOC_Os03g16580	expressed protein	103.174	24.955	39.394	29.554	24.764	26.299	14.354	18.466	18.681	26.365	9.233
Sobic.001G422600	681.439	-1.61166	0.431254	-3.73715	0.000186118	0.000828907	down	Sobic.001G422600.5	Sobic.001G422600.5.p						LOC_Os03g16580	expressed protein	103.174	24.955	39.394	29.554	24.764	26.299	14.354	18.466	18.681	26.365	9.233
Sobic.001G423500	268.194	-2.06517	0.498672	-4.14135	3.45272e-05	0.000185022	down	Sobic.001G423500.1	Sobic.001G423500.1.p						LOC_Os03g16410	expressed protein	55.578	18.652	28.575	19.391	14.327	15.166	2.749	8.493	12.674	8.269	22.081
Sobic.001G423900	1.15441	3.39105	1.07877	3.14345	0.00166968	0.00573842	up	Sobic.001G423900.1	Sobic.001G423900.1.p								0	0	0	0.425	0.225	0.097	0.16	0.161	0	0	0
Sobic.001G424000	770.273	-1.60106	0.649824	-2.46384	0.0137457	0.0352813	down	Sobic.001G424000.4	Sobic.001G424000.4.p	PF02434	KOG2246		GO:0016020 GO:0016757		LOC_Os03g16334	fringe-related protein, putative, expressed	108.544	23.563	7.531	29.047	47.581	18.567	19.064	12.653	5.169	12.469	7.634
Sobic.001G424200	8.63274	2.46409	0.684614	3.59924	0.000319151	0.00134605	up	Sobic.001G424200.1	Sobic.001G424200.1.p	PF00069	KOG1187		GO:0004672 GO:0004713 GO:0005524 GO:0006468	(1 of 1) PF00069//PF04564//PF12796 - Protein kinase domain (Pkinase) // U-box domain (U-box) // Ankyrin repeats (3 copies) (Ank_2)	LOC_Os03g16260	protein kinase, putative, expressed	0.295	0.044	0.047	0.196	0.058	0.936	0.246	0.824	1.762	0.664	0.198
Sobic.001G425000	2972.65	-1.21411	0.368854	-3.29157	0.000996301	0.00365569	down	Sobic.001G425000.1	Sobic.001G425000.1.p	PF00149 PF16891		K06269	GO:0016787	Flagellar Associated Protein 15	LOC_Os03g16110	Ser/Thr protein phosphatase family protein, putative, expressed	277.963	76.982	127.691	88.797	100.523	80.177	66.676	75.963	107.087	100.722	88.458
Sobic.001G425600	38.0848	-1.14357	0.395032	-2.89488	0.00379304	0.0117676	down	Sobic.001G425600.1	Sobic.001G425600.1.p	PF00011	KOG0710	K13993		Heat shock protein 22H			5.671	5.817	3.12	30.05	145.639	3.582	0.854	2.484	0.894	1.074	6.431
Sobic.001G426000	1032.11	-1.52077	0.447238	-3.40035	0.000672994	0.00259133	down	Sobic.001G426000.1	Sobic.001G426000.1.p	PF00011	KOG0710	K13993		Heat shock protein 22H	LOC_Os03g15960	hsp20/alpha crystallin family protein, putative, expressed	152.641	174.215	39.263	229.905	300.714	24.705	52.088	56.213	56.05	28.037	242.411
Sobic.001G426800	1821.47	-1.43695	0.466306	-3.08157	0.00205915	0.00689465	down	Sobic.001G426800.1	Sobic.001G426800.1.p	PF00076	KOG0107 KOG4207		GO:0000166 GO:0003676		LOC_Os03g15890	RNA recognition motif containing protein, expressed	120.51	92.942	40.445	139.7	237.412	11.385	39.616	47.142	97.569	76.161	148.731
Sobic.001G426800	1821.47	-1.43695	0.466306	-3.08157	0.00205915	0.00689465	down	Sobic.001G426800.2	Sobic.001G426800.2.p	PF00076	KOG0107 KOG4207		GO:0000166 GO:0003676		LOC_Os03g15890	RNA recognition motif containing protein, expressed	120.51	92.942	40.445	139.7	237.412	11.385	39.616	47.142	97.569	76.161	148.731
Sobic.001G426800	1821.47	-1.43695	0.466306	-3.08157	0.00205915	0.00689465	down	Sobic.001G426800.3	Sobic.001G426800.3.p	PF00076	KOG0107 KOG4207		GO:0000166 GO:0003676		LOC_Os03g15890	RNA recognition motif containing protein, expressed	120.51	92.942	40.445	139.7	237.412	11.385	39.616	47.142	97.569	76.161	148.731
Sobic.001G426800	1821.47	-1.43695	0.466306	-3.08157	0.00205915	0.00689465	down	Sobic.001G426800.4	Sobic.001G426800.4.p	PF00076	KOG0107 KOG4207		GO:0000166 GO:0003676		LOC_Os03g15890	RNA recognition motif containing protein, expressed	120.51	92.942	40.445	139.7	237.412	11.385	39.616	47.142	97.569	76.161	148.731
Sobic.001G426800	1821.47	-1.43695	0.466306	-3.08157	0.00205915	0.00689465	down	Sobic.001G426800.5	Sobic.001G426800.5.p	PF00076	KOG0107 KOG4207		GO:0000166 GO:0003676		LOC_Os03g15890	RNA recognition motif containing protein, expressed	120.51	92.942	40.445	139.7	237.412	11.385	39.616	47.142	97.569	76.161	148.731
Sobic.001G426900	1341.19	-1.583	0.44586	-3.55044	0.00038459	0.00158697	down	Sobic.001G426900.1	Sobic.001G426900.1.p		KOG1947	K13463			LOC_Os03g15880	coronatine-insensitive protein, putative, expressed	60.797	11.352	25.071	16.156	22.498	12.785	11.389	10.776	10.592	11.62	8.102
Sobic.001G426900	1341.19	-1.583	0.44586	-3.55044	0.00038459	0.00158697	down	Sobic.001G426900.2	Sobic.001G426900.2.p		KOG1947	K13463			LOC_Os03g15880	coronatine-insensitive protein, putative, expressed	60.797	11.352	25.071	16.156	22.498	12.785	11.389	10.776	10.592	11.62	8.102
Sobic.001G427900	1193.56	-1.31518	0.450598	-2.91875	0.00351434	0.0110081	down	Sobic.001G427900.1	Sobic.001G427900.1.p	PF03798	KOG1607		GO:0005783 GO:0016021	(1 of 1) KOG1607 - Protein transporter of the TRAM (translocating chain-associating membrane) superfamily	LOC_Os03g15750	ASC1, putative, expressed	84.014	25.7	19.21	5.449	6.066	17.651	15.277	22.807	5.688	6.189	6.123
Sobic.001G428300	22.2336	-4.93181	1.04151	-4.73526	2.18778e-06	1.49985e-05	down	Sobic.001G428300.1	Sobic.001G428300.1.p	PF08450	KOG1520			Strictosidine synthase	LOC_Os03g15710	strictosidine synthase, putative, expressed	0.307	0.243	7.676	0	0	0.104	0.114	0.057	0	0.153	0.935
Sobic.001G430500	46.6194	5.31647	0.458229	11.6022	4.01596e-31	2.93843e-29	up	Sobic.001G430500.1	Sobic.001G430500.1.p	PF00350 PF01031 PF02212	KOG0446		GO:0003924 GO:0005525		LOC_Os03g15420	dynamin family protein, putative, expressed	0.056	0.133	0.036	0	0	2.768	3.946	2.983	5.44	2.586	4.321
Sobic.001G430800	1094.32	-1.6558	0.509038	-3.2528	0.00114273	0.00412204	down	Sobic.001G430800.1	Sobic.001G430800.1.p					(1 of 1) KOG2432 - Uncharacterized conserved protein	LOC_Os03g15390	GA17271-PA, putative, expressed	64.43	12.767	13.458	15.699	11.147	9.258	11.203	10.675	8.906	9.899	10.441
Sobic.001G430800	1094.32	-1.6558	0.509038	-3.2528	0.00114273	0.00412204	down	Sobic.001G430800.2	Sobic.001G430800.2.p		KOG2432			(1 of 1) KOG2432 - Uncharacterized conserved protein	LOC_Os03g15390	GA17271-PA, putative, expressed	64.43	12.767	13.458	15.699	11.147	9.258	11.203	10.675	8.906	9.899	10.441
Sobic.001G431100	555.989	2.25135	0.90246	2.49468	0.012607	0.0328719	up	Sobic.001G431100.3	Sobic.001G431100.3.p	PF02298			GO:0009055		LOC_Os03g15340	plastocyanin-like domain containing protein, putative, expressed	5.677	59.62	1.165	4.711	12.357	37.955	209.287	69.809	0.748	2.566	18.815
Sobic.001G431200	525.933	2.83082	0.344673	8.21305	2.15646e-16	4.97499e-15	up	Sobic.001G431200.1	Sobic.001G431200.1.p	PF07250 PF09118				Glyoxal oxidase 8	LOC_Os03g15320	glyoxal oxidase-related, putative, expressed	2.146	5.502	7.469	0.784	0.099	25.651	51.375	33.164	1.105	0.6	3.531
Sobic.001G432200	2765.38	-3.33005	0.556091	-5.98831	2.12036e-09	2.3083e-08	down	Sobic.001G432200.1	Sobic.001G432200.1.p	PF00169 PF00620 PF14389	KOG4271		GO:0007165		LOC_Os03g11140	pleckstrin homology domain-containing protein-related taxo, putative, expressed	223.181	22.736	136.091	0.152	0.101	13.899	17.668	9.205	0.625	4.077	6.644
Sobic.001G432200	2765.38	-3.33005	0.556091	-5.98831	2.12036e-09	2.3083e-08	down	Sobic.001G432200.2	Sobic.001G432200.2.p	PF00169 PF00620 PF14389	KOG4271		GO:0007165		LOC_Os03g11140	pleckstrin homology domain-containing protein-related taxo, putative, expressed	223.181	22.736	136.091	0.152	0.101	13.899	17.668	9.205	0.625	4.077	6.644
Sobic.001G432200	2765.38	-3.33005	0.556091	-5.98831	2.12036e-09	2.3083e-08	down	Sobic.001G432200.3	Sobic.001G432200.3.p	PF00169 PF00620 PF14389	KOG4271		GO:0007165		LOC_Os03g11140	pleckstrin homology domain-containing protein-related taxo, putative, expressed	223.181	22.736	136.091	0.152	0.101	13.899	17.668	9.205	0.625	4.077	6.644
Sobic.001G432200	2765.38	-3.33005	0.556091	-5.98831	2.12036e-09	2.3083e-08	down	Sobic.001G432200.4	Sobic.001G432200.4.p	PF00169 PF00620 PF14389	KOG4271		GO:0007165		LOC_Os03g11140	pleckstrin homology domain-containing protein-related taxo, putative, expressed	223.181	22.736	136.091	0.152	0.101	13.899	17.668	9.205	0.625	4.077	6.644
Sobic.001G432400	15.65	3.86745	1.36182	2.83992	0.00451246	0.0136686	up	Sobic.001G432400.1	Sobic.001G432400.1.p						LOC_Os03g15090	expressed protein	0	0.338	0.181	0	0	0.072	7.694	0.08	0	0	0
Sobic.001G432500	20.61	1.98438	0.526007	3.77254	0.000161592	0.000731736	up	Sobic.001G432500.1	Sobic.001G432500.1.p	PF13962					LOC_Os03g15080	expressed protein	0.606	0.419	0.514	0.09	0.079	1.692	0.675	3.893	8.597	3.03	0.652
Sobic.001G432600	7.18339	2.5162	0.636327	3.95425	7.67752e-05	0.000378564	up	Sobic.001G432600.1	Sobic.001G432600.1.p	PF13962							0	0.396	0.085	0	0	0.611	1.565	0.971	2.729	0.736	1.15
Sobic.001G433000	551.961	-1.42827	0.409549	-3.48742	0.000487697	0.0019548	down	Sobic.001G433000.1	Sobic.001G433000.1.p	PF03101			GO:0006355		LOC_Os03g15040	FAR1 family protein, expressed	28.064	9.115	29.746	10.032	5.324	13.294	4.863	8.23	9.371	9.954	6.828
Sobic.001G433500	6744.53	-16.3892	2.17595	-7.53195	4.99883e-14	9.35079e-13	down	Sobic.001G433500.1	Sobic.001G433500.1.p	PF07839			GO:0005516		LOC_Os04g21710	expressed protein	2285.41	0.843	47.858	0.54	0.398	0	0	0	0.118	0.813	0.164
Sobic.001G434000	27.4894	-1.1482	0.463617	-2.47661	0.0132638	0.0343059	down	Sobic.001G434000.1	Sobic.001G434000.1.p	PF03222			GO:0003333 GO:0006865 GO:0016020	(1 of 1) K03834 - tyrosine-specific transport protein (tyrP)			2.468	0.601	1.208	0.954	2.284	0.611	0.423	0.991	1.477	1.457	1.328
Sobic.001G434650	2.74816	-5.12694	1.82369	-2.8113	0.00493425	0.0147704	down	Sobic.001G434650.1	Sobic.001G434650.1.p								0.294	0	0.685	0	0.077	0	0	0	0	0	0
Sobic.001G434650	2.74816	-5.12694	1.82369	-2.8113	0.00493425	0.0147704	down	Sobic.001G434650.2	Sobic.001G434650.2.p								0.294	0	0.685	0	0.077	0	0	0	0	0	0
Sobic.001G435300	500.472	-3.00326	0.707679	-4.24382	2.19745e-05	0.00012292	down	Sobic.001G435300.1	Sobic.001G435300.1.p	PF00168 PF17047			GO:0003824 GO:0005515	(1 of 1) PF00168//PF17047 - C2 domain (C2) // Synaptotagmin-like mitochondrial-lipid-binding domain (SMP_LBD)	LOC_Os03g14700	C2 domain containing protein, expressed	31.606	18.649	77.635	0	0	11.513	0.525	4.734	0.046	1.256	0.084
Sobic.001G435500	104.237	-1.92336	0.598491	-3.21368	0.00131047	0.00464786	down	Sobic.001G435500.1	Sobic.001G435500.1.p	PF00808	KOG1657		GO:0046982	(1 of 1) K08066 - nuclear transcription factor Y, gamma (NFYC)	LOC_Os03g14669	core histone H2A/H2B/H3/H4, putative, expressed	9.479	2.528	4.425	1.692	3.433	3.248	0.406	1.035	2.65	6.679	2.082
Sobic.001G435500	104.237	-1.92336	0.598491	-3.21368	0.00131047	0.00464786	down	Sobic.001G435500.2	Sobic.001G435500.2.p	PF00808	KOG1657		GO:0046982	(1 of 1) K08066 - nuclear transcription factor Y, gamma (NFYC)	LOC_Os03g14669	core histone H2A/H2B/H3/H4, putative, expressed	9.479	2.528	4.425	1.692	3.433	3.248	0.406	1.035	2.65	6.679	2.082
Sobic.001G435600	3.28826	-3.43363	1.39248	-2.46584	0.0136692	0.0351192	down	Sobic.001G435600.1	Sobic.001G435600.1.p								0.179	0	1.819	0	0	0.091	0	0.1	0.104	0	0
Sobic.001G435650	83.9117	-6.86726	0.534647	-12.8445	9.2394e-38	9.62449e-36	down	Sobic.001G435650.1	Sobic.001G435650.1.p								9.016	7.461	15.407	8.65	9.296	0.053	0.117	0.117	0.183	0.157	4.23
Sobic.001G435700	5532.87	-3.78652	0.72217	-5.24326	1.57765e-07	1.30043e-06	down	Sobic.001G435700.1	Sobic.001G435700.1.p	PF03134		K17338			LOC_Os03g14610	HVA22, putative, expressed	1139.04	127.769	100.38	1.563	2.464	27.469	60.463	20.55	11.931	21.691	8.858
Sobic.001G435700	5532.87	-3.78652	0.72217	-5.24326	1.57765e-07	1.30043e-06	down	Sobic.001G435700.4	Sobic.001G435700.4.p	PF03134		K17338			LOC_Os03g14610	HVA22, putative, expressed	1139.04	127.769	100.38	1.563	2.464	27.469	60.463	20.55	11.931	21.691	8.858
Sobic.001G435700	5532.87	-3.78652	0.72217	-5.24326	1.57765e-07	1.30043e-06	down	Sobic.001G435700.5	Sobic.001G435700.5.p	PF03134		K17338			LOC_Os03g14610	HVA22, putative, expressed	1139.04	127.769	100.38	1.563	2.464	27.469	60.463	20.55	11.931	21.691	8.858
Sobic.001G437050	10.7749	-6.10826	1.79864	-3.39605	0.000683666	0.00262687	down	Sobic.001G437050.1	Sobic.001G437050.1.p								3.401	0	0.124	0	0	0	0.054	0	0	0	0
Sobic.001G438700	27.0561	-3.00662	0.472082	-6.36885	1.90446e-10	2.38863e-09	down	Sobic.001G438700.1	Sobic.001G438700.1.p	PF00226							3.941	1.388	5.406	21.304	12.755	0.5	0.275	0.62	33.839	12.077	19.41
Sobic.001G439100	1093.64	1.07795	0.277605	3.88304	0.00010316	0.000494197	up	Sobic.001G439100.1	Sobic.001G439100.1.p	PF00314				(1 of 1) PTHR31013:SF2 - PROTEIN THN-1-RELATED	LOC_Os03g14050	thaumatin-like protein 1 precursor, putative, expressed	23.253	35.888	69.858	9.521	31.968	93.236	98.277	88.704	43.595	42.86	16.464
Sobic.001G440366	62.6666	2.6573	0.22095	12.0267	2.57229e-33	2.10188e-31	up	Sobic.001G440366.1	Sobic.001G440366.1.p	PF00069 PF00560 PF08263	KOG1187		GO:0004672 GO:0004713 GO:0005515 GO:0005524 GO:0006468	(1 of 6) PF08263 - Leucine rich repeat N-terminal domain (LRRNT_2)	LOC_Os10g02990	leucine-rich repeat receptor-like protein kinase 1, putative, expressed	0.475	0.235	0.554	0.808	1.056	2.473	2.803	2.81	3.649	1.664	0.745
Sobic.001G440366	62.6666	2.6573	0.22095	12.0267	2.57229e-33	2.10188e-31	up	Sobic.001G440366.2	Sobic.001G440366.2.p	PF00560 PF07714 PF08263	KOG0472		GO:0004672 GO:0004713 GO:0005515 GO:0005524 GO:0006468	(1 of 6) PF08263 - Leucine rich repeat N-terminal domain (LRRNT_2)	LOC_Os10g02990	leucine-rich repeat receptor-like protein kinase 1, putative, expressed	0.475	0.235	0.554	0.808	1.056	2.473	2.803	2.81	3.649	1.664	0.745
Sobic.001G441100	2.39673	4.45813	1.89831	2.34848	0.0188503	0.0460781	up	Sobic.001G441100.1	Sobic.001G441100.1.p	PF04564			GO:0004842 GO:0005488 GO:0016567	(1 of 18) KOG4172 - Predicted E3 ubiquitin ligase	LOC_Os03g13740	immediate-early fungal elicitor protein CMPG1, putative, expressed	0	0	0	6.201	0.255	0.619	0	0.136	9.483	0.041	0.306
Sobic.001G442001	644.03	1.94101	0.150427	12.9033	4.31026e-38	4.59514e-36	up	Sobic.001G442001.1	Sobic.001G442001.1.p	PF00149			GO:0016787	Metallophosphoesterase/metallo-dependent phosphatase			30.931	45.586	34.147	26.229	19.809	131.939	179.536	129.667	29.455	39.601	83.436
Sobic.001G442100	175.443	2.50429	0.225528	11.1041	1.19767e-28	7.36189e-27	up	Sobic.001G442100.1	Sobic.001G442100.1.p								9.669	18.635	10.252	0	0	68.561	95.68	64.18	7.286	19.15	41.827
Sobic.001G442300	333.353	-1.97716	0.461787	-4.28154	1.85608e-05	0.000105622	down	Sobic.001G442300.1	Sobic.001G442300.1.p	PF00149	KOG2679	K14379	GO:0003993 GO:0016787	Metallophosphoesterase/metallo-dependent phosphatase			3.991	6.418	22.981	0.57	2.999	3.591	2.451	2.666	3.354	3.655	1.31
Sobic.001G442400	107.172	-3.29139	0.643428	-5.11539	3.13086e-07	2.4653e-06	down	Sobic.001G442400.1	Sobic.001G442400.1.p								79.671	5.644	35.211	1.251	0.553	6.447	2.751	4.138	4.113	7.585	2.655
Sobic.001G442500	41.2981	-1.18386	0.44021	-2.68931	0.00715989	0.0202521	down	Sobic.001G442500.1	Sobic.001G442500.1.p	PF03372	KOG0565		GO:0046856	Inositol polyphosphate related phosphatase	LOC_Os03g13520	endonuclease/exonuclease/phosphatase family domain containing protein, expressed	2.205	1.667	1.859	0.245	0.303	0.728	1.629	0.277	2.315	0.855	0.83
Sobic.001G442500	41.2981	-1.18386	0.44021	-2.68931	0.00715989	0.0202521	down	Sobic.001G442500.3	Sobic.001G442500.3.p	PF03372	KOG0565		GO:0046856	Inositol polyphosphate related phosphatase	LOC_Os03g13520	endonuclease/exonuclease/phosphatase family domain containing protein, expressed	2.205	1.667	1.859	0.245	0.303	0.728	1.629	0.277	2.315	0.855	0.83
Sobic.001G442500	41.2981	-1.18386	0.44021	-2.68931	0.00715989	0.0202521	down	Sobic.001G442500.4	Sobic.001G442500.4.p	PF03372	KOG0565		GO:0046856	Inositol polyphosphate related phosphatase	LOC_Os03g13520	endonuclease/exonuclease/phosphatase family domain containing protein, expressed	2.205	1.667	1.859	0.245	0.303	0.728	1.629	0.277	2.315	0.855	0.83
Sobic.001G442500	41.2981	-1.18386	0.44021	-2.68931	0.00715989	0.0202521	down	Sobic.001G442500.5	Sobic.001G442500.5.p	PF03372	KOG0565		GO:0046856	Inositol polyphosphate related phosphatase	LOC_Os03g13520	endonuclease/exonuclease/phosphatase family domain containing protein, expressed	2.205	1.667	1.859	0.245	0.303	0.728	1.629	0.277	2.315	0.855	0.83
Sobic.001G442500	41.2981	-1.18386	0.44021	-2.68931	0.00715989	0.0202521	down	Sobic.001G442500.6	Sobic.001G442500.6.p	PF03372	KOG0565		GO:0046856	Inositol polyphosphate related phosphatase	LOC_Os03g13520	endonuclease/exonuclease/phosphatase family domain containing protein, expressed	2.205	1.667	1.859	0.245	0.303	0.728	1.629	0.277	2.315	0.855	0.83
Sobic.001G443800	12.9113	-1.72122	0.616594	-2.7915	0.00524647	0.0155756	down	Sobic.001G443800.1	Sobic.001G443800.1.p	PF00282		K01580	GO:0003824 GO:0004351 GO:0006536 GO:0016831 GO:0019752 GO:0030170		LOC_Os03g13300	glutamate decarboxylase, putative, expressed	1.204	0.13	0.592	0.583	1.46	0.278	0.214	0.122	5.588	0.849	16.902
Sobic.001G444200	101.626	-2.48675	0.635335	-3.91407	9.07526e-05	0.000440167	down	Sobic.001G444200.1	Sobic.001G444200.1.p	PF01535 PF12854 PF13041 PF13812 PF14432			GO:0005515		LOC_Os03g13230	pentatricopeptide, putative, expressed	8.401	0.594	2.623	0.479	0.575	0.783	0.58	0.883	0.247	0.405	0.394
Sobic.001G444900	4985.01	-11.9828	1.45767	-8.22055	2.02571e-16	4.6892e-15	down	Sobic.001G444900.1	Sobic.001G444900.1.p	PF03109	KOG1187		GO:0004672 GO:0004713 GO:0005524 GO:0006468	(1 of 1) K04733 - interleukin-1 receptor-associated kinase 4 (IRAK4)	LOC_Os03g12520	STRUBBELIG-RECEPTOR FAMILY 7 precursor, putative, expressed	1535.61	0.055	53.861	1.243	0.733	0.285	0.104	0.052	0.763	2.338	0.352
Sobic.001G445000	838.684	-1.48965	0.550767	-2.70469	0.00683687	0.0194976	down	Sobic.001G445000.1	Sobic.001G445000.1.p	PF01545 PF16916	KOG1485		GO:0006812 GO:0008324 GO:0016021 GO:0055085	Cation efflux transporter, membrane protein	LOC_Os03g12530	cation efflux family protein, putative, expressed	108.255	18.86	19.714	12.178	11.624	24.613	14.699	17.739	15.342	22.917	6.872
Sobic.001G445400	4194.74	-9.95317	1.62676	-6.1184	9.45201e-10	1.0789e-08	down	Sobic.001G445400.1	Sobic.001G445400.1.p	PF07714	KOG1187		GO:0004672 GO:0004713 GO:0005524 GO:0006468	(1 of 1) PF00069//PF04564//PF12796 - Protein kinase domain (Pkinase) // U-box domain (U-box) // Ankyrin repeats (3 copies) (Ank_2)			906.234	0.641	0.04	0	0.15	0.679	0.035	0.32	0.742	2.005	0.137
Sobic.001G445900	317.104	-2.32296	0.951115	-2.44236	0.0145918	0.0371388	down	Sobic.001G445900.1	Sobic.001G445900.1.p	PF00067	KOG0157	K09587	GO:0004497 GO:0005506 GO:0016705 GO:0020037 GO:0055114	Cytochrome P450, CYP26 superfamily	LOC_Os03g12660	cytochrome P450, putative, expressed	40.672	0.739	1.983	15.828	15.655	5.506	1.551	2.654	45.944	18.862	2.89
Sobic.001G448300	88.3951	-1.11878	0.465192	-2.40499	0.016173	0.040428	down	Sobic.001G448300.1	Sobic.001G448300.1.p	PF06404			GO:0005576 GO:0008083 GO:0008283		LOC_Os03g12990	phytosulfokines precursor, putative, expressed	23.2	9.888	5.881	10.612	4.409	3.959	10.003	5.065	13.323	11.154	8.97
Sobic.001G449000	2973.85	-1.18646	0.477073	-2.48697	0.0128837	0.0334655	down	Sobic.001G449000.1	Sobic.001G449000.1.p	PF03006	KOG0748	K07297	GO:0016021	(1 of 1) PTHR20855:SF52 - ADIPONECTIN RECEPTOR PROTEIN	LOC_Os03g13040	haemolysin-III, putative, expressed	348.132	70.905	100.121	114.188	113.782	62.699	96.3	86.567	18.095	20.312	19.415
Sobic.001G449500	231.736	1.33777	0.416349	3.21309	0.00131314	0.00465539	up	Sobic.001G449500.1	Sobic.001G449500.1.p	PF04784 PF14389					LOC_Os03g13130	ternary complex factor MIP1, putative, expressed	1.574	7.494	2.238	2.834	2.252	7.972	11.071	10.117	8.426	9.96	5.354
Sobic.001G449500	231.736	1.33777	0.416349	3.21309	0.00131314	0.00465539	up	Sobic.001G449500.2	Sobic.001G449500.2.p	PF04784 PF14389					LOC_Os03g13130	ternary complex factor MIP1, putative, expressed	1.574	7.494	2.238	2.834	2.252	7.972	11.071	10.117	8.426	9.96	5.354
Sobic.001G449500	231.736	1.33777	0.416349	3.21309	0.00131314	0.00465539	up	Sobic.001G449500.3	Sobic.001G449500.3.p	PF04784 PF14389					LOC_Os03g13130	ternary complex factor MIP1, putative, expressed	1.574	7.494	2.238	2.834	2.252	7.972	11.071	10.117	8.426	9.96	5.354
Sobic.001G449500	231.736	1.33777	0.416349	3.21309	0.00131314	0.00465539	up	Sobic.001G449500.4	Sobic.001G449500.4.p	PF04784 PF14389					LOC_Os03g13130	ternary complex factor MIP1, putative, expressed	1.574	7.494	2.238	2.834	2.252	7.972	11.071	10.117	8.426	9.96	5.354
Sobic.001G450200	21.5338	7.61817	0.861183	8.84616	9.05807e-19	2.55385e-17	up	Sobic.001G450200.2	Sobic.001G450200.2.p								0	0	0	0	0	2.401	3.554	3.01	1.539	1.98	1.951
Sobic.001G450400	11.7469	3.21811	0.487288	6.60412	3.99893e-11	5.49264e-10	up	Sobic.001G450400.1	Sobic.001G450400.1.p	PF00134 PF02984			GO:0005634		LOC_Os03g12414	cyclin, putative, expressed	0.059	0.07	0.113	0.052	0.046	0.87	0.56	0.957	1.24	1.773	0.508
Sobic.001G450800	2853.36	1.25177	0.199793	6.26531	3.72086e-10	4.48215e-09	up	Sobic.001G450800.1	Sobic.001G450800.1.p	PF00982 PF02358		K16055	GO:0003824 GO:0005992 GO:0008152	Trehalose-6-phosphate synthase/phosphatase	LOC_Os03g12360	trehalose-6-phosphate synthase, putative, expressed	19.748	32.027	44.08	24.789	22.36	90.004	73.939	71.757	46.335	56.311	99.202
Sobic.001G450800	2853.36	1.25177	0.199793	6.26531	3.72086e-10	4.48215e-09	up	Sobic.001G450800.2	Sobic.001G450800.2.p	PF00982 PF02358		K16055	GO:0003824 GO:0005992 GO:0008152	Trehalose-6-phosphate synthase/phosphatase	LOC_Os03g12360	trehalose-6-phosphate synthase, putative, expressed	19.748	32.027	44.08	24.789	22.36	90.004	73.939	71.757	46.335	56.311	99.202
Sobic.001G450800	2853.36	1.25177	0.199793	6.26531	3.72086e-10	4.48215e-09	up	Sobic.001G450800.3	Sobic.001G450800.3.p	PF00982 PF02358		K16055	GO:0003824 GO:0005992 GO:0008152	Trehalose-6-phosphate synthase/phosphatase	LOC_Os03g12360	trehalose-6-phosphate synthase, putative, expressed	19.748	32.027	44.08	24.789	22.36	90.004	73.939	71.757	46.335	56.311	99.202
Sobic.001G450800	2853.36	1.25177	0.199793	6.26531	3.72086e-10	4.48215e-09	up	Sobic.001G450800.4	Sobic.001G450800.4.p	PF00982 PF02358		K16055	GO:0003824 GO:0005992 GO:0008152	Trehalose-6-phosphate synthase/phosphatase	LOC_Os03g12360	trehalose-6-phosphate synthase, putative, expressed	19.748	32.027	44.08	24.789	22.36	90.004	73.939	71.757	46.335	56.311	99.202
Sobic.001G450800	2853.36	1.25177	0.199793	6.26531	3.72086e-10	4.48215e-09	up	Sobic.001G450800.5	Sobic.001G450800.5.p	PF00982 PF02358		K16055	GO:0003824 GO:0005992 GO:0008152	Trehalose-6-phosphate synthase/phosphatase	LOC_Os03g12360	trehalose-6-phosphate synthase, putative, expressed	19.748	32.027	44.08	24.789	22.36	90.004	73.939	71.757	46.335	56.311	99.202
Sobic.001G450800	2853.36	1.25177	0.199793	6.26531	3.72086e-10	4.48215e-09	up	Sobic.001G450800.6	Sobic.001G450800.6.p	PF00982 PF02358		K16055	GO:0003824 GO:0005992 GO:0008152	Trehalose-6-phosphate synthase/phosphatase	LOC_Os03g12360	trehalose-6-phosphate synthase, putative, expressed	19.748	32.027	44.08	24.789	22.36	90.004	73.939	71.757	46.335	56.311	99.202
Sobic.001G450800	2853.36	1.25177	0.199793	6.26531	3.72086e-10	4.48215e-09	up	Sobic.001G450800.7	Sobic.001G450800.7.p	PF00982 PF02358		K16055	GO:0003824 GO:0005992 GO:0008152	Trehalose-6-phosphate synthase/phosphatase	LOC_Os03g12360	trehalose-6-phosphate synthase, putative, expressed	19.748	32.027	44.08	24.789	22.36	90.004	73.939	71.757	46.335	56.311	99.202
Sobic.001G450800	2853.36	1.25177	0.199793	6.26531	3.72086e-10	4.48215e-09	up	Sobic.001G450800.8	Sobic.001G450800.8.p	PF00982 PF02358		K16055	GO:0003824 GO:0005992 GO:0008152	Trehalose-6-phosphate synthase/phosphatase	LOC_Os03g12360	trehalose-6-phosphate synthase, putative, expressed	19.748	32.027	44.08	24.789	22.36	90.004	73.939	71.757	46.335	56.311	99.202
Sobic.001G450800	2853.36	1.25177	0.199793	6.26531	3.72086e-10	4.48215e-09	up	Sobic.001G450800.9	Sobic.001G450800.9.p	PF00982 PF02358		K16055	GO:0003824 GO:0005992 GO:0008152	Trehalose-6-phosphate synthase/phosphatase	LOC_Os03g12360	trehalose-6-phosphate synthase, putative, expressed	19.748	32.027	44.08	24.789	22.36	90.004	73.939	71.757	46.335	56.311	99.202
Sobic.001G450900	15.9919	-2.44125	0.376563	-6.48298	8.99279e-11	1.17996e-09	down	Sobic.001G450900.1	Sobic.001G450900.1.p	PF07690	KOG1330		GO:0016021 GO:0055085				2.001	1.186	1.051	1.466	0.273	0.265	0.194	0.34	0.152	0.261	0.374
Sobic.001G452100	997.877	-2.68693	0.354563	-7.57814	3.50539e-14	6.63336e-13	down	Sobic.001G452100.3	Sobic.001G452100.3.p	PF05042		K17991		(1 of 1) PTHR31495:SF0 - PEROXYGENASE 1-RELATED	LOC_Os03g12230	caleosin related protein, putative, expressed	108.008	41.699	143.51	47.825	97.327	20.67	11.603	15.669	7.329	11.212	32.731
Sobic.001G452100	997.877	-2.68693	0.354563	-7.57814	3.50539e-14	6.63336e-13	down	Sobic.001G452100.4	Sobic.001G452100.4.p	PF05042				(1 of 1) PTHR31495:SF0 - PEROXYGENASE 1-RELATED	LOC_Os03g12230	caleosin related protein, putative, expressed	108.008	41.699	143.51	47.825	97.327	20.67	11.603	15.669	7.329	11.212	32.731
Sobic.001G452200	260.873	-3.38137	0.514865	-6.5675	5.11674e-11	6.94756e-10	down	Sobic.001G452200.1	Sobic.001G452200.1.p	PF05042		K17991		(1 of 1) PTHR31495:SF0 - PEROXYGENASE 1-RELATED			16.16	30.611	34.427	102.975	62.458	4.034	0.463	3.561	14.923	17.142	33.281
Sobic.001G452500	11101.7	-10.5625	1.40014	-7.54387	4.56235e-14	8.56367e-13	down	Sobic.001G452500.1	Sobic.001G452500.1.p	PF02847			GO:0005488	(1 of 1) K16865 - programmed cell death protein 4 (PDCD4)	LOC_Os03g12180	MA3 domain containing protein, expressed	1922.34	1.63	261.478	0.66	0.584	1.105	0	0.512	0.434	1.747	0.462
Sobic.001G453600	832.472	-1.49034	0.483275	-3.08383	0.00204351	0.00684902	down	Sobic.001G453600.1	Sobic.001G453600.1.p	PF00728 PF14845	KOG2499	K12373	GO:0004553 GO:0004563 GO:0005975		LOC_Os03g11980	beta-hexosaminidase precursor, putative, expressed	16.111	19.863	90.096	29.076	14.422	17.999	16.173	11.914	16.795	12.465	18.196
Sobic.001G453900	203.824	1.57635	0.122147	12.9053	4.19996e-38	4.49511e-36	up	Sobic.001G453900.1	Sobic.001G453900.1.p	PF00650					LOC_Os03g11950	SEC14 cytosolic factor family protein, putative, expressed	4.613	4.97	4.794	0.818	0.121	13.982	13.287	17.233	6.19	11.58	9.595
Sobic.001G454900	285.204	-3.4078	0.60498	-5.63291	1.77191e-08	1.70099e-07	down	Sobic.001G454900.1	Sobic.001G454900.1.p	PF01554	KOG1347		GO:0006855 GO:0015238 GO:0015297 GO:0016020 GO:0055085	MATE efflux family protein	LOC_Os03g11734	MATE efflux protein, putative, expressed	32.226	7.146	10.029	0.859	1.182	3.526	0.84	0.722	9.416	21.077	14.441
Sobic.001G455900	2632.77	2.55045	0.308985	8.25431	1.52787e-16	3.58852e-15	up	Sobic.001G455900.1	Sobic.001G455900.1.p	PF00319 PF01486	KOG0014		GO:0003677 GO:0003700 GO:0005634 GO:0006355 GO:0046983		LOC_Os03g11614	OsMADS1 - MADS-box family gene with MIKCc type-box, expressed	32.705	68.09	67.244	0.841	2.045	227.472	260.405	518.934	120.56	302.079	375.305
Sobic.001G455900	2632.77	2.55045	0.308985	8.25431	1.52787e-16	3.58852e-15	up	Sobic.001G455900.2	Sobic.001G455900.2.p	PF00319 PF01486	KOG0014		GO:0003677 GO:0003700 GO:0005634 GO:0006355 GO:0046983		LOC_Os03g11614	OsMADS1 - MADS-box family gene with MIKCc type-box, expressed	32.705	68.09	67.244	0.841	2.045	227.472	260.405	518.934	120.56	302.079	375.305
Sobic.001G455900	2632.77	2.55045	0.308985	8.25431	1.52787e-16	3.58852e-15	up	Sobic.001G455900.3	Sobic.001G455900.3.p	PF00319 PF01486	KOG0014		GO:0003677 GO:0003700 GO:0005634 GO:0006355 GO:0046983		LOC_Os03g11614	OsMADS1 - MADS-box family gene with MIKCc type-box, expressed	32.705	68.09	67.244	0.841	2.045	227.472	260.405	518.934	120.56	302.079	375.305
Sobic.001G457100	24.1201	-1.28504	0.227388	-5.65129	1.59245e-08	1.53736e-07	down	Sobic.001G457100.1	Sobic.001G457100.1.p								6.476	6.11	5.806	1.828	1.617	2.841	3.118	1.81	1.202	2.062	2.217
Sobic.001G457700	277.202	-1.25506	0.211688	-5.92884	3.05081e-09	3.25881e-08	down	Sobic.001G457700.1	Sobic.001G457700.1.p	PF07762							16.31	14.132	26.092	10.606	10.872	10.377	6.797	7.523	18.106	13.826	16.141
Sobic.001G458400	403.432	1.28432	0.419976	3.05809	0.00222754	0.00738329	up	Sobic.001G458400.1	Sobic.001G458400.1.p	PF00232		K01188	GO:0004553 GO:0005975	Glycosyl hydrolase	LOC_Os03g11420	Os3bglu6 - beta-glucosidase/beta-fucosidase/beta-galactosidase, expressed	14.307	6.608	8.052	63.523	2.968	12.998	17.256	43.83	79.373	34.348	129.169
Sobic.001G459600	178.635	8.84917	0.725583	12.1959	3.26695e-34	2.81267e-32	up	Sobic.001G459600.1	Sobic.001G459600.1.p	PF00931			GO:0043531		LOC_Os05g45690	expressed protein	0.151	0	0	0.267	0.177	15.544	15.167	20.178	32.316	26.17	20.351
Sobic.001G460150	8.6466	-1.73739	0.379878	-4.57354	4.7955e-06	3.06579e-05	down	Sobic.001G460150.1	Sobic.001G460150.1.p								1.323	1.569	1.684	2.515	1.187	0.288	0.527	0.634	0.662	0.946	0.712
Sobic.001G461500	3.18098	-2.59748	0.870899	-2.98252	0.00285885	0.00918899	down	Sobic.001G461500.1	Sobic.001G461500.1.p						LOC_Os03g11190	expressed protein	0.293	0.058	0.124	0.823	0.613	0.025	0.054	0	0	0	0.053
Sobic.001G461500	3.18098	-2.59748	0.870899	-2.98252	0.00285885	0.00918899	down	Sobic.001G461500.2	Sobic.001G461500.2.p						LOC_Os03g11190	expressed protein	0.293	0.058	0.124	0.823	0.613	0.025	0.054	0	0	0	0.053
Sobic.001G461500	3.18098	-2.59748	0.870899	-2.98252	0.00285885	0.00918899	down	Sobic.001G461500.3	Sobic.001G461500.3.p						LOC_Os03g11190	expressed protein	0.293	0.058	0.124	0.823	0.613	0.025	0.054	0	0	0	0.053
Sobic.001G461600	6.00504	-5.24571	1.21178	-4.32891	1.49848e-05	8.67557e-05	down	Sobic.001G461600.1	Sobic.001G461600.1.p	PF00031			GO:0004869				1.679	0.111	2.136	0	0	0	0	0.104	7.726	13.346	7.826
Sobic.001G463100	660.764	-1.00175	0.377894	-2.65088	0.00802817	0.0223508	down	Sobic.001G463100.1	Sobic.001G463100.1.p	PF13639			GO:0005515 GO:0008270		LOC_Os03g10890	zinc finger, C3HC4 type domain containing protein, expressed	87.498	28.282	30.878	35.812	30.865	27.66	21.615	29.176	33.573	20.574	18.938
Sobic.001G463200	418.408	-1.35792	0.57213	-2.37345	0.0176229	0.0435339	down	Sobic.001G463200.1	Sobic.001G463200.1.p	PF00651 PF03000			GO:0005515		LOC_Os03g10880	BTBN5 - Bric-a-Brac, Tramtrack, Broad Complex BTB domain with non-phototropic hypocotyl 3 NPH3 and coiled-coil domains, expressed	14.792	5.092	18.241	12.438	10.148	10.79	1.387	3.683	10.919	13.364	9.012
Sobic.001G463200	418.408	-1.35792	0.57213	-2.37345	0.0176229	0.0435339	down	Sobic.001G463200.2	Sobic.001G463200.2.p	PF00651 PF03000			GO:0005515		LOC_Os03g10880	BTBN5 - Bric-a-Brac, Tramtrack, Broad Complex BTB domain with non-phototropic hypocotyl 3 NPH3 and coiled-coil domains, expressed	14.792	5.092	18.241	12.438	10.148	10.79	1.387	3.683	10.919	13.364	9.012
Sobic.001G463600	5.19794	-6.02215	1.54266	-3.90374	9.47175e-05	0.00045719	down	Sobic.001G463600.1	Sobic.001G463600.1.p								1.744	0.065	0.139	4.157	6.156	0	0	0	0	0.273	0
Sobic.001G465600	5.8502	-2.79784	0.791803	-3.5335	0.000410089	0.00167975	down	Sobic.001G465600.1	Sobic.001G465600.1.p								2.923	0.867	0.62	0	0.764	0.247	0	0.408	0	0.487	0.524
Sobic.001G465900	588.092	-1.09878	0.193767	-5.67064	1.42263e-08	1.3832e-07	down	Sobic.001G465900.1	Sobic.001G465900.1.p	PF13207	KOG0635	K00860	GO:0000103 GO:0004020 GO:0005524	Adenosine 5'-phosphosulfate kinase			31.234	47.938	56.338	10.839	6.127	23.379	26.169	15.917	27.439	31.025	8.203
Sobic.001G466000	108.659	-3.96215	1.11717	-3.5466	0.000390239	0.00160694	down	Sobic.001G466000.1	Sobic.001G466000.1.p	PF00331 PF02018			GO:0004553 GO:0005975 GO:0016798		LOC_Os03g10478	glycosyl hydrolase family 10 protein, putative, expressed	18.828	0.402	0.504	203.29	41.48	0.718	0.032	0.664	19.098	15.786	8.303
Sobic.001G466100	36764.2	-12.3486	1.68731	-7.31852	2.5072e-13	4.37789e-12	down	Sobic.001G466100.1	Sobic.001G466100.1.p	PF00331			GO:0004553 GO:0005975		LOC_Os03g10469	glycosyl hydrolase family 10 protein, putative, expressed	6510.8	0.098	386.726	0.292	0.56	1.254	0	0.245	0.864	2.004	0.177
Sobic.001G466100	36764.2	-12.3486	1.68731	-7.31852	2.5072e-13	4.37789e-12	down	Sobic.001G466100.2	Sobic.001G466100.2.p	PF00331			GO:0004553 GO:0005975		LOC_Os03g10469	glycosyl hydrolase family 10 protein, putative, expressed	6510.8	0.098	386.726	0.292	0.56	1.254	0	0.245	0.864	2.004	0.177
Sobic.001G466100	36764.2	-12.3486	1.68731	-7.31852	2.5072e-13	4.37789e-12	down	Sobic.001G466100.3	Sobic.001G466100.3.p	PF00331			GO:0004553 GO:0005975		LOC_Os03g10469	glycosyl hydrolase family 10 protein, putative, expressed	6510.8	0.098	386.726	0.292	0.56	1.254	0	0.245	0.864	2.004	0.177
Sobic.001G466100	36764.2	-12.3486	1.68731	-7.31852	2.5072e-13	4.37789e-12	down	Sobic.001G466100.4	Sobic.001G466100.4.p	PF00331			GO:0004553 GO:0005975		LOC_Os03g10469	glycosyl hydrolase family 10 protein, putative, expressed	6510.8	0.098	386.726	0.292	0.56	1.254	0	0.245	0.864	2.004	0.177
Sobic.001G466100	36764.2	-12.3486	1.68731	-7.31852	2.5072e-13	4.37789e-12	down	Sobic.001G466100.5	Sobic.001G466100.5.p	PF00331			GO:0004553 GO:0005975		LOC_Os03g10469	glycosyl hydrolase family 10 protein, putative, expressed	6510.8	0.098	386.726	0.292	0.56	1.254	0	0.245	0.864	2.004	0.177
Sobic.001G466100	36764.2	-12.3486	1.68731	-7.31852	2.5072e-13	4.37789e-12	down	Sobic.001G466100.6	Sobic.001G466100.6.p	PF00331			GO:0004553 GO:0005975		LOC_Os03g10469	glycosyl hydrolase family 10 protein, putative, expressed	6510.8	0.098	386.726	0.292	0.56	1.254	0	0.245	0.864	2.004	0.177
Sobic.001G467400	63.9694	-6.50622	1.1514	-5.6507	1.598e-08	1.54217e-07	down	Sobic.001G467400.1	Sobic.001G467400.1.p	PF12734							14.531	0.139	2.386	0	0	0.119	0	0.087	0	0	0
Sobic.001G467400	63.9694	-6.50622	1.1514	-5.6507	1.598e-08	1.54217e-07	down	Sobic.001G467400.2	Sobic.001G467400.2.p								14.531	0.139	2.386	0	0	0.119	0	0.087	0	0	0
Sobic.001G468400	191.131	2.58142	0.644816	4.00333	6.24558e-05	0.000315014	up	Sobic.001G468400.1	Sobic.001G468400.1.p	PF00046			GO:0003677		LOC_Os03g10210	homeobox domain containing protein, expressed	1.736	1.601	6.381	20.193	26.942	35.521	3.28	21.834	166.889	68.286	11.31
Sobic.001G468700	441.44	-1.21233	0.401482	-3.01964	0.00253072	0.00825486	down	Sobic.001G468700.1	Sobic.001G468700.1.p						LOC_Os03g10180	expressed protein	38.345	9.194	17.129	22.205	25.722	11.753	9.402	8.798	9.907	13.619	12.095
Sobic.001G469300	4.56458	-2.81565	1.03035	-2.73271	0.0062816	0.0181511	down	Sobic.001G469300.1	Sobic.001G469300.1.p	PF00190			GO:0045735		LOC_Os03g10110	cupin domain containing protein, expressed	0.586	0.126	0.034	3865.86	2838.52	0.081	0.03	0	0.311	0.027	0.515
Sobic.001G469400	497.998	-1.7538	0.533599	-3.28673	0.00101358	0.00370947	down	Sobic.001G469400.3	Sobic.001G469400.3.p	PF07893					LOC_Os07g49050	expressed protein	29.411	5.689	5.3	14.139	14.889	4.675	4.778	3.563	6.298	4.544	4.562
Sobic.001G469400	497.998	-1.7538	0.533599	-3.28673	0.00101358	0.00370947	down	Sobic.001G469400.4	Sobic.001G469400.4.p	PF07893					LOC_Os07g49050	expressed protein	29.411	5.689	5.3	14.139	14.889	4.675	4.778	3.563	6.298	4.544	4.562
Sobic.001G470900	1358.47	1.28852	0.157689	8.1713	3.05088e-16	6.94451e-15	up	Sobic.001G470900.2	Sobic.001G470900.2.p	PF00916 PF01740	KOG0236	K17469	GO:0008271 GO:0008272 GO:0015116 GO:0016020 GO:0016021 GO:0055085		LOC_Os03g09930	sulfate transporter, putative, expressed	10.926	10.72	11.871	9.817	10.547	38.306	25.169	22.227	20.29	19.233	19.298
Sobic.001G470900	1358.47	1.28852	0.157689	8.1713	3.05088e-16	6.94451e-15	up	Sobic.001G470900.4	Sobic.001G470900.4.p	PF00916 PF01740	KOG0236	K17469	GO:0008271 GO:0008272 GO:0015116 GO:0016020 GO:0016021 GO:0055085		LOC_Os03g09930	sulfate transporter, putative, expressed	10.926	10.72	11.871	9.817	10.547	38.306	25.169	22.227	20.29	19.233	19.298
Sobic.001G471450	9.0701	-5.85373	1.58326	-3.69725	0.000217944	0.000953228	down	Sobic.001G471450.1	Sobic.001G471450.1.p								4.005	0	1.168	0.148	0	0	0	0.093	0	0	0
Sobic.001G472000	7591.45	2.02877	0.646437	3.13838	0.00169884	0.00582839	up	Sobic.001G472000.3	Sobic.001G472000.3.p	PF13450	KOG0029	K13366	GO:0016491 GO:0055114				23.923	40.391	306.076	0.177	0.313	447.134	458.955	629.496	6.319	40.564	16.085
Sobic.001G472000	7591.45	2.02877	0.646437	3.13838	0.00169884	0.00582839	up	Sobic.001G472000.4	Sobic.001G472000.4.p	PF13450	KOG0029	K13366	GO:0016491 GO:0055114				23.923	40.391	306.076	0.177	0.313	447.134	458.955	629.496	6.319	40.564	16.085
Sobic.001G472000	7591.45	2.02877	0.646437	3.13838	0.00169884	0.00582839	up	Sobic.001G472000.5	Sobic.001G472000.5.p	PF13450	KOG0029	K13366	GO:0016491 GO:0055114				23.923	40.391	306.076	0.177	0.313	447.134	458.955	629.496	6.319	40.564	16.085
Sobic.001G472000	7591.45	2.02877	0.646437	3.13838	0.00169884	0.00582839	up	Sobic.001G472000.6	Sobic.001G472000.6.p	PF13450	KOG0029	K13366	GO:0016491 GO:0055114				23.923	40.391	306.076	0.177	0.313	447.134	458.955	629.496	6.319	40.564	16.085
Sobic.001G472666	70.3815	1.81188	0.17022	10.6444	1.85209e-26	9.93068e-25	up	Sobic.001G472666.1	Sobic.001G472666.1.p								3.69	2.764	4.696	5.514	8.534	15.096	12.993	12.268	15.75	15.452	10.866
Sobic.001G472800	2118.32	-1.59582	0.579541	-2.75359	0.00589458	0.0172049	down	Sobic.001G472800.1	Sobic.001G472800.1.p	PF01658 PF07994		K01858	GO:0004512 GO:0006021 GO:0008654	Myo-inositol-1-phosphate synthase	LOC_Os03g09250	inositol-3-phosphate synthase, putative, expressed	26.076	287.32	56.727	433.168	347.296	49.941	35.24	38.787	446.857	175.551	604.018
Sobic.001G473700	9363.25	-15.9594	2.53985	-6.28361	3.30803e-10	4.02868e-09	down	Sobic.001G473700.1	Sobic.001G473700.1.p	PF00450	KOG1282	K16297	GO:0004185 GO:0006508		LOC_Os03g09190	OsSCP11 - Putative Serine Carboxypeptidase homologue, expressed	2423.36	0	64.432	0.069	0.367	0	0.043	0	0.364	0.858	0.042
Sobic.001G473900	131.666	-1.63228	0.41604	-3.92337	8.73186e-05	0.000425174	down	Sobic.001G473900.1	Sobic.001G473900.1.p	PF00847		K09286	GO:0003677 GO:0003700 GO:0006355		LOC_Os03g09170	ethylene-responsive transcription factor, putative, expressed	17.711	10.103	6.491	14.26	0.982	6.552	3.327	1.937	9.827	10.21	9.32
Sobic.001G474001	1429.18	-11.0484	1.7404	-6.3482	2.1785e-10	2.71611e-09	down	Sobic.001G474001.2	Sobic.001G474001.2.p						LOC_Os03g09160	hydroxyproline-rich glycoprotein family protein, putative, expressed	395.89	0.193	0.104	0.362	0.128	0.166	0	0.046	0	0.245	0.132
Sobic.001G476000	2016.7	-11.4754	1.70057	-6.74796	1.49938e-11	2.14808e-10	down	Sobic.001G476000.1	Sobic.001G476000.1.p						LOC_Os03g08980	expressed protein	526.717	0.046	0.049	0	0	0.078	0.043	0.086	0.851	0.038	0.124
Sobic.001G476900	24.8103	1.99092	0.360009	5.53019	3.19877e-08	2.97042e-07	up	Sobic.001G476900.1	Sobic.001G476900.1.p	PF12678			GO:0005515 GO:0008270		LOC_Os12g04090	zinc finger, C3HC4 type domain containing protein	0.574	1.277	0.731	0	0.113	4.741	2.001	4.174	4.524	5.029	2.008
Sobic.001G477350	8.76171	-3.85369	0.903455	-4.26551	1.9945e-05	0.000112606	down	Sobic.001G477350.1	Sobic.001G477350.1.p								1.557	0.142	1.829	0.957	0.752	0.122	0.134	0	0.07	0	0.258
Sobic.001G478400	611.946	-3.87128	0.569909	-6.79281	1.09973e-11	1.60932e-10	down	Sobic.001G478400.1	Sobic.001G478400.1.p	PF00319 PF01486	KOG0014		GO:0003677 GO:0003700 GO:0005634 GO:0006355 GO:0046983		LOC_Os03g08754	OsMADS47 - MADS-box family gene with MIKCc type-box, expressed	55.341	10.151	107.471	20.198	45.443	5.698	4.354	2.369	0.97	2.661	3.218
Sobic.001G478400	611.946	-3.87128	0.569909	-6.79281	1.09973e-11	1.60932e-10	down	Sobic.001G478400.2	Sobic.001G478400.2.p	PF00319 PF01486	KOG0014		GO:0003677 GO:0003700 GO:0005634 GO:0006355 GO:0046983		LOC_Os03g08754	OsMADS47 - MADS-box family gene with MIKCc type-box, expressed	55.341	10.151	107.471	20.198	45.443	5.698	4.354	2.369	0.97	2.661	3.218
Sobic.001G478400	611.946	-3.87128	0.569909	-6.79281	1.09973e-11	1.60932e-10	down	Sobic.001G478400.6	Sobic.001G478400.6.p	PF00319 PF01486	KOG0014		GO:0003677 GO:0003700 GO:0005634 GO:0006355 GO:0046983		LOC_Os03g08754	OsMADS47 - MADS-box family gene with MIKCc type-box, expressed	55.341	10.151	107.471	20.198	45.443	5.698	4.354	2.369	0.97	2.661	3.218
Sobic.001G478400	611.946	-3.87128	0.569909	-6.79281	1.09973e-11	1.60932e-10	down	Sobic.001G478400.7	Sobic.001G478400.7.p	PF00319 PF01486	KOG0014		GO:0003677 GO:0003700 GO:0005634 GO:0006355 GO:0046983		LOC_Os03g08754	OsMADS47 - MADS-box family gene with MIKCc type-box, expressed	55.341	10.151	107.471	20.198	45.443	5.698	4.354	2.369	0.97	2.661	3.218
Sobic.001G478400	611.946	-3.87128	0.569909	-6.79281	1.09973e-11	1.60932e-10	down	Sobic.001G478400.8	Sobic.001G478400.8.p	PF00319 PF01486	KOG0014		GO:0003677 GO:0003700 GO:0005634 GO:0006355 GO:0046983		LOC_Os03g08754	OsMADS47 - MADS-box family gene with MIKCc type-box, expressed	55.341	10.151	107.471	20.198	45.443	5.698	4.354	2.369	0.97	2.661	3.218
Sobic.001G478400	611.946	-3.87128	0.569909	-6.79281	1.09973e-11	1.60932e-10	down	Sobic.001G478400.9	Sobic.001G478400.9.p	PF00319 PF01486	KOG0014		GO:0003677 GO:0003700 GO:0005634 GO:0006355 GO:0046983		LOC_Os03g08754	OsMADS47 - MADS-box family gene with MIKCc type-box, expressed	55.341	10.151	107.471	20.198	45.443	5.698	4.354	2.369	0.97	2.661	3.218
Sobic.001G478400	611.946	-3.87128	0.569909	-6.79281	1.09973e-11	1.60932e-10	down	Sobic.001G478400.10	Sobic.001G478400.10.p	PF00319 PF01486	KOG0014		GO:0003677 GO:0003700 GO:0005634 GO:0006355 GO:0046983		LOC_Os03g08754	OsMADS47 - MADS-box family gene with MIKCc type-box, expressed	55.341	10.151	107.471	20.198	45.443	5.698	4.354	2.369	0.97	2.661	3.218
Sobic.001G478400	611.946	-3.87128	0.569909	-6.79281	1.09973e-11	1.60932e-10	down	Sobic.001G478400.11	Sobic.001G478400.11.p	PF00319 PF01486	KOG0014		GO:0003677 GO:0003700 GO:0005634 GO:0006355 GO:0046983		LOC_Os03g08754	OsMADS47 - MADS-box family gene with MIKCc type-box, expressed	55.341	10.151	107.471	20.198	45.443	5.698	4.354	2.369	0.97	2.661	3.218
Sobic.001G478900	189.083	-2.21615	0.569068	-3.89434	9.84661e-05	0.00047379	down	Sobic.001G478900.3	Sobic.001G478900.3.p	PF01535 PF13041			GO:0005515		LOC_Os03g08680	pentatricopeptide, putative, expressed	15.782	1.872	3.79	1.47	1.517	1.844	1.562	1.61	1.197	1.263	1.146
Sobic.001G478900	189.083	-2.21615	0.569068	-3.89434	9.84661e-05	0.00047379	down	Sobic.001G478900.5	Sobic.001G478900.5.p	PF01535 PF13041			GO:0005515		LOC_Os03g08680	pentatricopeptide, putative, expressed	15.782	1.872	3.79	1.47	1.517	1.844	1.562	1.61	1.197	1.263	1.146
Sobic.001G479500	194.719	6.39585	0.731851	8.73928	2.34601e-18	6.44786e-17	up	Sobic.001G479500.2	Sobic.001G479500.2.p	PF01073	KOG1502	K15891	GO:0003854 GO:0006694 GO:0016616 GO:0055114	NAD-dependent epimerase/dehydratase			0.082	0.024	0.235	15.322	18.65	15.417	1.719	13.125	90.611	115.039	51.762
Sobic.001G479550	121.212	10.1157	0.848139	11.9269	8.57353e-33	6.83509e-31	up	Sobic.001G479550.1	Sobic.001G479550.1.p								0	0	0	0.069	0	14.508	9.832	11.69	20.122	23.505	16.539
Sobic.001G479700	1930.9	-9.0297	1.16799	-7.73099	1.0671e-14	2.14143e-13	down	Sobic.001G479700.1	Sobic.001G479700.1.p	PF12819					LOC_Os03g08610	leucine-rich repeat family protein, putative, expressed	419.219	0.247	38.724	0.062	0	0.352	0.232	0.387	0.04	0.208	0
Sobic.001G479850	2.09059	-2.67094	1.07654	-2.48104	0.0131	0.0339498	down	Sobic.001G479850.1	Sobic.001G479850.1.p						ChrUn.fgenesh.gene.22	expressed protein	0.094	0.111	0.418	0	0.074	0	0.105	0	0	0	0
Sobic.001G479951	28.1147	1.03136	0.423622	2.43463	0.0149072	0.0377901	up	Sobic.001G479951.1	Sobic.001G479951.1.p	PF01535 PF13041			GO:0005515		LOC_Os06g20870	pentatricopeptide repeat protein PPR1106-17, putative, expressed	0.177	0.446	0.873	0.825	1.493	1.641	0.666	0.915	0.749	0.731	0.809
Sobic.001G480100	232.595	11.0541	0.837538	13.1984	8.96671e-40	1.07806e-37	up	Sobic.001G480100.1	Sobic.001G480100.1.p								0	0	0	0.025	0	8.035	8.339	8.921	8.977	8.817	7.106
Sobic.001G480200	3.10555	4.83062	1.82832	2.6421	0.00823934	0.0228664	up	Sobic.001G480200.2	Sobic.001G480200.2.p								0	0	0	0	0	0.521	0	0.202	0	0.453	0.13
Sobic.001G480700	83.8465	-4.53066	0.931047	-4.8662	1.13764e-06	8.23132e-06	down	Sobic.001G480700.1	Sobic.001G480700.1.p	PF00122 PF00690 PF00702		K01535	GO:0000166 GO:0006754 GO:0016021 GO:0016887 GO:0046872	P-type ATPase/cation transporter, plasma membrane	LOC_Os03g08560	plasma membrane ATPase, putative, expressed	6.93	0.061	2.641	0.487	0.108	0.087	0.268	0.096	29.182	26.299	45.068
Sobic.001G480700	83.8465	-4.53066	0.931047	-4.8662	1.13764e-06	8.23132e-06	down	Sobic.001G480700.2	Sobic.001G480700.2.p	PF00122 PF00690 PF00702		K01535	GO:0000166 GO:0006754 GO:0016021 GO:0016887 GO:0046872	P-type ATPase/cation transporter, plasma membrane	LOC_Os03g08560	plasma membrane ATPase, putative, expressed	6.93	0.061	2.641	0.487	0.108	0.087	0.268	0.096	29.182	26.299	45.068
Sobic.001G481100	6.95791	-1.82063	0.490726	-3.71008	0.000207195	0.000912502	down	Sobic.001G481100.1	Sobic.001G481100.1.p	PF04570					LOC_Os03g08520	DUF581 domain containing protein, expressed	0.385	0.646	0.245	0.853	0.151	0.195	0.071	0.107	0.075	0.192	0.276
Sobic.001G481400	269.148	-4.96183	1.20019	-4.13419	3.56205e-05	0.000190097	down	Sobic.001G481400.1	Sobic.001G481400.1.p	PF00847		K09286	GO:0003677 GO:0003700 GO:0006355		LOC_Os03g08470	AP2 domain containing protein, expressed	78.018	0.751	1.785	8.912	3.125	2.483	0.353	0.101	13.358	2.808	59.25
Sobic.001G481400	269.148	-4.96183	1.20019	-4.13419	3.56205e-05	0.000190097	down	Sobic.001G481400.3	Sobic.001G481400.3.p	PF00847		K09286	GO:0003677 GO:0003700 GO:0006355		LOC_Os03g08470	AP2 domain containing protein, expressed	78.018	0.751	1.785	8.912	3.125	2.483	0.353	0.101	13.358	2.808	59.25
Sobic.001G481600	14.2306	1.66069	0.45501	3.64979	0.000262459	0.00112591	up	Sobic.001G481600.3	Sobic.001G481600.3.p	PF00847			GO:0003677 GO:0003700 GO:0006355		LOC_Os03g08460	AP2 domain containing protein, expressed	0.784	0.174	0.312	0.261	0.077	1.245	0.875	1.809	0.801	0.196	11.657
Sobic.001G482800	1872.82	-1.84588	0.438528	-4.20927	2.56199e-05	0.000141171	down	Sobic.001G482800.1	Sobic.001G482800.1.p	PF06200 PF09425		K13464			LOC_Os03g08310	ZIM domain containing protein, putative, expressed	178.317	43.5	221.179	1.785	0.066	45.099	30.238	54.45	7.043	3.02	0.812
Sobic.001G483001	81.1305	2.85158	0.403621	7.06499	1.60627e-12	2.57116e-11	up	Sobic.001G483001.2	Sobic.001G483001.2.p						LOC_Os03g08290	expressed protein	1.639	0.309	0.758	0.925	3.39	7.871	5.772	6.454	10.125	10.92	7.573
Sobic.001G483600	587.393	-1.5699	0.392306	-4.00173	6.288e-05	0.000316985	down	Sobic.001G483600.1	Sobic.001G483600.1.p	PF07714	KOG1187		GO:0004672 GO:0004713 GO:0005524 GO:0006468	(1 of 1) K04733 - interleukin-1 receptor-associated kinase 4 (IRAK4)	LOC_Os03g08170	protein kinase APK1B, chloroplast precursor, putative, expressed	29.59	18.197	69.815	30.787	16.052	16.701	8.553	15.927	3.538	18.425	13.441
Sobic.001G484100	24.6593	-4.05313	0.517228	-7.83626	4.64167e-15	9.58248e-14	down	Sobic.001G484100.1	Sobic.001G484100.1.p	PF12697	KOG1454		GO:0003824				1.264	5.246	2.613	34.38	16.196	0.214	0.117	0.235	0.922	0.369	3.625
Sobic.001G485100	110	-2.30968	0.577375	-4.00031	6.32603e-05	0.000318601	down	Sobic.001G485100.1	Sobic.001G485100.1.p						LOC_Os03g07960	expressed protein	21.612	14.987	1.953	7.858	8.803	2.94	3.358	1.98	34.655	40.891	29.222
Sobic.001G486100	89.1758	-1.18515	0.398905	-2.971	0.00296829	0.00949492	down	Sobic.001G486100.1	Sobic.001G486100.1.p						LOC_Os03g07870	expressed protein	13.714	14.408	5.31	48.133	27.134	3.104	8.227	3.999	26.001	4.549	6.334
Sobic.001G486800	15.495	-6.64373	1.60159	-4.1482	3.35093e-05	0.000180027	down	Sobic.001G486800.1	Sobic.001G486800.1.p	PF00847			GO:0003677 GO:0003700 GO:0006355		LOC_Os03g07830	AP2 domain containing protein, expressed	4.583	0	1.719	0	0.092	0.06	0	0	0	0.059	0
Sobic.001G487000	295.122	-1.53169	0.458887	-3.33784	0.000844328	0.00316617	down	Sobic.001G487000.1	Sobic.001G487000.1.p						LOC_Os03g07810	expressed protein	11.124	5.799	32.275	0.542	1.151	7.98	5.452	4.271	2.389	8.471	6.346
Sobic.001G487000	295.122	-1.53169	0.458887	-3.33784	0.000844328	0.00316617	down	Sobic.001G487000.2	Sobic.001G487000.2.p						LOC_Os03g07810	expressed protein	11.124	5.799	32.275	0.542	1.151	7.98	5.452	4.271	2.389	8.471	6.346
Sobic.001G487900	465.318	-6.39584	1.03321	-6.19029	6.00535e-10	7.03727e-09	down	Sobic.001G487900.2	Sobic.001G487900.2.p	PF08569	KOG1566	K08272	GO:0005488	(1 of 1) K08272 - calcium binding protein 39 (CAB39, MO25)	LOC_Os03g07600	calcium-binding protein, putative, expressed	105.039	2.228	19.884	0.142	0	1.421	0.045	0.223	0.14	0.4	0.043
Sobic.001G488000	163.997	-1.22388	0.234324	-5.22301	1.76037e-07	1.44146e-06	down	Sobic.001G488000.1	Sobic.001G488000.1.p						LOC_Os03g07590	expressed protein	26.204	23.572	43.512	31.323	13.939	18.725	11.513	11.419	27.205	16.889	126.618
Sobic.001G488300	29.1885	-8.53491	2.18575	-3.90479	9.43068e-05	0.000455624	down	Sobic.001G488300.1	Sobic.001G488300.1.p				GO:0003677				16.46	0	0.432	0	0	0	0	0	0	0.085	0
Sobic.001G488600	308.303	-1.17375	0.300675	-3.9037	9.47314e-05	0.00045719	down	Sobic.001G488600.3	Sobic.001G488600.3.p	PF00010			GO:0046983		LOC_Os10g26460	bHLH family protein, putative, expressed	69.097	25.387	49.334	21.154	20.773	25.085	23.97	18.471	19.169	25.835	18.685
Sobic.001G488800	4.7674	1.34125	0.510591	2.62686	0.00861767	0.023739	up	Sobic.001G488800.1	Sobic.001G488800.1.p	PF00462	KOG2824	K17479	GO:0009055 GO:0015035 GO:0045454		LOC_Os03g07470	glutaredoxin, putative, expressed	0.207	0.245	0.066	0	0	0.526	0.404	0.405	0	0	0
Sobic.001G489000	70.7805	-3.92918	0.585283	-6.71331	1.90258e-11	2.69602e-10	down	Sobic.001G489000.1	Sobic.001G489000.1.p	PF03703				(1 of 3) PF03703 - Bacterial PH domain (bPH_2)	LOC_Os03g07440	putativ eribonuclease P, putative, expressed	21.417	16.257	3.052	1.976	1.748	1.306	0.382	1.149	10.495	10.973	8.11
Sobic.001G489500	54.9893	1.12343	0.226467	4.96069	7.02432e-07	5.24508e-06	up	Sobic.001G489500.1	Sobic.001G489500.1.p	PF02519			GO:0009733		LOC_Os03g07400	expressed protein	1.994	2.418	1.326	1.447	0.995	4.972	3.183	4.812	2.591	3.129	1.706
Sobic.001G489900	521.305	-1.62519	0.290282	-5.59866	2.1601e-08	2.05199e-07	down	Sobic.001G489900.1	Sobic.001G489900.1.p	PF02701			GO:0003677 GO:0006355		LOC_Os03g07360	expressed protein	49.361	29.23	20.178	19.938	18.514	14.155	9.446	10.41	42.969	45.612	26.363
Sobic.001G490101	6.87637	-5.45211	0.883084	-6.17395	6.66053e-10	7.75509e-09	down	Sobic.001G490101.1	Sobic.001G490101.1.p								1.704	1.895	1.626	0	0.167	0	0	0.119	0.124	0	0.115
Sobic.001G490700	38.6941	1.56111	0.222925	7.00285	2.50812e-12	3.92723e-11	up	Sobic.001G490700.1	Sobic.001G490700.1.p	PF01535 PF13041 PF13812			GO:0005515		LOC_Os03g07330	pentatricopeptide, putative, expressed	0.313	0.619	0.897	1.575	3.114	2.255	1.747	1.81	1.28	1.62	1.068
Sobic.001G491000	4258.76	-1.17149	0.273918	-4.2768	1.896e-05	0.000107579	down	Sobic.001G491000.2	Sobic.001G491000.2.p	PF00834	KOG3111	K01783	GO:0003824 GO:0005975 GO:0008152 GO:0016857	Ribulose phosphate-3-epimerase, chloroplast precursor	LOC_Os03g07300	ribulose-phosphate 3-epimerase, chloroplast precursor, putative, expressed	381.975	190.118	174.464	105.124	115.03	117.55	127.347	107.147	211.81	130.943	187.001
Sobic.001G491500	31.7858	1.09346	0.285579	3.82893	0.0001287	0.0006	up	Sobic.001G491500.1	Sobic.001G491500.1.p	PF01535 PF13041			GO:0005515		LOC_Os03g07234	pentatricopeptide, putative, expressed	0.287	1.148	1.186	0.763	1.406	2.403	1.878	1.723	1.004	1.722	1.157
Sobic.001G492900	669.678	-3.70207	0.76956	-4.81064	1.50449e-06	1.06347e-05	down	Sobic.001G492900.3	Sobic.001G492900.3.p						LOC_Os03g07110	calmodulin-binding protein, putative, expressed	80.591	2.241	15.149	3.07	2.608	3.169	2.488	2.621	1.062	0.98	1.225
Sobic.001G493600	6738.21	-30	3.00318	-9.98941	1.69596e-23	6.96152e-22	down	Sobic.001G493600.1	Sobic.001G493600.1.p	PF00957 PF13774	KOG0859		GO:0006810 GO:0016021 GO:0016192	R-SNARE, VAMP72-family	LOC_Os03g06960	vesicle-associated membrane protein, putative, expressed	2996	0	130.501	0	0	0	0	0	0.238	3.263	0.073
Sobic.001G494400	392.9	-2.67847	0.673186	-3.97879	6.92667e-05	0.000345536	down	Sobic.001G494400.1	Sobic.001G494400.1.p	PF04576					LOC_Os03g06890	DUF593 domain containing protein, expressed	33.724	1.735	8.926	0	0.088	2.249	2.656	2.642	1.466	2.759	2.099
Sobic.001G494400	392.9	-2.67847	0.673186	-3.97879	6.92667e-05	0.000345536	down	Sobic.001G494400.2	Sobic.001G494400.2.p	PF04576					LOC_Os03g06890	DUF593 domain containing protein, expressed	33.724	1.735	8.926	0	0.088	2.249	2.656	2.642	1.466	2.759	2.099
Sobic.001G494400	392.9	-2.67847	0.673186	-3.97879	6.92667e-05	0.000345536	down	Sobic.001G494400.3	Sobic.001G494400.3.p	PF04576					LOC_Os03g06890	DUF593 domain containing protein, expressed	33.724	1.735	8.926	0	0.088	2.249	2.656	2.642	1.466	2.759	2.099
Sobic.001G494400	392.9	-2.67847	0.673186	-3.97879	6.92667e-05	0.000345536	down	Sobic.001G494400.4	Sobic.001G494400.4.p	PF04576					LOC_Os03g06890	DUF593 domain containing protein, expressed	33.724	1.735	8.926	0	0.088	2.249	2.656	2.642	1.466	2.759	2.099
Sobic.001G495190	14.4498	-7.50028	1.01907	-7.35989	1.84063e-13	3.25352e-12	down	Sobic.001G495190.1	Sobic.001G495190.1.p				GO:0003824 GO:0006281				6.131	2.228	1.761	4.562	0.466	0	0	0	1.038	0	0
Sobic.001G495500	96.8783	3.69277	0.427609	8.63584	5.82959e-18	1.54168e-16	up	Sobic.001G495500.1	Sobic.001G495500.1.p	PF08392 PF08541		K15397	GO:0003824 GO:0006633 GO:0008152 GO:0008610 GO:0016020 GO:0016747				0.548	1.016	0.174	0	0	8.706	4.853	9.886	3.599	2.264	8.26
Sobic.001G496000	14.9953	-6.59598	1.91447	-3.44532	0.000570374	0.00224075	down	Sobic.001G496000.1	Sobic.001G496000.1.p								4.263	0	0.054	0.529	1.271	0.043	0	0	0.05	0.043	0.138
Sobic.001G496200	59.9249	-3.51911	0.797658	-4.4118	1.02516e-05	6.137e-05	down	Sobic.001G496200.1	Sobic.001G496200.1.p	PF00447	KOG0627	K09419	GO:0003700 GO:0005634 GO:0006355 GO:0043565		LOC_Os03g06630	heat stress transcription factor, putative, expressed	7.175	3.371	0.176	0.098	0.217	0.168	0.431	0.401	0.966	0.828	8.698
Sobic.001G496200	59.9249	-3.51911	0.797658	-4.4118	1.02516e-05	6.137e-05	down	Sobic.001G496200.2	Sobic.001G496200.2.p	PF00447			GO:0003700 GO:0005634 GO:0006355 GO:0043565		LOC_Os03g06630	heat stress transcription factor, putative, expressed	7.175	3.371	0.176	0.098	0.217	0.168	0.431	0.401	0.966	0.828	8.698
Sobic.001G496200	59.9249	-3.51911	0.797658	-4.4118	1.02516e-05	6.137e-05	down	Sobic.001G496200.3	Sobic.001G496200.3.p	PF00447			GO:0003700 GO:0005634 GO:0006355 GO:0043565		LOC_Os03g06630	heat stress transcription factor, putative, expressed	7.175	3.371	0.176	0.098	0.217	0.168	0.431	0.401	0.966	0.828	8.698
Sobic.001G496200	59.9249	-3.51911	0.797658	-4.4118	1.02516e-05	6.137e-05	down	Sobic.001G496200.4	Sobic.001G496200.4.p	PF00447			GO:0003700 GO:0005634 GO:0006355 GO:0043565		LOC_Os03g06630	heat stress transcription factor, putative, expressed	7.175	3.371	0.176	0.098	0.217	0.168	0.431	0.401	0.966	0.828	8.698
Sobic.001G496300	186.822	4.43615	0.215168	20.6171	1.92601e-94	1.03068e-91	up	Sobic.001G496300.2	Sobic.001G496300.2.p	PF07883	KOG2107	K08967	GO:0010309 GO:0055114	Aci-reductone dioxygenase	LOC_Os03g06620	1,2-dihydroxy-3-keto-5-methylthiopentene dioxygenase protein, putative, expressed	1.751	0.831	1.114	5.074	10.808	28.878	28.307	21.857	14.641	17.113	34.158
Sobic.001G496400	200.786	1.29933	0.149538	8.68897	3.65736e-18	9.86273e-17	up	Sobic.001G496400.1	Sobic.001G496400.1.p						LOC_Os03g06610	expressed protein	4.784	6.57	6.408	1.117	0.724	15.477	18.202	11.963	7.884	11.801	3.522
Sobic.001G496700	573.169	1.44441	0.405151	3.56511	0.000363706	0.00150924	up	Sobic.001G496700.1	Sobic.001G496700.1.p	PF00612 PF13178			GO:0005515		LOC_Os03g06570	IQ calmodulin-binding motif family protein, putative, expressed	6.331	27.533	10.94	0.069	0.123	26.127	51.332	46.399	27.634	29.763	13.455
Sobic.001G497100	27.4773	2.56838	0.467445	5.49449	3.91833e-08	3.58255e-07	up	Sobic.001G497100.1	Sobic.001G497100.1.p	PF07911					LOC_Os03g06430	expressed protein	0.896	0.62	0.665	0	0	1.745	4.413	7.013	4.096	10.538	4.018
Sobic.001G497700	7.74599	2.25712	0.838011	2.69343	0.00707209	0.0200443	up	Sobic.001G497700.1	Sobic.001G497700.1.p	PF04927					LOC_Os03g06360	late embryogenesis abundant protein D-34, putative, expressed	0	0.484	0	4312.7	4342.92	0.571	0.968	0.97	0.06	0.92	2.746
Sobic.001G497800	73.5966	1.6715	0.495875	3.37081	0.000749473	0.00285002	up	Sobic.001G497800.1	Sobic.001G497800.1.p	PF04844					LOC_Os03g06350	DUF623 domain containing protein, expressed	0.627	5.798	1.754	1.001	2.459	8.405	7.896	10.439	1.097	1.944	10.316
Sobic.001G497850	10.302	-1.83468	0.463444	-3.95879	7.53302e-05	0.000371976	down	Sobic.001G497850.1	Sobic.001G497850.1.p								0.384	0.501	0.244	0.443	0.783	0.156	0.021	0.15	0.067	0.019	0.145
Sobic.001G498800	169.18	-1.09255	0.264631	-4.12857	3.65022e-05	0.000194232	down	Sobic.001G498800.3	Sobic.001G498800.3.p	PF08449	KOG2234	K15272	GO:0000139 GO:0005338 GO:0005351 GO:0008643 GO:0015780 GO:0016021 GO:0055085		LOC_Os06g33210	UAA transporter family domain containing protein, expressed	6.735	3.844	6.989	2.39	2.477	4.105	2.394	2.165	3.389	2.19	2.423
Sobic.001G498800	169.18	-1.09255	0.264631	-4.12857	3.65022e-05	0.000194232	down	Sobic.001G498800.5	Sobic.001G498800.5.p	PF08449	KOG2234	K15272	GO:0000139 GO:0005338 GO:0005351 GO:0008643 GO:0015780 GO:0016021 GO:0055085		LOC_Os06g33210	UAA transporter family domain containing protein, expressed	6.735	3.844	6.989	2.39	2.477	4.105	2.394	2.165	3.389	2.19	2.423
Sobic.001G498900	29.3936	-4.92203	1.23215	-3.99468	6.47823e-05	0.000325666	down	Sobic.001G498900.1	Sobic.001G498900.1.p	PF04842					LOC_Os03g06180	expressed protein	0.045	0.324	4.484	817.244	859.626	0.139	0	0.025	0.027	0.046	0.049
Sobic.001G498900	29.3936	-4.92203	1.23215	-3.99468	6.47823e-05	0.000325666	down	Sobic.001G498900.3	Sobic.001G498900.3.p	PF04842					LOC_Os03g06180	expressed protein	0.045	0.324	4.484	817.244	859.626	0.139	0	0.025	0.027	0.046	0.049
Sobic.001G499500	1232.29	-1.49142	0.336714	-4.42932	9.45298e-06	5.70146e-05	down	Sobic.001G499500.1	Sobic.001G499500.1.p	PF05383		K18757			LOC_Os03g06070	la domain containing protein, putative, expressed	97.972	29.267	72.157	68.802	107.034	24.853	23.515	26.866	27.504	15.706	35.65
Sobic.001G499500	1232.29	-1.49142	0.336714	-4.42932	9.45298e-06	5.70146e-05	down	Sobic.001G499500.2	Sobic.001G499500.2.p	PF05383		K18757			LOC_Os03g06070	la domain containing protein, putative, expressed	97.972	29.267	72.157	68.802	107.034	24.853	23.515	26.866	27.504	15.706	35.65
Sobic.001G499600	165.401	-2.05478	0.558363	-3.68002	0.000233219	0.00101322	down	Sobic.001G499600.1	Sobic.001G499600.1.p	PF00085	KOG0907		GO:0006662 GO:0015035 GO:0045454	Thioredoxin M4, chloroplastic			25.889	3.313	7.559	21.082	22.165	4.157	2.149	3.299	4.223	4.646	5.63
Sobic.001G499600	165.401	-2.05478	0.558363	-3.68002	0.000233219	0.00101322	down	Sobic.001G499600.2	Sobic.001G499600.2.p	PF00085	KOG0907		GO:0006662 GO:0015035 GO:0045454	Thioredoxin M4, chloroplastic			25.889	3.313	7.559	21.082	22.165	4.157	2.149	3.299	4.223	4.646	5.63
Sobic.001G500200	66.4598	-3.20416	0.752789	-4.25638	2.07759e-05	0.00011679	down	Sobic.001G500200.1	Sobic.001G500200.1.p	PF01494	KOG2614		GO:0071949		LOC_Os03g05900	expressed protein	11.402	0.69	4.194	106.859	148.192	0.473	0.216	1.214	8.009	1.319	2.587
Sobic.001G500700	409.134	-2.35499	0.55774	-4.22239	2.41726e-05	0.000133955	down	Sobic.001G500700.1	Sobic.001G500700.1.p						LOC_Os03g05800	expressed protein	106.267	19.395	17.53	35.179	24.629	11.32	7.681	11.451	16.914	16.844	17.336
Sobic.001G500700	409.134	-2.35499	0.55774	-4.22239	2.41726e-05	0.000133955	down	Sobic.001G500700.3	Sobic.001G500700.3.p						LOC_Os03g05800	expressed protein	106.267	19.395	17.53	35.179	24.629	11.32	7.681	11.451	16.914	16.844	17.336
Sobic.001G500900	8107.23	-10.9307	1.26727	-8.62537	6.3883e-18	1.67967e-16	down	Sobic.001G500900.1	Sobic.001G500900.1.p	PF00141		K00430	GO:0004601 GO:0006979 GO:0020037 GO:0055114		LOC_Os03g05770	peroxidase precursor, putative, expressed	1580.19	0.097	739.228	0	0	0.705	0.273	0.319	0.048	0.817	0.395
Sobic.001G501500	36.8483	-1.32338	0.259879	-5.09228	3.53792e-07	2.76192e-06	down	Sobic.001G501500.1	Sobic.001G501500.1.p								4.991	3.648	2.437	2.986	3.369	1.651	1.488	1.427	1.219	0.929	1.81
Sobic.001G501900	3500.68	-2.14114	0.505262	-4.23769	2.25827e-05	0.000126038	down	Sobic.001G501900.1	Sobic.001G501900.1.p	PF00650 PF01661	KOG2633						397.316	62.622	110.531	58.02	52.077	49.067	46.06	45.066	40.449	38.915	49.995
Sobic.001G501900	3500.68	-2.14114	0.505262	-4.23769	2.25827e-05	0.000126038	down	Sobic.001G501900.2	Sobic.001G501900.2.p	PF00650 PF01661	KOG2633						397.316	62.622	110.531	58.02	52.077	49.067	46.06	45.066	40.449	38.915	49.995
Sobic.001G502200	2276.96	1.29903	0.244324	5.31686	1.05572e-07	8.97595e-07	up	Sobic.001G502200.1	Sobic.001G502200.1.p	PF00227 PF10584	KOG0176	K02729	GO:0004175 GO:0004298 GO:0005839 GO:0006511 GO:0019773 GO:0051603	20S proteasome alpha subunit E	LOC_Os11g40140	peptidase, T1 family, putative, expressed	63.099	114.868	96.04	69.118	103.81	172.787	332.533	187.973	116.302	117.798	110.888
Sobic.001G502400	110.45	-1.15353	0.334602	-3.44746	0.000565888	0.00222635	down	Sobic.001G502400.1	Sobic.001G502400.1.p	PF13639			GO:0005515 GO:0008270		LOC_Os03g05570	RING-H2 finger protein ATL3F, putative, expressed	4.33	5.487	14.042	4.669	0.733	3.579	3.408	4.081	0.693	0.127	0.183
Sobic.001G503600	271.863	-3.79537	0.586433	-6.47195	9.67454e-11	1.26515e-09	down	Sobic.001G503600.2	Sobic.001G503600.2.p						LOC_Os03g05450	expressed protein	54.768	11.388	97.515	1.42	1.395	7.497	2.28	2.684	1.037	3.025	1.913
Sobic.001G504100	614.75	1.44405	0.523897	2.75637	0.00584473	0.0170823	up	Sobic.001G504100.1	Sobic.001G504100.1.p								7.502	62.035	16.528	0	0.872	100.706	85.193	52.415	7.294	7.785	46.931
Sobic.001G504100	614.75	1.44405	0.523897	2.75637	0.00584473	0.0170823	up	Sobic.001G504100.2	Sobic.001G504100.2.p								7.502	62.035	16.528	0	0.872	100.706	85.193	52.415	7.294	7.785	46.931
Sobic.001G504500	259.729	-3.65482	0.628003	-5.81975	5.89357e-09	6.02199e-08	down	Sobic.001G504500.1	Sobic.001G504500.1.p	PF12274							60.479	5.313	24.361	5.015	1.841	4.226	2.2	1.371	3.049	2.242	1.779
Sobic.001G505600	703.045	-2.04816	0.629676	-3.25272	0.00114305	0.00412265	down	Sobic.001G505600.1	Sobic.001G505600.1.p	PF02141 PF03456				(1 of 1) PTHR15288 - SUPPRESSION OF TUMORIGENICITY 5 ST5	LOC_Os03g05200	DENN domain containing protein, expressed	57.076	3.936	15.148	9.243	10.113	6.724	6.82	6.514	4.548	4.422	7.328
Sobic.001G505700	14.8672	3.68635	0.795972	4.63126	3.63449e-06	2.38788e-05	up	Sobic.001G505700.1	Sobic.001G505700.1.p				GO:0005488 GO:0005515				0.189	0.075	0	0	0	2.298	0.49	0.527	2.053	1.038	0.101
Sobic.001G506400	144.568	-2.11209	0.424907	-4.97073	6.67029e-07	4.99302e-06	down	Sobic.001G506400.1	Sobic.001G506400.1.p	PF12274							9.846	7.125	21.896	8.094	4.04	4.543	3.525	1.313	2.003	3.435	4.859
Sobic.001G506400	144.568	-2.11209	0.424907	-4.97073	6.67029e-07	4.99302e-06	down	Sobic.001G506400.2	Sobic.001G506400.2.p	PF12274							9.846	7.125	21.896	8.094	4.04	4.543	3.525	1.313	2.003	3.435	4.859
Sobic.001G506600	7.32851	-2.45302	0.582609	-4.21041	2.5491e-05	0.000140545	down	Sobic.001G506600.1	Sobic.001G506600.1.p	PF03016	KOG1021				LOC_Os03g05060	exostosin family domain containing protein, expressed	0.365	0.693	0.604	0.129	0.344	0.074	0	0.245	0.383	0.183	0.236
Sobic.001G507300	2003.64	-1.65246	0.408584	-4.04436	5.24655e-05	0.00026895	down	Sobic.001G507300.3	Sobic.001G507300.3.p	PF12552 PF14309			GO:0003824		LOC_Os03g04990	expressed protein	112.368	34.762	32.175	30.178	33.345	19.01	19.355	22.858	39.203	49.959	28.57
Sobic.001G507300	2003.64	-1.65246	0.408584	-4.04436	5.24655e-05	0.00026895	down	Sobic.001G507300.4	Sobic.001G507300.4.p	PF12552 PF14309			GO:0003824		LOC_Os03g04990	expressed protein	112.368	34.762	32.175	30.178	33.345	19.01	19.355	22.858	39.203	49.959	28.57
Sobic.001G507300	2003.64	-1.65246	0.408584	-4.04436	5.24655e-05	0.00026895	down	Sobic.001G507300.5	Sobic.001G507300.5.p	PF12552 PF14309			GO:0003824		LOC_Os03g04990	expressed protein	112.368	34.762	32.175	30.178	33.345	19.01	19.355	22.858	39.203	49.959	28.57
Sobic.001G507300	2003.64	-1.65246	0.408584	-4.04436	5.24655e-05	0.00026895	down	Sobic.001G507300.6	Sobic.001G507300.6.p	PF12552 PF14309			GO:0003824		LOC_Os03g04990	expressed protein	112.368	34.762	32.175	30.178	33.345	19.01	19.355	22.858	39.203	49.959	28.57
Sobic.001G507300	2003.64	-1.65246	0.408584	-4.04436	5.24655e-05	0.00026895	down	Sobic.001G507300.7	Sobic.001G507300.7.p	PF12552 PF14309			GO:0003824		LOC_Os03g04990	expressed protein	112.368	34.762	32.175	30.178	33.345	19.01	19.355	22.858	39.203	49.959	28.57
Sobic.001G507500	149.987	-1.11088	0.2008	-5.53227	3.16118e-08	2.93652e-07	down	Sobic.001G507500.2	Sobic.001G507500.2.p	PF00118			GO:0005524 GO:0005737 GO:0042026				6.247	9.462	7.554	0.604	0.873	5.215	3.344	2.662	2.165	4.58	2.861
Sobic.001G508532	2.44645	-4.88389	1.08205	-4.51356	6.37479e-06	3.97943e-05	down	Sobic.001G508532.1	Sobic.001G508532.1.p	PF13519 PF14624 PF17123			GO:0005515 GO:0008270	(1 of 2) PTHR10579 - CALCIUM-ACTIVATED CHLORIDE CHANNEL REGULATOR			0.2	0.071	0.076	0.035	0.094	0	0	0	0	0	0
Sobic.001G508532	2.44645	-4.88389	1.08205	-4.51356	6.37479e-06	3.97943e-05	down	Sobic.001G508532.2	Sobic.001G508532.2.p	PF13519 PF14624 PF17123			GO:0005515 GO:0008270	(1 of 2) PTHR10579 - CALCIUM-ACTIVATED CHLORIDE CHANNEL REGULATOR			0.2	0.071	0.076	0.035	0.094	0	0	0	0	0	0
Sobic.001G508800	26304.5	-6.23393	1.09758	-5.6797	1.34932e-08	1.31473e-07	down	Sobic.001G508800.1	Sobic.001G508800.1.p	PF01373		K01177	GO:0000272 GO:0005975 GO:0016161	beta-amylase	LOC_Os03g04770	beta-amylase, putative, expressed	2754.26	9.926	428.813	97.517	255.561	4.424	37.325	4.608	45.181	34.054	53.601
Sobic.001G509100	29.0434	-1.45922	0.367728	-3.96821	7.2415e-05	0.000359598	down	Sobic.001G509100.1	Sobic.001G509100.1.p						LOC_Os03g04740	expressed protein	1.026	1.559	2.448	1.024	0.403	0.977	0.643	0.287	0.187	0.674	2.932
Sobic.001G509300	720.089	1.11156	0.311502	3.5684	0.000359164	0.0014938	up	Sobic.001G509300.1	Sobic.001G509300.1.p				GO:0005515		LOC_Os03g04710	expressed protein	6.965	23.181	9.887	13.955	27.437	32.229	30.588	25.955	17.663	29.919	48.121
Sobic.001G510500	444.555	-6.92784	0.76398	-9.06809	1.21123e-19	3.62467e-18	down	Sobic.001G510500.2	Sobic.001G510500.2.p	PF06203			GO:0005515		LOC_Os03g04620	CCT motif family protein, expressed	78.577	2.882	46.741	5.772	7.949	0.586	0.184	0.368	0.721	1.484	1.994
Sobic.001G511100	3874.1	-10.5883	1.52115	-6.96076	3.38431e-12	5.21833e-11	down	Sobic.001G511100.1	Sobic.001G511100.1.p	PF05664				(1 of 1) PF05664 - Plant family of unknown function (DUF810) (DUF810)	LOC_Os03g04560	expressed protein	527.28	0	32.34	0.3	0.232	0.193	0.071	0.142	0.123	0.296	0.091
Sobic.001G511300	318.795	-1.64345	0.46789	-3.51247	0.000443955	0.00179929	down	Sobic.001G511300.3	Sobic.001G511300.3.p						LOC_Os03g04545	expressed protein	52.678	9.646	18.11	5.37	3.636	10.521	9.016	8.246	10.041	9.369	7.733
Sobic.001G511300	318.795	-1.64345	0.46789	-3.51247	0.000443955	0.00179929	down	Sobic.001G511300.4	Sobic.001G511300.4.p						LOC_Os03g04545	expressed protein	52.678	9.646	18.11	5.37	3.636	10.521	9.016	8.246	10.041	9.369	7.733
Sobic.001G512400	931.191	-1.612	0.471867	-3.41622	0.000634971	0.00246124	down	Sobic.001G512400.1	Sobic.001G512400.1.p	PF02714 PF13967	KOG1134		GO:0000166 GO:0016020		LOC_Os03g04450	expressed protein	75.865	14.317	22.821	28.855	17.29	14.661	12.693	12.624	15.287	15.954	16.486
Sobic.001G512800	11764.4	-1.25907	0.410288	-3.06875	0.00214953	0.00715689	down	Sobic.001G512800.1	Sobic.001G512800.1.p	PF00330 PF00694		K01681	GO:0008152	Aconitate hydratase	LOC_Os03g04410	aconitate hydratase protein, putative, expressed	584.759	122.101	316.557	151.21	56.126	152.478	147.125	158.003	237.724	69.476	150.992
Sobic.001G512800	11764.4	-1.25907	0.410288	-3.06875	0.00214953	0.00715689	down	Sobic.001G512800.2	Sobic.001G512800.2.p	PF00330 PF00694		K01681	GO:0008152	Aconitate hydratase	LOC_Os03g04410	aconitate hydratase protein, putative, expressed	584.759	122.101	316.557	151.21	56.126	152.478	147.125	158.003	237.724	69.476	150.992
Sobic.001G513100	230.357	-1.5521	0.482486	-3.21688	0.00129592	0.00460165	down	Sobic.001G513100.1	Sobic.001G513100.1.p	PF05347				Complex 1 LYR-domain protein	LOC_Os03g04380	LYR motif containing protein, putative, expressed	55.883	10.015	17.033	29.842	43.847	11.299	9.491	9.747	11.294	10.511	12.186
Sobic.001G513300	211.933	-3.39505	0.628839	-5.39891	6.70465e-08	5.8705e-07	down	Sobic.001G513300.1	Sobic.001G513300.1.p				GO:0003677 GO:0003899 GO:0006351 GO:0033743 GO:0055114		LOC_Os03g04370	protein-methionine-S-oxide reductase, putative, expressed	42.358	4.676	81.776	55.796	41.005	4.844	3.271	4.715	14.762	5.23	3.354
Sobic.001G513400	357.544	-2.478	0.890107	-2.78394	0.00537035	0.0158898	down	Sobic.001G513400.1	Sobic.001G513400.1.p	PF07690		K08176	GO:0005315 GO:0006817 GO:0016021 GO:0055085	Proton/phosphate symporter, splice variant b	LOC_Os03g04360	inorganic phosphate transporter, putative, expressed	0.749	7.44	62.784	0.055	0	7.166	2.332	3.524	0.036	0.312	0.067
Sobic.001G514300	30.7965	-2.81901	0.436451	-6.45894	1.05439e-10	1.37423e-09	down	Sobic.001G514300.2	Sobic.001G514300.2.p	PF00043 PF13417	KOG0867	K00799	GO:0005515	(1 of 15) 2.5.1.18 - Glutathione transferase / S-(hydroxyalkyl)glutathione lyase	LOC_Os03g04240	glutathione S-transferase, putative, expressed	1.907	6.998	3.033	0.423	1.122	0.484	0.864	0.4	0.07	0	0.449
Sobic.001G514500	38.4266	-5.70543	0.592127	-9.63548	5.66257e-22	2.02812e-20	down	Sobic.001G514500.11	Sobic.001G514500.11.p	PF00612			GO:0005515		LOC_Os03g04210	IQ calmodulin-binding motif family protein, putative, expressed	2.357	2.661	1.182	0	0.071	0	0.025	0.101	0.74	0.612	0.244
Sobic.001G514700	58.016	-2.53205	0.517304	-4.8947	9.84552e-07	7.19421e-06	down	Sobic.001G514700.1	Sobic.001G514700.1.p	PF00067	KOG0156		GO:0004497 GO:0005506 GO:0016705 GO:0020037 GO:0055114		LOC_Os03g04190	cytochrome P450, putative, expressed	6.495	2.952	1.197	0.054	4.382	0.432	1.015	0.509	0	0.638	0.033
Sobic.001G514800	737.742	-1.12109	0.357351	-3.13723	0.00170552	0.00584763	down	Sobic.001G514800.1	Sobic.001G514800.1.p	PF00132 PF06426	KOG4750	K00640	GO:0005737 GO:0006535 GO:0009001	Serine O-acetyl transferase	LOC_Os03g04140	serine acetyltransferase protein, putative, expressed	54.335	18.87	20.079	50.646	86.98	15.425	13.681	16.74	15.955	16.286	31.129
Sobic.001G515300	41.4602	2.47837	0.250774	9.8829	4.93849e-23	1.92545e-21	up	Sobic.001G515300.1	Sobic.001G515300.1.p	PF00501 PF13193			GO:0003824 GO:0008152	(1 of 1) K00666 - fatty-acyl-CoA synthase [EC:6.2.1.-] (K00666)			1.07	0.519	0.743	0.173	0.076	4.894	3.418	4.569	31.111	45.721	15.704
Sobic.001G515300	41.4602	2.47837	0.250774	9.8829	4.93849e-23	1.92545e-21	up	Sobic.001G515300.2	Sobic.001G515300.2.p	PF00501			GO:0003824 GO:0008152	(1 of 1) K00666 - fatty-acyl-CoA synthase [EC:6.2.1.-] (K00666)			1.07	0.519	0.743	0.173	0.076	4.894	3.418	4.569	31.111	45.721	15.704
Sobic.001G515600	761.369	-1.0532	0.262828	-4.00719	6.14454e-05	0.000310722	down	Sobic.001G515600.3	Sobic.001G515600.3.p						LOC_Os03g04100	expressed protein	25.334	26.716	60.82	18.287	19.362	19.425	19.619	17.199	32.173	53.185	33.715
Sobic.001G517200	151.912	-1.02615	0.226841	-4.52366	6.07793e-06	3.81156e-05	down	Sobic.001G517200.2	Sobic.001G517200.2.p	PF01743 PF12627	KOG2159		GO:0003723 GO:0006396 GO:0016779		LOC_Os03g03930	tRNA nucleotidyltransferase/polyA polymerase family protein, putative, expressed	5.364	7.971	9.767	32.655	31.301	5.575	3.3	2.929	6.942	4.041	2.454
Sobic.001G517700	423.918	-3.48462	0.704915	-4.94332	7.68041e-07	5.70222e-06	down	Sobic.001G517700.1	Sobic.001G517700.1.p	PF00199 PF06628		K03781	GO:0004096 GO:0006979 GO:0020037 GO:0055114	Mono-functional catalase	LOC_Os03g03910	catalase domain containing protein, expressed	46.585	5.987	3.891	199.384	467.451	2.979	1.331	1.264	33.14	27.501	43.897
Sobic.001G517900	59.5041	1.30457	0.341347	3.82183	0.000132466	0.000615362	up	Sobic.001G517900.1	Sobic.001G517900.1.p	PF07714	KOG1187		GO:0004672 GO:0004713 GO:0005524 GO:0006468	(1 of 1) K04733 - interleukin-1 receptor-associated kinase 4 (IRAK4)	LOC_Os03g03890	protein kinase family protein, putative, expressed	1.136	1.392	2.216	17.938	2.793	3.77	2.195	6.222	25.624	1.478	1.385
Sobic.001G518700	19.5602	-2.33499	0.628553	-3.71486	0.000203313	0.000897287	down	Sobic.001G518700.1	Sobic.001G518700.1.p	PF00304			GO:0006952		LOC_Os03g03810	DEF8 - Defensin and Defensin-like DEFL family, expressed	1.941	6.713	1.132	949.249	707.373	0.739	1.082	0.181	0	0.081	14.179
Sobic.001G520000	37.2911	2.71205	0.963702	2.8142	0.00488991	0.0146574	up	Sobic.001G520000.1	Sobic.001G520000.1.p	PF03547	KOG2722		GO:0016021 GO:0055085	(1 of 1) PTHR31419:SF1 - AUXIN EFFLUX CARRIER FAMILY PROTEIN			0	1.407	0.05	29.747	31.275	5.142	1.719	2.962	9.135	5.54	7.36
Sobic.001G520000	37.2911	2.71205	0.963702	2.8142	0.00488991	0.0146574	up	Sobic.001G520000.2	Sobic.001G520000.2.p	PF03547	KOG2722		GO:0016021 GO:0055085	(1 of 1) PTHR31419:SF1 - AUXIN EFFLUX CARRIER FAMILY PROTEIN			0	1.407	0.05	29.747	31.275	5.142	1.719	2.962	9.135	5.54	7.36
Sobic.001G520600	6.52922	5.90255	1.35125	4.36822	1.25264e-05	7.36651e-05	up	Sobic.001G520600.1	Sobic.001G520600.1.p								0	0	0	0	0	2.329	0.077	1.087	0	0.834	0
Sobic.001G520600	6.52922	5.90255	1.35125	4.36822	1.25264e-05	7.36651e-05	up	Sobic.001G520600.2	Sobic.001G520600.2.p								0	0	0	0	0	2.329	0.077	1.087	0	0.834	0
Sobic.001G520800	96.2486	-1.24144	0.303938	-4.08452	4.4168e-05	0.000230352	down	Sobic.001G520800.2	Sobic.001G520800.2.p					Conserved in the Green Lineage	LOC_Os03g03670	expressed protein	3.971	1.695	4.042	1.761	2.586	1.876	1.173	1.265	0.51	0.775	0.897
Sobic.001G521300	31.5867	1.49354	0.266394	5.6065	2.06457e-08	1.96739e-07	up	Sobic.001G521300.1	Sobic.001G521300.1.p						LOC_Os03g03630	expressed protein	1.419	1.094	1.805	0	0.334	5.693	3.717	3.172	2.4	7.027	5.571
Sobic.001G522050	12.105	-1.08078	0.313625	-3.44609	0.000568761	0.0022354	down	Sobic.001G522050.1	Sobic.001G522050.1.p								0.764	1.434	1.619	1.016	2.297	0.646	0.497	0.782	0.371	0.382	0.479
Sobic.001G523150	4.23739	-5.71874	1.36191	-4.19906	2.68028e-05	0.000147124	down	Sobic.001G523150.1	Sobic.001G523150.1.p								1.69	0.091	0.489	0	0.121	0	0	0	0	0.231	0
Sobic.001G523200	1927.94	-1.70533	0.466153	-3.65831	0.000253888	0.00109309	down	Sobic.001G523200.1	Sobic.001G523200.1.p	PF03822 PF14531	KOG0583		GO:0004672 GO:0004713 GO:0005524 GO:0006468 GO:0007165		LOC_Os03g03510	CAMK_KIN1/SNF1/Nim1_like.15 - CAMK includes calcium/calmodulin depedent protein kinases, expressed	189.043	37.554	102.925	136.654	87.032	45.281	19.898	43.314	145.282	106.839	81.54
Sobic.001G524751	388.199	-1.80991	0.466521	-3.8796	0.00010463	0.000500627	down	Sobic.001G524751.1	Sobic.001G524751.1.p	PF04116		K15746	GO:0005506 GO:0006633 GO:0016491 GO:0055114	Beta-carotene hydroxylase, putative chloroplast precursor	LOC_Os03g03370	fatty acid hydroxylase, putative, expressed	50.923	9.658	24.36	52.011	48.059	12.228	5.802	8.082	38.93	11.726	22.862
Sobic.001G525000	2320.91	-2.26265	0.390513	-5.79404	6.8714e-09	6.94571e-08	down	Sobic.001G525000.1	Sobic.001G525000.1.p	PF12708					LOC_Os03g03350	polygalacturonase, putative, expressed	326.962	84.144	135.689	26.388	10.408	39.777	38.991	43.363	64.581	48.189	142.794
Sobic.001G525300	72.5755	-1.98098	0.523307	-3.78551	0.000153392	0.000700062	down	Sobic.001G525300.2	Sobic.001G525300.2.p						LOC_Os03g03320	expressed protein	14.832	3.314	3.761	0.572	0.253	3.057	1.678	1.262	7.085	4.141	12.199
Sobic.001G525300	72.5755	-1.98098	0.523307	-3.78551	0.000153392	0.000700062	down	Sobic.001G525300.3	Sobic.001G525300.3.p						LOC_Os03g03320	expressed protein	14.832	3.314	3.761	0.572	0.253	3.057	1.678	1.262	7.085	4.141	12.199
[truncated: 7,727 more rows]

## Sheet: DEGs_at_14D_of_Heading
								Table S5 Analysis of DEGs at 0 DAH and 14 DAH
								Analysis of DEGs at 14D of heading
[truncated: 17,364 more rows]
