# Supplementary material for: Combined Analysis of BSA-Seq and RNA-Seq Reveals Candidate Genes for qGS1 Related to Sorghum Grain Size
Source: Plants (Basel). 2025 Jun 11;14(12):1791. doi: 10.3390/plants14121791 (PMC12196917; doi:10.3390/plants14121791)
Supplement: Supplementary file 1 [file plants-14-01791-s001.zip › Supplementary Files/Table S6.xlsx]

## Sheet: Heading_0D_Down
GO of Heading_0D_Down
	ONTOLOGY	ID	Description	pvalue	p.adjust	qvalue	geneID	Count
GO:0015298	MF	GO:0015298	solute:cation antiporter activity	1.07622e-08	1.4529e-06	1.2858e-06	Sobic.009G089000/Sobic.003G335700/Sobic.007G019700/Sobic.002G284500/Sobic.004G264100/Sobic.008G191900/Sobic.009G170900/Sobic.001G027900/Sobic.007G175800/Sobic.009G176900/Sobic.005G017400/Sobic.003G285101/Sobic.002G408100/Sobic.002G243400	14
GO:0015299	MF	GO:0015299	solute:proton antiporter activity	1.07622e-08	1.4529e-06	1.2858e-06	Sobic.009G089000/Sobic.003G335700/Sobic.007G019700/Sobic.002G284500/Sobic.004G264100/Sobic.008G191900/Sobic.009G170900/Sobic.001G027900/Sobic.007G175800/Sobic.009G176900/Sobic.005G017400/Sobic.003G285101/Sobic.002G408100/Sobic.002G243400	14
GO:0030234	MF	GO:0030234	enzyme regulator activity	1.08323e-06	9.74903e-05	8.62779e-05	Sobic.009G091600/Sobic.002G427500/Sobic.009G098900/Sobic.002G091200/Sobic.003G270700/Sobic.003G147700/Sobic.005G212900/Sobic.006G105500/Sobic.006G236300/Sobic.003G114800/Sobic.001G400400/Sobic.002G210700/Sobic.009G216400/Sobic.001G024300/Sobic.002G091300/Sobic.010G006900/Sobic.003G114900/Sobic.007G146300/Sobic.001G024400/Sobic.009G098400/Sobic.001G345300/Sobic.004G002800/Sobic.001G288400/Sobic.00…	37
GO:0015297	MF	GO:0015297	antiporter activity	2.04587e-06	0.000138096	0.000122214	Sobic.009G089000/Sobic.003G335700/Sobic.007G019700/Sobic.002G284500/Sobic.004G264100/Sobic.008G191900/Sobic.009G170900/Sobic.001G273000/Sobic.001G027900/Sobic.007G175800/Sobic.009G176900/Sobic.009G106700/Sobic.005G017400/Sobic.003G285101/Sobic.001G454900/Sobic.002G408100/Sobic.008G171600/Sobic.003G403000/Sobic.004G349600/Sobic.003G260200/Sobic.002G243400/Sobic.001G185800	22
GO:0009765	BP	GO:0009765	photosynthesis, light harvesting	4.4426e-07	0.000156824	0.000154322	Sobic.003G209800/Sobic.003G209900/Sobic.001G177000/Sobic.002G339200/Sobic.002G352100/Sobic.005G087000/Sobic.009G234600/Sobic.002G289100/Sobic.006G264201/Sobic.002G288300	10
GO:0004857	MF	GO:0004857	enzyme inhibitor activity	4.77535e-06	0.000257869	0.000228211	Sobic.009G091600/Sobic.002G427500/Sobic.002G091200/Sobic.003G270700/Sobic.003G147700/Sobic.005G212900/Sobic.006G105500/Sobic.006G236300/Sobic.003G114800/Sobic.001G400400/Sobic.002G210700/Sobic.009G216400/Sobic.001G024300/Sobic.002G091300/Sobic.010G006900/Sobic.003G114900/Sobic.007G146300/Sobic.001G024400/Sobic.001G345300/Sobic.004G002800/Sobic.001G288400/Sobic.008G129800/Sobic.001G461600/Sobic.00…	30
GO:0015291	MF	GO:0015291	secondary active transmembrane transporter activity	1.14483e-05	0.000515171	0.000455922	Sobic.009G089000/Sobic.003G335700/Sobic.007G019700/Sobic.002G284500/Sobic.004G264100/Sobic.008G191900/Sobic.009G170900/Sobic.001G273000/Sobic.001G027900/Sobic.007G175800/Sobic.009G176900/Sobic.009G106700/Sobic.005G017400/Sobic.003G285101/Sobic.009G064200/Sobic.001G454900/Sobic.002G408100/Sobic.008G171600/Sobic.003G403000/Sobic.004G349600/Sobic.003G260200/Sobic.003G278600/Sobic.002G243400/Sobic.00…	24
GO:0004650	MF	GO:0004650	polygalacturonase activity	2.99215e-05	0.00115412	0.00102138	Sobic.010G190001/Sobic.010G190100/Sobic.007G112400/Sobic.004G080000/Sobic.010G040400/Sobic.003G153100/Sobic.001G045400/Sobic.003G153200	8
GO:0022853	MF	GO:0022853	active ion transmembrane transporter activity	4.43597e-05	0.00149714	0.00132495	Sobic.009G089000/Sobic.003G335700/Sobic.007G019700/Sobic.002G284500/Sobic.004G264100/Sobic.008G191900/Sobic.009G170900/Sobic.001G027900/Sobic.007G175800/Sobic.009G175400/Sobic.009G176900/Sobic.005G017400/Sobic.003G285101/Sobic.009G064200/Sobic.002G408100/Sobic.003G155000/Sobic.003G278600/Sobic.002G243400	18
GO:0022804	MF	GO:0022804	active transmembrane transporter activity	7.53316e-05	0.00225995	0.00200003	Sobic.009G089000/Sobic.003G335700/Sobic.007G019700/Sobic.002G284500/Sobic.004G264100/Sobic.008G191900/Sobic.009G170900/Sobic.001G273000/Sobic.001G027900/Sobic.007G175800/Sobic.009G175400/Sobic.009G176900/Sobic.004G174600/Sobic.009G106700/Sobic.005G017400/Sobic.003G285101/Sobic.009G064200/Sobic.001G454900/Sobic.002G408100/Sobic.008G171600/Sobic.003G403000/Sobic.004G073400/Sobic.004G349600/Sobic.00…	32
GO:0005618	CC	GO:0005618	cell wall	7.50282e-05	0.00371389	0.00371192	Sobic.002G427500/Sobic.006G105500/Sobic.006G236300/Sobic.001G400400/Sobic.002G210700/Sobic.004G350400/Sobic.007G146300/Sobic.003G178000/Sobic.008G131300/Sobic.005G217101/Sobic.001G345300/Sobic.004G025900/Sobic.010G146300/Sobic.007G085500/Sobic.007G085600/Sobic.010G098000/Sobic.002G399700	17
GO:0030312	CC	GO:0030312	external encapsulating structure	7.50282e-05	0.00371389	0.00371192	Sobic.002G427500/Sobic.006G105500/Sobic.006G236300/Sobic.001G400400/Sobic.002G210700/Sobic.004G350400/Sobic.007G146300/Sobic.003G178000/Sobic.008G131300/Sobic.005G217101/Sobic.001G345300/Sobic.004G025900/Sobic.010G146300/Sobic.007G085500/Sobic.007G085600/Sobic.010G098000/Sobic.002G399700	17
GO:0030599	MF	GO:0030599	pectinesterase activity	0.000156299	0.00422008	0.00373473	Sobic.002G427500/Sobic.006G105500/Sobic.006G236300/Sobic.001G400400/Sobic.002G210700/Sobic.004G350400/Sobic.007G146300/Sobic.003G178000/Sobic.008G131300/Sobic.005G217101/Sobic.001G345300/Sobic.002G399700	12
GO:0045229	BP	GO:0045229	external encapsulating structure organization	9.80777e-05	0.00892291	0.00878056	Sobic.002G427500/Sobic.006G105500/Sobic.006G236300/Sobic.001G400400/Sobic.002G210700/Sobic.002G323200/Sobic.004G350400/Sobic.007G146300/Sobic.003G178000/Sobic.008G131300/Sobic.005G217101/Sobic.001G345300/Sobic.002G399700/Sobic.006G163200	14
GO:0071555	BP	GO:0071555	cell wall organization	9.80777e-05	0.00892291	0.00878056	Sobic.002G427500/Sobic.006G105500/Sobic.006G236300/Sobic.001G400400/Sobic.002G210700/Sobic.002G323200/Sobic.004G350400/Sobic.007G146300/Sobic.003G178000/Sobic.008G131300/Sobic.005G217101/Sobic.001G345300/Sobic.002G399700/Sobic.006G163200	14
GO:0071554	BP	GO:0071554	cell wall organization or biogenesis	0.000101109	0.00892291	0.00878056	Sobic.002G427500/Sobic.006G105500/Sobic.006G236300/Sobic.001G400400/Sobic.002G210700/Sobic.002G323200/Sobic.004G350400/Sobic.007G146300/Sobic.003G178000/Sobic.008G131300/Sobic.005G217101/Sobic.001G345300/Sobic.010G082300/Sobic.003G137600/Sobic.004G125100/Sobic.002G399700/Sobic.010G273600/Sobic.002G019000/Sobic.006G163200/Sobic.010G096500	20
GO:0042545	BP	GO:0042545	cell wall modification	0.000173655	0.0122601	0.0120645	Sobic.002G427500/Sobic.006G105500/Sobic.006G236300/Sobic.001G400400/Sobic.002G210700/Sobic.004G350400/Sobic.007G146300/Sobic.003G178000/Sobic.008G131300/Sobic.005G217101/Sobic.001G345300/Sobic.002G399700	12
GO:0019684	BP	GO:0019684	photosynthesis, light reaction	0.00021706	0.0127703	0.0125666	Sobic.003G209800/Sobic.003G209900/Sobic.001G177000/Sobic.002G339200/Sobic.002G352100/Sobic.005G087000/Sobic.009G234600/Sobic.002G289100/Sobic.006G264201/Sobic.002G288300	10
GO:0016717	MF	GO:0016717	oxidoreductase activity, acting on paired donors, with oxidation of a pair of donors resulting in the reduction of molecular oxygen to two molecules of water	0.000854477	0.0209735	0.0185614	Sobic.008G002800/Sobic.005G002700/Sobic.005G002800/Sobic.008G003200/Sobic.007G071600/Sobic.002G258500/Sobic.004G260800	7
GO:0004553	MF	GO:0004553	hydrolase activity, hydrolyzing O-glycosyl compounds	0.000938496	0.0211162	0.0186876	Sobic.010G190001/Sobic.010G190100/Sobic.010G177600/Sobic.007G112400/Sobic.002G053800/Sobic.004G080000/Sobic.001G466100/Sobic.001G226600/Sobic.004G318300/Sobic.010G240300/Sobic.004G025900/Sobic.010G040400/Sobic.007G084600/Sobic.007G176900/Sobic.002G084700/Sobic.002G408400/Sobic.003G137600/Sobic.001G508800/Sobic.010G146300/Sobic.007G085500/Sobic.002G279900/Sobic.005G110460/Sobic.006G265100/Sobic.00…	48
GO:0071944	CC	GO:0071944	cell periphery	0.000708529	0.0233814	0.023369	Sobic.002G427500/Sobic.006G105500/Sobic.006G236300/Sobic.001G400400/Sobic.002G210700/Sobic.004G350400/Sobic.005G049200/Sobic.007G146300/Sobic.003G178000/Sobic.008G048200/Sobic.002G128700/Sobic.008G131300/Sobic.005G217101/Sobic.001G345300/Sobic.004G025900/Sobic.010G146300/Sobic.007G085500/Sobic.007G085600/Sobic.010G098000/Sobic.002G399700/Sobic.001G340800/Sobic.010G064200/Sobic.005G044300/Sobic.01…	24
GO:0016798	MF	GO:0016798	hydrolase activity, acting on glycosyl bonds	0.00121714	0.025279	0.0223717	Sobic.010G190001/Sobic.010G190100/Sobic.010G177600/Sobic.007G112400/Sobic.002G053800/Sobic.004G080000/Sobic.001G466100/Sobic.001G226600/Sobic.004G318300/Sobic.010G240300/Sobic.004G025900/Sobic.010G040400/Sobic.007G084600/Sobic.007G176900/Sobic.002G084700/Sobic.002G408400/Sobic.003G137600/Sobic.001G508800/Sobic.010G146300/Sobic.007G085500/Sobic.002G279900/Sobic.005G110460/Sobic.006G265100/Sobic.00…	51
GO:0003779	MF	GO:0003779	actin binding	0.00161914	0.0312262	0.0276349	Sobic.006G173400/Sobic.002G303500/Sobic.007G145500/Sobic.004G290500/Sobic.006G205400/Sobic.001G366700/Sobic.001G322400	7
GO:0016758	MF	GO:0016758	hexosyltransferase activity	0.00199247	0.033692	0.0298171	Sobic.007G100800/Sobic.010G146000/Sobic.007G080100/Sobic.006G282100/Sobic.001G236400/Sobic.002G312000/Sobic.001G093100/Sobic.004G025900/Sobic.010G082300/Sobic.003G287800/Sobic.005G192200/Sobic.010G146300/Sobic.007G085500/Sobic.006G097800/Sobic.002G311601/Sobic.004G322000/Sobic.007G085600/Sobic.001G030600/Sobic.005G033900/Sobic.001G103100/Sobic.010G098000/Sobic.002G085300/Sobic.004G125100/Sobic.00…	55
GO:0015078	MF	GO:0015078	proton transmembrane transporter activity	0.00199656	0.033692	0.0298171	Sobic.009G089000/Sobic.003G335700/Sobic.007G019700/Sobic.002G284500/Sobic.004G264100/Sobic.008G191900/Sobic.009G170900/Sobic.009G006700/Sobic.001G027900/Sobic.007G175800/Sobic.009G175400/Sobic.009G176900/Sobic.005G017400/Sobic.003G285101/Sobic.002G408100/Sobic.003G155000/Sobic.002G243400	17
GO:0140103	MF	GO:0140103	catalytic activity, acting on a glycoprotein	0.00303331	0.0481761	0.0426353	Sobic.004G163800/Sobic.008G166100/Sobic.002G298201/Sobic.004G201700/Sobic.006G120500	5

## Sheet: Heading_14D_Down
GO of Heading_14D_Down
	ONTOLOGY	ID	Description	pvalue	p.adjust	qvalue	geneID	Count
GO:0032502	BP	GO:0032502	developmental process	0.000115046	0.0287935	0.0287935	Sobic.006G196700/Sobic.010G133000/Sobic.010G015000/Sobic.002G151200/Sobic.007G088300/Sobic.004G214300/Sobic.010G007800/Sobic.001G075700/Sobic.010G215100/Sobic.001G485200/Sobic.001G154800/Sobic.004G180800/Sobic.006G245500/Sobic.002G022600/Sobic.001G448000/Sobic.004G269900/Sobic.009G024600/Sobic.001G154700/Sobic.004G282601/Sobic.003G089900/Sobic.009G212500	21
GO:0007275	BP	GO:0007275	multicellular organism development	0.000197768	0.0287935	0.0287935	Sobic.006G196700/Sobic.010G133000/Sobic.010G015000/Sobic.002G151200/Sobic.007G088300/Sobic.004G214300/Sobic.010G007800/Sobic.001G075700/Sobic.010G215100/Sobic.001G485200/Sobic.001G154800/Sobic.004G180800/Sobic.006G245500/Sobic.002G022600/Sobic.001G448000/Sobic.009G024600/Sobic.001G154700/Sobic.003G089900/Sobic.009G212500	19
GO:0048856	BP	GO:0048856	anatomical structure development	0.000226721	0.0287935	0.0287935	Sobic.006G196700/Sobic.010G133000/Sobic.010G015000/Sobic.002G151200/Sobic.007G088300/Sobic.004G214300/Sobic.010G007800/Sobic.001G075700/Sobic.010G215100/Sobic.001G485200/Sobic.001G154800/Sobic.004G180800/Sobic.006G245500/Sobic.002G022600/Sobic.001G448000/Sobic.009G024600/Sobic.001G154700/Sobic.003G089900/Sobic.009G212500	19
GO:0045735	MF	GO:0045735	nutrient reservoir activity	1.73518e-20	4.7891e-18	4.65759e-18	Sobic.001G059800/Sobic.001G144900/Sobic.001G380800/Sobic.001G469300/Sobic.005G184400/Sobic.005G192900/Sobic.005G193260/Sobic.005G193100/Sobic.005G193000/Sobic.005G192700/Sobic.005G193140/Sobic.005G184700/Sobic.005G192901/Sobic.005G193180/Sobic.005G188800/Sobic.005G193220/Sobic.005G184600/Sobic.005G192801/Sobic.005G184800/Sobic.005G184500/Sobic.005G185400/Sobic.005G185600/Sobic.005G189000	23
GO:0016705	MF	GO:0016705	oxidoreductase activity, acting on paired donors, with incorporation or reduction of molecular oxygen	1.06134e-09	1.08639e-07	1.05656e-07	Sobic.006G261000/Sobic.005G206100/Sobic.007G071600/Sobic.002G051300/Sobic.008G144600/Sobic.004G260600/Sobic.001G495850/Sobic.007G003600/Sobic.010G248301/Sobic.005G064900/Sobic.001G254800/Sobic.001G176300/Sobic.001G012000/Sobic.010G069300/Sobic.003G227900/Sobic.002G272700/Sobic.010G106800/Sobic.005G115800/Sobic.001G147900/Sobic.010G184800/Sobic.003G228700/Sobic.008G002800/Sobic.005G228400/Sobic.00…	66
GO:0005506	MF	GO:0005506	iron ion binding	1.18086e-09	1.08639e-07	1.05656e-07	Sobic.006G261000/Sobic.005G206100/Sobic.008G144600/Sobic.007G073500/Sobic.007G003600/Sobic.010G248301/Sobic.005G064900/Sobic.001G254800/Sobic.001G176300/Sobic.001G012000/Sobic.010G069300/Sobic.003G227900/Sobic.002G272700/Sobic.010G106800/Sobic.005G115800/Sobic.001G147900/Sobic.003G228700/Sobic.005G228400/Sobic.001G235500/Sobic.010G019500/Sobic.010G055300/Sobic.001G319800/Sobic.010G204200/Sobic.00…	66

## Sheet: Heading_14D_Up
GO of Heading_14D_Up
	ONTOLOGY	ID	Description	pvalue	p.adjust	qvalue	geneID	Count
GO:0007017	BP	GO:0007017	microtubule-based process	4.67409e-12	2.2015e-09	2.0566e-09	Sobic.006G215800/Sobic.002G164600/Sobic.003G212800/Sobic.002G338800/Sobic.004G099200/Sobic.001G177900/Sobic.008G148000/Sobic.008G171900/Sobic.001G146000/Sobic.004G024800/Sobic.009G136000/Sobic.004G339500/Sobic.004G248300/Sobic.002G004100/Sobic.008G148300/Sobic.005G000500/Sobic.007G168900/Sobic.001G458900/Sobic.003G260700/Sobic.002G313000/Sobic.006G112800/Sobic.003G135400/Sobic.004G241300/Sobic.00…	50
GO:0006928	BP	GO:0006928	movement of cell or subcellular component	8.1508e-11	1.27968e-08	1.19545e-08	Sobic.003G212800/Sobic.004G099200/Sobic.001G177900/Sobic.008G148000/Sobic.008G171900/Sobic.004G339500/Sobic.002G004100/Sobic.008G148300/Sobic.005G000500/Sobic.007G168900/Sobic.006G112800/Sobic.004G241300/Sobic.005G209600/Sobic.009G024100/Sobic.009G129400/Sobic.005G144600/Sobic.010G008900/Sobic.008G000800/Sobic.002G204400/Sobic.003G292700/Sobic.002G390800/Sobic.006G035600/Sobic.001G088400/Sobic.00…	31
GO:0007018	BP	GO:0007018	microtubule-based movement	8.1508e-11	1.27968e-08	1.19545e-08	Sobic.003G212800/Sobic.004G099200/Sobic.001G177900/Sobic.008G148000/Sobic.008G171900/Sobic.004G339500/Sobic.002G004100/Sobic.008G148300/Sobic.005G000500/Sobic.007G168900/Sobic.006G112800/Sobic.004G241300/Sobic.005G209600/Sobic.009G024100/Sobic.009G129400/Sobic.005G144600/Sobic.010G008900/Sobic.008G000800/Sobic.002G204400/Sobic.003G292700/Sobic.002G390800/Sobic.006G035600/Sobic.001G088400/Sobic.00…	31
GO:0006633	BP	GO:0006633	fatty acid biosynthetic process	1.01667e-05	0.00119713	0.00111834	Sobic.010G108100/Sobic.001G495500/Sobic.007G170400/Sobic.010G108600/Sobic.010G108001/Sobic.010G108301/Sobic.010G107400/Sobic.010G108200/Sobic.003G173700/Sobic.005G135300/Sobic.008G162600/Sobic.010G181500/Sobic.001G069700/Sobic.001G221900/Sobic.002G111500/Sobic.002G268300/Sobic.005G102100/Sobic.004G342000/Sobic.010G273200/Sobic.004G341300/Sobic.001G222700/Sobic.001G438100/Sobic.003G178700/Sobic.00…	32
GO:0006260	BP	GO:0006260	DNA replication	1.66267e-05	0.00156624	0.00146315	Sobic.001G456500/Sobic.009G087000/Sobic.008G129200/Sobic.004G331600/Sobic.008G020500/Sobic.003G183700/Sobic.005G110535/Sobic.003G013800/Sobic.007G152900/Sobic.006G051000/Sobic.010G103700/Sobic.009G172950/Sobic.002G385400/Sobic.005G020100/Sobic.002G280100/Sobic.008G087000/Sobic.006G087500/Sobic.002G420000/Sobic.001G082800/Sobic.010G054600/Sobic.009G109300/Sobic.006G195500/Sobic.007G053600/Sobic.00…	25
GO:0006631	BP	GO:0006631	fatty acid metabolic process	2.71627e-05	0.00213227	0.00199193	Sobic.010G108100/Sobic.001G495500/Sobic.007G170400/Sobic.010G108600/Sobic.001G265300/Sobic.010G108001/Sobic.010G108301/Sobic.010G107400/Sobic.010G108200/Sobic.002G258500/Sobic.003G173700/Sobic.003G377100/Sobic.005G135300/Sobic.008G162600/Sobic.010G181500/Sobic.001G069700/Sobic.001G221900/Sobic.002G111500/Sobic.002G268300/Sobic.005G102100/Sobic.004G342000/Sobic.010G273200/Sobic.004G341300/Sobic.01…	36
GO:0009765	BP	GO:0009765	photosynthesis, light harvesting	3.3993e-05	0.00228724	0.0021367	Sobic.009G234600/Sobic.002G339200/Sobic.002G289100/Sobic.002G288300/Sobic.006G264201/Sobic.005G087000/Sobic.001G177000/Sobic.002G338000/Sobic.010G189300/Sobic.002G352100/Sobic.004G056900	11
GO:0072330	BP	GO:0072330	monocarboxylic acid biosynthetic process	7.46382e-05	0.00439432	0.0041051	Sobic.010G108100/Sobic.001G495500/Sobic.007G170400/Sobic.010G108600/Sobic.010G108001/Sobic.010G108301/Sobic.010G107400/Sobic.010G108200/Sobic.003G173700/Sobic.005G135300/Sobic.008G162600/Sobic.010G181500/Sobic.001G069700/Sobic.001G221900/Sobic.002G111500/Sobic.002G268300/Sobic.005G102100/Sobic.004G342000/Sobic.010G273200/Sobic.004G341300/Sobic.001G222700/Sobic.001G438100/Sobic.003G178700/Sobic.00…	32
GO:0022402	BP	GO:0022402	cell cycle process	0.00010056	0.00526262	0.00491625	Sobic.006G215800/Sobic.002G164600/Sobic.004G024800/Sobic.004G077100/Sobic.001G230300/Sobic.009G136000/Sobic.005G020600/Sobic.001G458900/Sobic.003G013800/Sobic.003G260700/Sobic.002G313000/Sobic.003G179500/Sobic.002G403700/Sobic.001G442800/Sobic.001G078600/Sobic.002G074500/Sobic.010G105400/Sobic.008G019600/Sobic.006G126700/Sobic.002G221700	20
GO:0000278	BP	GO:0000278	mitotic cell cycle	0.000209276	0.00985689	0.00920813	Sobic.002G164600/Sobic.004G077100/Sobic.005G020600/Sobic.001G458900/Sobic.003G013800/Sobic.002G313000/Sobic.003G179500/Sobic.002G403700/Sobic.001G078600/Sobic.010G105400/Sobic.008G019600/Sobic.006G126700	12
GO:0019684	BP	GO:0019684	photosynthesis, light reaction	0.000369071	0.015165	0.0141669	Sobic.009G234600/Sobic.002G339200/Sobic.002G289100/Sobic.002G288300/Sobic.001G090700/Sobic.006G264201/Sobic.005G087000/Sobic.001G177000/Sobic.002G338000/Sobic.010G189300/Sobic.001G276500/Sobic.002G352100/Sobic.004G056900/Sobic.010G241000	14
GO:1903047	BP	GO:1903047	mitotic cell cycle process	0.00038637	0.015165	0.0141669	Sobic.002G164600/Sobic.004G077100/Sobic.005G020600/Sobic.001G458900/Sobic.003G013800/Sobic.002G313000/Sobic.003G179500/Sobic.002G403700/Sobic.010G105400/Sobic.008G019600/Sobic.006G126700	11
GO:0008610	BP	GO:0008610	lipid biosynthetic process	0.000743468	0.0245996	0.0229806	Sobic.010G108100/Sobic.005G135700/Sobic.001G495500/Sobic.007G170400/Sobic.010G108600/Sobic.005G135500/Sobic.010G108001/Sobic.010G108301/Sobic.010G107400/Sobic.010G108200/Sobic.005G135000/Sobic.002G146000/Sobic.003G173700/Sobic.005G137200/Sobic.005G135300/Sobic.008G162600/Sobic.010G068001/Sobic.010G181500/Sobic.001G069700/Sobic.003G111500/Sobic.001G221900/Sobic.002G170100/Sobic.003G309600/Sobic.00…	52
GO:0010564	BP	GO:0010564	regulation of cell cycle process	0.000783428	0.0245996	0.0229806	Sobic.002G164600/Sobic.004G077100/Sobic.005G020600/Sobic.001G458900/Sobic.003G013800/Sobic.002G313000/Sobic.001G078600/Sobic.008G019600/Sobic.006G126700	9
GO:0098813	BP	GO:0098813	nuclear chromosome segregation	0.000783428	0.0245996	0.0229806	Sobic.004G077100/Sobic.001G230300/Sobic.005G020600/Sobic.003G179500/Sobic.002G403700/Sobic.002G074500/Sobic.010G105400/Sobic.008G019600/Sobic.006G126700	9
GO:0000003	BP	GO:0000003	reproduction	0.00114307	0.030323	0.0283272	Sobic.002G288800/Sobic.002G154300/Sobic.002G289400/Sobic.004G056000/Sobic.010G045100/Sobic.009G018200/Sobic.002G288500/Sobic.003G383800/Sobic.006G229200/Sobic.003G080600/Sobic.010G208800/Sobic.006G229300/Sobic.001G230300/Sobic.002G289300/Sobic.002G333300/Sobic.003G319600/Sobic.010G174900/Sobic.008G084900/Sobic.009G082700/Sobic.003G384100/Sobic.009G188100/Sobic.003G319500/Sobic.006G228200/Sobic.00…	27
GO:0022414	BP	GO:0022414	reproductive process	0.00114307	0.030323	0.0283272	Sobic.002G288800/Sobic.002G154300/Sobic.002G289400/Sobic.004G056000/Sobic.010G045100/Sobic.009G018200/Sobic.002G288500/Sobic.003G383800/Sobic.006G229200/Sobic.003G080600/Sobic.010G208800/Sobic.006G229300/Sobic.001G230300/Sobic.002G289300/Sobic.002G333300/Sobic.003G319600/Sobic.010G174900/Sobic.008G084900/Sobic.009G082700/Sobic.003G384100/Sobic.009G188100/Sobic.003G319500/Sobic.006G228200/Sobic.00…	27
GO:0007059	BP	GO:0007059	chromosome segregation	0.00115884	0.030323	0.0283272	Sobic.004G077100/Sobic.001G230300/Sobic.005G020600/Sobic.003G179500/Sobic.002G403700/Sobic.001G078600/Sobic.002G074500/Sobic.010G105400/Sobic.008G019600/Sobic.006G126700	10
GO:0000280	BP	GO:0000280	nuclear division	0.001331	0.0329948	0.0308232	Sobic.004G077100/Sobic.001G230300/Sobic.005G020600/Sobic.003G179500/Sobic.002G403700/Sobic.002G074500/Sobic.010G105400/Sobic.008G019600/Sobic.006G126700	9
GO:0007346	BP	GO:0007346	regulation of mitotic cell cycle	0.00146094	0.0344051	0.0321406	Sobic.002G164600/Sobic.004G077100/Sobic.005G020600/Sobic.001G458900/Sobic.003G013800/Sobic.002G313000/Sobic.008G019600/Sobic.006G126700	8
GO:0005871	CC	GO:0005871	kinesin complex	1.40365e-11	9.3701e-10	8.63036e-10	Sobic.003G212800/Sobic.004G099200/Sobic.001G177900/Sobic.008G148000/Sobic.008G171900/Sobic.004G339500/Sobic.002G004100/Sobic.008G148300/Sobic.005G000500/Sobic.007G168900/Sobic.006G112800/Sobic.004G241300/Sobic.005G209600/Sobic.009G024100/Sobic.009G129400/Sobic.005G144600/Sobic.010G008900/Sobic.008G000800/Sobic.002G204400/Sobic.003G292700/Sobic.002G390800/Sobic.006G035600/Sobic.001G088400/Sobic.00…	31
GO:0015630	CC	GO:0015630	microtubule cytoskeleton	1.80194e-11	9.3701e-10	8.63036e-10	Sobic.002G164600/Sobic.003G212800/Sobic.002G338800/Sobic.004G099200/Sobic.001G177900/Sobic.008G148000/Sobic.008G171900/Sobic.001G146000/Sobic.004G339500/Sobic.004G248300/Sobic.002G004100/Sobic.008G148300/Sobic.005G000500/Sobic.007G168900/Sobic.001G458900/Sobic.002G313000/Sobic.006G112800/Sobic.003G135400/Sobic.004G241300/Sobic.005G209600/Sobic.009G024100/Sobic.009G129400/Sobic.005G144600/Sobic.01…	43
GO:0005875	CC	GO:0005875	microtubule associated complex	8.60181e-10	2.98196e-08	2.74654e-08	Sobic.003G212800/Sobic.002G338800/Sobic.004G099200/Sobic.001G177900/Sobic.008G148000/Sobic.008G171900/Sobic.004G339500/Sobic.004G248300/Sobic.002G004100/Sobic.008G148300/Sobic.005G000500/Sobic.007G168900/Sobic.006G112800/Sobic.004G241300/Sobic.005G209600/Sobic.009G024100/Sobic.009G129400/Sobic.005G144600/Sobic.010G008900/Sobic.008G000800/Sobic.002G204400/Sobic.003G292700/Sobic.002G390800/Sobic.00…	33
GO:0005856	CC	GO:0005856	cytoskeleton	5.21971e-09	1.35712e-07	1.24998e-07	Sobic.002G428000/Sobic.002G164600/Sobic.003G212800/Sobic.002G338800/Sobic.004G099200/Sobic.001G177900/Sobic.008G148000/Sobic.008G171900/Sobic.001G146000/Sobic.004G339500/Sobic.004G248300/Sobic.002G004100/Sobic.008G148300/Sobic.005G000500/Sobic.007G168900/Sobic.001G458900/Sobic.010G093600/Sobic.002G313000/Sobic.006G112800/Sobic.003G135400/Sobic.004G241300/Sobic.005G209600/Sobic.009G024100/Sobic.00…	49
GO:0005618	CC	GO:0005618	cell wall	0.000334141	0.00579179	0.00533454	Sobic.010G017600/Sobic.002G302000/Sobic.004G350500/Sobic.002G399700/Sobic.005G082100/Sobic.001G538000/Sobic.001G309000/Sobic.008G135901/Sobic.004G350400/Sobic.005G140001/Sobic.001G441700/Sobic.002G251600/Sobic.003G116100/Sobic.007G090463/Sobic.004G129400/Sobic.007G146200/Sobic.008G131300/Sobic.005G217101/Sobic.003G148400/Sobic.007G090460/Sobic.006G228100/Sobic.007G090436/Sobic.006G205600/Sobic.00…	25
GO:0030312	CC	GO:0030312	external encapsulating structure	0.000334141	0.00579179	0.00533454	Sobic.010G017600/Sobic.002G302000/Sobic.004G350500/Sobic.002G399700/Sobic.005G082100/Sobic.001G538000/Sobic.001G309000/Sobic.008G135901/Sobic.004G350400/Sobic.005G140001/Sobic.001G441700/Sobic.002G251600/Sobic.003G116100/Sobic.007G090463/Sobic.004G129400/Sobic.007G146200/Sobic.008G131300/Sobic.005G217101/Sobic.003G148400/Sobic.007G090460/Sobic.006G228100/Sobic.007G090436/Sobic.006G205600/Sobic.00…	25
GO:0005874	CC	GO:0005874	microtubule	0.00331791	0.0492947	0.045403	Sobic.002G164600/Sobic.001G146000/Sobic.001G458900/Sobic.002G313000/Sobic.003G135400/Sobic.001G540900/Sobic.001G107100/Sobic.009G052100/Sobic.001G073700	9
GO:0008092	MF	GO:0008092	cytoskeletal protein binding	6.61771e-14	2.05811e-11	1.83903e-11	Sobic.006G215800/Sobic.009G088700/Sobic.003G212800/Sobic.004G099200/Sobic.001G177900/Sobic.001G205000/Sobic.008G148000/Sobic.008G171900/Sobic.004G024800/Sobic.007G145500/Sobic.009G136000/Sobic.004G339500/Sobic.002G004100/Sobic.005G000500/Sobic.007G168900/Sobic.003G260700/Sobic.006G205400/Sobic.006G112800/Sobic.004G241300/Sobic.005G209600/Sobic.009G024100/Sobic.009G129400/Sobic.005G144600/Sobic.00…	47
GO:0008017	MF	GO:0008017	microtubule binding	1.74956e-13	2.72056e-11	2.43096e-11	Sobic.006G215800/Sobic.003G212800/Sobic.004G099200/Sobic.001G177900/Sobic.001G205000/Sobic.008G148000/Sobic.008G171900/Sobic.004G024800/Sobic.009G136000/Sobic.004G339500/Sobic.002G004100/Sobic.005G000500/Sobic.007G168900/Sobic.003G260700/Sobic.006G112800/Sobic.004G241300/Sobic.005G209600/Sobic.009G024100/Sobic.009G129400/Sobic.005G144600/Sobic.010G008900/Sobic.008G000800/Sobic.001G442800/Sobic.00…	39
GO:0015631	MF	GO:0015631	tubulin binding	3.21007e-13	3.32778e-11	2.97354e-11	Sobic.006G215800/Sobic.003G212800/Sobic.004G099200/Sobic.001G177900/Sobic.001G205000/Sobic.008G148000/Sobic.008G171900/Sobic.004G024800/Sobic.009G136000/Sobic.004G339500/Sobic.002G004100/Sobic.005G000500/Sobic.007G168900/Sobic.003G260700/Sobic.006G112800/Sobic.004G241300/Sobic.005G209600/Sobic.009G024100/Sobic.009G129400/Sobic.005G144600/Sobic.010G008900/Sobic.008G000800/Sobic.001G442800/Sobic.00…	39
GO:0003777	MF	GO:0003777	microtubule motor activity	4.08566e-11	3.1766e-09	2.83846e-09	Sobic.003G212800/Sobic.004G099200/Sobic.001G177900/Sobic.008G148000/Sobic.008G171900/Sobic.004G339500/Sobic.002G004100/Sobic.008G148300/Sobic.005G000500/Sobic.007G168900/Sobic.006G112800/Sobic.004G241300/Sobic.005G209600/Sobic.009G024100/Sobic.009G129400/Sobic.005G144600/Sobic.010G008900/Sobic.008G000800/Sobic.002G204400/Sobic.003G292700/Sobic.002G390800/Sobic.006G035600/Sobic.001G088400/Sobic.00…	31
GO:0003774	MF	GO:0003774	cytoskeletal motor activity	1.55412e-09	9.66664e-08	8.63764e-08	Sobic.003G212800/Sobic.004G099200/Sobic.001G177900/Sobic.008G148000/Sobic.008G171900/Sobic.004G339500/Sobic.002G004100/Sobic.008G148300/Sobic.005G000500/Sobic.007G168900/Sobic.010G093600/Sobic.006G112800/Sobic.004G241300/Sobic.005G209600/Sobic.009G024100/Sobic.009G212900/Sobic.009G129400/Sobic.005G144600/Sobic.010G008900/Sobic.008G000800/Sobic.002G204400/Sobic.003G292700/Sobic.002G390800/Sobic.00…	33
GO:0016798	MF	GO:0016798	hydrolase activity, acting on glycosyl bonds	2.4602e-08	1.2752e-06	1.13946e-06	Sobic.004G309200/Sobic.006G132200/Sobic.002G302000/Sobic.006G134700/Sobic.004G004800/Sobic.003G142100/Sobic.001G538000/Sobic.006G145700/Sobic.004G024500/Sobic.009G088700/Sobic.002G329400/Sobic.006G117000/Sobic.002G087500/Sobic.010G020100/Sobic.007G223600/Sobic.007G119300/Sobic.001G309000/Sobic.006G145600/Sobic.010G240300/Sobic.001G269000/Sobic.001G263500/Sobic.006G235600/Sobic.004G028700/Sobic.00…	108
GO:0004553	MF	GO:0004553	hydrolase activity, hydrolyzing O-glycosyl compounds	9.0911e-08	4.03905e-06	3.6091e-06	Sobic.004G309200/Sobic.006G132200/Sobic.002G302000/Sobic.006G134700/Sobic.004G004800/Sobic.003G142100/Sobic.001G538000/Sobic.006G145700/Sobic.004G024500/Sobic.009G088700/Sobic.002G329400/Sobic.006G117000/Sobic.010G020100/Sobic.007G119300/Sobic.001G309000/Sobic.006G145600/Sobic.010G240300/Sobic.001G269000/Sobic.001G263500/Sobic.006G235600/Sobic.004G028700/Sobic.001G458600/Sobic.002G268200/Sobic.00…	99
GO:0005507	MF	GO:0005507	copper ion binding	4.5534e-06	0.000177014	0.000158171	Sobic.001G403100/Sobic.003G352800/Sobic.001G199400/Sobic.006G178400/Sobic.003G088900/Sobic.010G171900/Sobic.005G005800/Sobic.010G268500/Sobic.009G162800/Sobic.010G171800/Sobic.002G347300/Sobic.002G314800/Sobic.003G088500/Sobic.010G230000/Sobic.003G341500/Sobic.003G088800/Sobic.004G243400/Sobic.001G422300/Sobic.003G352700/Sobic.010G003100/Sobic.001G369800/Sobic.004G235900/Sobic.002G282600/Sobic.00…	24
GO:0016746	MF	GO:0016746	acyltransferase activity	2.03963e-05	0.000704805	0.00062978	Sobic.001G348100/Sobic.003G411100/Sobic.001G099300/Sobic.010G108100/Sobic.005G135700/Sobic.004G313500/Sobic.001G495500/Sobic.007G170400/Sobic.010G108600/Sobic.004G065400/Sobic.005G135500/Sobic.010G108001/Sobic.010G108301/Sobic.010G107400/Sobic.010G108200/Sobic.008G049000/Sobic.005G135000/Sobic.005G137200/Sobic.004G328700/Sobic.003G069200/Sobic.006G247400/Sobic.005G122800/Sobic.003G068800/Sobic.00…	75
GO:0016747	MF	GO:0016747	acyltransferase activity, transferring groups other than amino-acyl groups	2.7982e-05	0.000870241	0.000777606	Sobic.001G348100/Sobic.003G411100/Sobic.010G108100/Sobic.005G135700/Sobic.004G313500/Sobic.001G495500/Sobic.007G170400/Sobic.010G108600/Sobic.004G065400/Sobic.005G135500/Sobic.010G108001/Sobic.010G108301/Sobic.010G107400/Sobic.010G108200/Sobic.008G049000/Sobic.005G135000/Sobic.005G137200/Sobic.004G328700/Sobic.003G069200/Sobic.006G247400/Sobic.005G122800/Sobic.003G068800/Sobic.005G135300/Sobic.00…	65
GO:0046983	MF	GO:0046983	protein dimerization activity	5.89982e-05	0.00166804	0.00149048	Sobic.004G094600/Sobic.004G171500/Sobic.003G381100/Sobic.007G170500/Sobic.010G221500/Sobic.001G354400/Sobic.002G076600/Sobic.010G231000/Sobic.003G398600/Sobic.004G056000/Sobic.001G455900/Sobic.006G080500/Sobic.007G059100/Sobic.003G379000/Sobic.003G282400/Sobic.007G155300/Sobic.004G253300/Sobic.006G189500/Sobic.002G325000/Sobic.010G090200/Sobic.002G168400/Sobic.007G193300/Sobic.002G267000/Sobic.00…	72
GO:0004650	MF	GO:0004650	polygalacturonase activity	9.72176e-05	0.00251956	0.00225136	Sobic.004G028700/Sobic.010G190001/Sobic.010G190100/Sobic.007G112400/Sobic.003G153200/Sobic.003G153100/Sobic.003G141800/Sobic.001G045800/Sobic.009G216300/Sobic.003G050100	10
GO:0009055	MF	GO:0009055	electron transfer activity	0.000399809	0.00956467	0.00854653	Sobic.003G027200/Sobic.002G316400/Sobic.002G379000/Sobic.008G117300/Sobic.008G117600/Sobic.010G121700/Sobic.007G100600/Sobic.002G003800/Sobic.003G127900/Sobic.004G254700/Sobic.002G238900/Sobic.006G099900/Sobic.004G001800/Sobic.003G306000/Sobic.004G100300/Sobic.010G086800/Sobic.006G166700/Sobic.008G117400/Sobic.002G233400/Sobic.008G117800/Sobic.002G239000/Sobic.004G217100/Sobic.006G263500/Sobic.00…	45
GO:0008236	MF	GO:0008236	serine-type peptidase activity	0.00100682	0.0208747	0.0186527	Sobic.008G031400/Sobic.008G073700/Sobic.002G352501/Sobic.008G119900/Sobic.006G005900/Sobic.008G122300/Sobic.010G154600/Sobic.005G165500/Sobic.001G002400/Sobic.003G062900/Sobic.008G073800/Sobic.002G216000/Sobic.006G028600/Sobic.005G186800/Sobic.004G010000/Sobic.005G186700/Sobic.003G132500/Sobic.010G208400/Sobic.002G112300/Sobic.004G318600/Sobic.009G151000/Sobic.010G131700/Sobic.004G329000/Sobic.00…	44
GO:0017171	MF	GO:0017171	serine hydrolase activity	0.00100682	0.0208747	0.0186527	Sobic.008G031400/Sobic.008G073700/Sobic.002G352501/Sobic.008G119900/Sobic.006G005900/Sobic.008G122300/Sobic.010G154600/Sobic.005G165500/Sobic.001G002400/Sobic.003G062900/Sobic.008G073800/Sobic.002G216000/Sobic.006G028600/Sobic.005G186800/Sobic.004G010000/Sobic.005G186700/Sobic.003G132500/Sobic.010G208400/Sobic.002G112300/Sobic.004G318600/Sobic.009G151000/Sobic.010G131700/Sobic.004G329000/Sobic.00…	44
GO:0043531	MF	GO:0043531	ADP binding	0.00146218	0.0284211	0.0253957	Sobic.009G004700/Sobic.008G178200/Sobic.002G393800/Sobic.002G398200/Sobic.008G021400/Sobic.005G223600/Sobic.009G026700/Sobic.005G075800/Sobic.005G047700/Sobic.008G027400/Sobic.008G027200/Sobic.006G222901/Sobic.001G272800/Sobic.002G303100/Sobic.005G096201/Sobic.007G189200/Sobic.005G212600/Sobic.005G218400/Sobic.005G224200/Sobic.008G178500/Sobic.001G459600/Sobic.003G325100/Sobic.005G048400/Sobic.00…	70
GO:0016788	MF	GO:0016788	hydrolase activity, acting on ester bonds	0.00185305	0.0339	0.0302914	Sobic.008G135800/Sobic.003G238900/Sobic.005G027200/Sobic.009G078600/Sobic.005G027100/Sobic.004G215500/Sobic.002G278700/Sobic.010G017600/Sobic.002G278800/Sobic.004G350500/Sobic.004G023000/Sobic.002G399700/Sobic.005G082100/Sobic.009G200100/Sobic.004G121200/Sobic.009G070800/Sobic.009G070700/Sobic.008G077800/Sobic.010G044500/Sobic.003G283400/Sobic.006G116000/Sobic.004G170600/Sobic.004G001200/Sobic.00…	102
GO:0004252	MF	GO:0004252	serine-type endopeptidase activity	0.00222865	0.0385061	0.0344072	Sobic.008G031400/Sobic.002G352501/Sobic.008G119900/Sobic.008G122300/Sobic.005G165500/Sobic.001G002400/Sobic.002G216000/Sobic.006G028600/Sobic.003G132500/Sobic.002G112300/Sobic.004G318600/Sobic.009G151000/Sobic.005G165400/Sobic.001G396500/Sobic.002G161200/Sobic.004G289100/Sobic.010G196200/Sobic.006G082000/Sobic.005G100300/Sobic.004G318700/Sobic.007G147200/Sobic.004G319000/Sobic.001G532200/Sobic.00…	25
GO:0016818	MF	GO:0016818	hydrolase activity, acting on acid anhydrides, in phosphorus-containing anhydrides	0.00280341	0.0458873	0.0410027	Sobic.004G254100/Sobic.001G430500/Sobic.002G203800/Sobic.010G136900/Sobic.007G054500/Sobic.006G123100/Sobic.004G089400/Sobic.003G212800/Sobic.004G073500/Sobic.004G099200/Sobic.001G177900/Sobic.001G413700/Sobic.003G215300/Sobic.008G148000/Sobic.008G171900/Sobic.001G146000/Sobic.003G348100/Sobic.008G129200/Sobic.004G339500/Sobic.003G387300/Sobic.005G110535/Sobic.002G004100/Sobic.008G148300/Sobic.00…	84

## Sheet: Heading_0D_Up
GO of Heading_0D_Up
	ONTOLOGY	ID	Description	pvalue	p.adjust	qvalue	geneID	Count
GO:0043531	MF	GO:0043531	ADP binding	2.28126e-12	4.12908e-10	3.93817e-10	Sobic.008G178200/Sobic.009G004700/Sobic.002G393800/Sobic.008G178300/Sobic.002G398200/Sobic.009G026700/Sobic.001G459600/Sobic.005G075800/Sobic.008G027200/Sobic.008G178500/Sobic.008G027400/Sobic.005G096201/Sobic.005G223600/Sobic.005G047700/Sobic.005G224200/Sobic.009G018300/Sobic.001G272800/Sobic.008G021400/Sobic.009G049500/Sobic.008G177900/Sobic.005G192100/Sobic.005G048400/Sobic.005G218600/Sobic.00…	37
