# Supplementary material for: Combined Analysis of BSA-Seq and RNA-Seq Reveals Candidate Genes for qGS1 Related to Sorghum Grain Size
Source: Plants (Basel). 2025 Jun 11;14(12):1791. doi: 10.3390/plants14121791 (PMC12196917; doi:10.3390/plants14121791)
Supplement: Supplementary file 1 [file plants-14-01791-s001.zip › Supplementary Files/Table S8.xlsx]

## Sheet: Sheet1
Table S8 The expression of Sobic.001G230700 in Sorghum GeneAtlas v2 FPKM
	Sobic.001G230700
growing internode upper.floral initiation	9.029
growing internode.floral initiation	22.114
internode mature.floral initiation	19.198
leaf blade.juvenile	16.614
leaf flag 1 internode.anthesis	1.081
leaf flag 1 internode.grain maturity	2.408
leaf lower growing.anthesis	4.817
leaf lower growing.floral initiation	11.543
leaf lower growing.grain maturity	7.99
leaf lower whorl.vegetative	7.08
leaf lower.juvenile	8.947
leaf middle whorl.vegetative	6.895
leaf sheath growing.anthesis	2.651
leaf sheath growing.floral initiation	34.62
leaf sheath growing.grain maturity	2.722
leaf upper growing.anthesis	7.655
leaf upper growing.floral initiation	7.002
leaf upper whorl.vegetative	3.065
leaf upper.juvenile	4.036
panicle lower.anthesis	28.349
panicle upper.anthesis	9.002
panicle.floral initiation	0.418
peduncle.floral initiation	0.085
root bottom.anthesis	12.029
root bottom.floral initiation	66.918
root bottom.grain maturity	31.416
root bottom.juvenile	19.33
root bottom.vegetative	10.823
root middle.floral initiation	65.4
root top.juvenile	32.649
root top.vegetative	23.834
root.ammonium	5.578
root.control fertilized	31.355
root.control water	11.439
root.nitrate	6.468
root.urea	5.932
seed dry.grain maturity	21.269
seed imbibed.grain maturity	223.605
shoot.ammonium	1.99
shoot.control fertilized	10.063
shoot.control water	3.242
shoot.nitrate	2.282
shoot.urea	2.064
stem 1cm.vegetative	19.227
stem 2mm.juvenile	20.509
stem mid internode.anthesis	0.935
stem mid internode.grain maturity	1.275
	223.605

## Sheet: Sheet2
	DDYM.elongating internode.S1	DDYM.elongating internode.S10	DDYM.elongating internode.S11	DDYM.elongating internode.S2	DDYM.elongating internode.S3	DDYM.elongating internode.S6	DDYM.elongating internode.S7	Della.internode.T1	Della.internode.T10	Della.internode.T11	Della.internode.T2	Della.internode.T3	Della.internode.T4	Della.internode.T5	Della.internode.T6	Della.internode.T7	Della.internode.T8	Della.internode.T9	growing internode upper.floral initiation	growing internode.floral initiation	internode mature.floral initiation	Keller.growing internode.T1	Keller.growing internode.T2	Keller.growing internode.T3	Keller.growing internode.T4	Keller.growing internode.T5	Keller.growing internode.T6	Keller.growing internode.T7	Keller.growing internode.T8	Keller.growing internode.T9	leaf blade.juvenile	leaf flag 1 internode.anthesis	leaf flag 1 internode.grain maturity	leaf lower growing.anthesis	leaf lower growing.floral initiation	leaf lower growing.grain maturity	leaf lower whorl.vegetative	leaf lower.juvenile	leaf middle whorl.vegetative	leaf sheath growing.anthesis	leaf sheath growing.floral initiation	leaf sheath growing.grain maturity	leaf upper growing.anthesis	leaf upper growing.floral initiation	leaf upper whorl.vegetative	leaf upper.juvenile	panicle lower.anthesis	panicle upper.anthesis	panicle.floral initiation
Sobic.001G230700	0.578	12.024	11.219	5.367	2.336	7.49	7.612	3.153	3.674	4.713	0.535	0.367	10.202	3.351	6.785	12.71	3.898	7.543	9.029	22.114	19.198	0.73	1.602	3.367	1.374	2.387	1.449	1.26	1.2	1.161	16.614	1.081	2.408	4.817	11.543	7.99	7.08	8.947	6.895	2.651	34.62	2.722	7.655	7.002	3.065	4.036	28.349	9.002	0.418
[truncated: 51 more columns]
